# Supplementary material for: Abundance of ethnically biased microsatellites in human gene regions
Source: PLoS One. 2019 Dec 12;14(12):e0225216. doi: 10.1371/journal.pone.0225216 (PMC6907796; doi:10.1371/journal.pone.0225216)
Supplement: S2 Table — (XLSX) [file pone.0225216.s002.xlsx]

## Sheet: biasAFR
link_to_genetic_table_on_cagm_website	microID	chrom	start	stop	strand	unit	length	sequence	near	feature	gene	gFrom	gGoto	exonNum	exFrom	exGoto	seqStr	exonStr	amino
http://www.cagmdb.org/view_table.php?id=257368&minProb=50&submit=Search	257368	chr1	222731528	222731538	pos	T	11	TTTTTTTTTTT	BROX	intron	-	-	-	-	-	-	-	-	-
http://www.cagmdb.org/view_table.php?id=295544&minProb=50&submit=Search	295544	chr2	1137503	1137517	pos	CA	15	CACACACACACACAC	SNTG2	intron	-	-	-	-	-	-	-	-	-
http://www.cagmdb.org/view_table.php?id=173132&minProb=50&submit=Search	173132	chr17	47213872	47213892	pos	GGA	21	GGAGGAGGAGGAGGAGGAGGA	MYL4	intron	-	-	-	-	-	-	-	-	-
http://www.cagmdb.org/view_table.php?id=161848&minProb=50&submit=Search	161848	chr16	88733965	88733989	neg	TCC	25	TCCTCCTCCTCCTCCTCCTCCTCCT	PIEZO1,LOC100289580	nc_intron,cds	PIEZO1	5296	2245	34	59	65	|TCCTCCTCCTCCTCCTCCTCCTCCT|	TC|CTCCTCCTCCTCCTCCTCCTC|CT	EEEEEEE
http://www.cagmdb.org/view_table.php?id=548085&minProb=50&submit=Search	548085	chr8	84979933	84979943	-	G	11	GGGGGGGGGGG	-	-	-	-	-	-	-	-	-	-	-
http://www.cagmdb.org/view_table.php?id=584207&minProb=50&submit=Search	584207	chr9	134727047	134727080	pos	GGAT	34	GGATGGATGGATGGATGGATGGATGGATGGATGG	COL5A1	intron	-	-	-	-	-	-	-	-	-
http://www.cagmdb.org/view_table.php?id=236682&minProb=50&submit=Search	236682	chr1	100285178	100285207	pos	GTTTT	30	GTTTTGTTTTGTTTTGTTTTGTTTTGTTTT	RTCA	intron	-	-	-	-	-	-	-	-	-
http://www.cagmdb.org/view_table.php?id=304224&minProb=50&submit=Search	304224	chr2	41850169	41850184	-	TG	16	TGTGTGTGTGTGTGTG	-	-	-	-	-	-	-	-	-	-	-
http://www.cagmdb.org/view_table.php?id=229948&minProb=50&submit=Search	229948	chr1	67322082	67322101	pos	TC	20	TCTCTCTCTCTCTCTCTCTC	IL12RB2	nc_intron,intron	-	-	-	-	-	-	-	-	-
http://www.cagmdb.org/view_table.php?id=293476&minProb=50&submit=Search	293476	chr22	46098650	46098666	pos	AC	17	ACACACACACACACACA	MIRLET7BHG	nc_intron	-	-	-	-	-	-	-	-	-
http://www.cagmdb.org/view_table.php?id=572322&minProb=50&submit=Search	572322	chr9	81633289	81633325	neg	GT	37	GTGTGTGTGTGTGTGTGTGTGTGTGTGTGTGTGTGTG	TLE1	intron	-	-	-	-	-	-	-	-	-
http://www.cagmdb.org/view_table.php?id=522274&minProb=50&submit=Search	522274	chr7	121372143	121372153	neg	A	11	AAAAAAAAAAA	FAM3C	intron	-	-	-	-	-	-	-	-	-
http://www.cagmdb.org/view_table.php?id=110690&minProb=50&submit=Search	110690	chr14	39178145	39178154	pos	A	10	AAAAAAAAAA	PNN	intron	-	-	-	-	-	-	-	-	-
http://www.cagmdb.org/view_table.php?id=115022&minProb=50&submit=Search	115022	chr14	60465852	60465893	neg	AC	42	ACACACACACACACACACACACACACACACACACACACACAC	C14orf39	intron	-	-	-	-	-	-	-	-	-
http://www.cagmdb.org/view_table.php?id=62030&minProb=50&submit=Search	62030	chr12	22062261	22062277	pos	T	17	TTTTTTTTTTTTTTTTT	CMAS	nc_intron,intron	-	-	-	-	-	-	-	-	-
http://www.cagmdb.org/view_table.php?id=277419&minProb=50&submit=Search	277419	chr20	63701999	63702012	neg	C	14	CCCCCCCCCCCCCC	ARFRP1	nc_intron,intron	-	-	-	-	-	-	-	-	-
http://www.cagmdb.org/view_table.php?id=402271&minProb=50&submit=Search	402271	chr4	78429026	78429078	pos	GT	53	GTGTGTGTGTGTGCGTGTCTCTGTGTGTGTGTGTGTGTCTCTGTGTGTGTGTG	FRAS1	intron	-	-	-	-	-	-	-	-	-
http://www.cagmdb.org/view_table.php?id=549972&minProb=50&submit=Search	549972	chr8	94781057	94781074	pos	T	18	TTTTTTTTTTTTTTTTTT	DPY19L4	intron	-	-	-	-	-	-	-	-	-
http://www.cagmdb.org/view_table.php?id=535191&minProb=50&submit=Search	535191	chr8	22692677	22692717	neg	CCAT	41	CCATCCATCCATCCATCCATCCATCCATCCATCCATCCATC	EGR3	intron	-	-	-	-	-	-	-	-	-
http://www.cagmdb.org/view_table.php?id=136783&minProb=50&submit=Search	136783	chr15	74080908	74080917	neg	A	10	AAAAAAAAAA	GOLGA6A	intron	-	-	-	-	-	-	-	-	-
http://www.cagmdb.org/view_table.php?id=458465&minProb=50&submit=Search	458465	chr5	169840586	169840625	pos	GAT	40	GATGATGATGATGATGATGATGATGATGATGATGATGATG	DOCK2	intron	-	-	-	-	-	-	-	-	-
http://www.cagmdb.org/view_table.php?id=124723&minProb=50&submit=Search	124723	chr14	102875529	102875540	pos	T	12	TTTTTTTTTTTT	TRAF3	intron	-	-	-	-	-	-	-	-	-
http://www.cagmdb.org/view_table.php?id=31528&minProb=50&submit=Search	31528	chr11	8111182	8111195	neg	A	14	AAAAAAAAAAAAAA	RIC3	nc_intron,intron	-	-	-	-	-	-	-	-	-
http://www.cagmdb.org/view_table.php?id=127054&minProb=50&submit=Search	127054	chr15	28833188	28833197	pos	T	10	TTTTTTTTTT	PDCD6IPP2	nc_intron	-	-	-	-	-	-	-	-	-
http://www.cagmdb.org/view_table.php?id=551480&minProb=50&submit=Search	551480	chr8	101636725	101636766	pos	AC	42	ACACACACACACACACACACACACACACACACACACACACAC	GRHL2	intron	-	-	-	-	-	-	-	-	-
http://www.cagmdb.org/view_table.php?id=420162&minProb=50&submit=Search	420162	chr4	168128285	168128298	pos	A	14	AAAAAAAAAAAAAA	ANXA10	intron	-	-	-	-	-	-	-	-	-
http://www.cagmdb.org/view_table.php?id=231386&minProb=50&submit=Search	231386	chr1	74369123	74369141	pos	AAAT	19	AAATAAATAAATAAATAAA	FPGT-TNNI3K,TNNI3K	intron	-	-	-	-	-	-	-	-	-
http://www.cagmdb.org/view_table.php?id=546785&minProb=50&submit=Search	546785	chr8	78686432	78686464	pos	TTTA	33	TTTATTTATTTATTTATTTATTTATTTATTTAT	ZC2HC1A	intron	-	-	-	-	-	-	-	-	-
http://www.cagmdb.org/view_table.php?id=332731&minProb=50&submit=Search	332731	chr2	180872696	180872705	pos	T	10	TTTTTTTTTT	SCHLAP1	nc_intron	-	-	-	-	-	-	-	-	-
http://www.cagmdb.org/view_table.php?id=247966&minProb=50&submit=Search	247966	chr1	178464568	178464600	pos	GT	33	GTGTGTGTGTGTGTGTGTGTGTGTGTGTGTGTG	RASAL2	intron	-	-	-	-	-	-	-	-	-
http://www.cagmdb.org/view_table.php?id=207810&minProb=50&submit=Search	207810	chr19	34333678	34333694	pos	T	17	TTTTTTTTTTTTTTTTT	KIAA0355	intron	-	-	-	-	-	-	-	-	-
http://www.cagmdb.org/view_table.php?id=210797&minProb=50&submit=Search	210797	chr19	45672719	45672749	pos	ATC	31	ATCATCATCATCATCATCATCATCATCATCA	GIPR	intron	-	-	-	-	-	-	-	-	-
http://www.cagmdb.org/view_table.php?id=108806&minProb=50&submit=Search	108806	chr14	30622341	30622376	pos	GGC	36	GGCGGCGGCGGCGGCAGCGACAGCAGCAGCAGCAGC	SCFD1	utr5,exon,cds	SCFD1	2	1891	0	2	23	|GGCGGCGGCGGCGGCAGCGACAGCAGCAGCAGCAGC|	G|GCGGCGGCGGCGGCAGCGACAGCAGCAGCAGCA|GC	AAAAAATAAAA
http://www.cagmdb.org/view_table.php?id=32798&minProb=50&submit=Search	32798	chr11	14294373	14294382	neg	T	10	TTTTTTTTTT	RRAS2	intron	-	-	-	-	-	-	-	-	-
http://www.cagmdb.org/view_table.php?id=207464&minProb=50&submit=Search	207464	chr19	33151482	33151496	pos	TGGGC	15	TGGGCTGGGCTGGGC	WDR88	nc_intron,intron	-	-	-	-	-	-	-	-	-
http://www.cagmdb.org/view_table.php?id=148447&minProb=50&submit=Search	148447	chr16	22138292	22138314	pos	TG	23	TGTGTGTGTGTGTGTGTGTGTGT	VWA3A	intron	-	-	-	-	-	-	-	-	-
http://www.cagmdb.org/view_table.php?id=52474&minProb=50&submit=Search	52474	chr11	112182842	112182853	pos	TA	12	TATATATATATA	BCO2	utr5,intron	-	-	-	-	-	-	-	-	-
http://www.cagmdb.org/view_table.php?id=53479&minProb=50&submit=Search	53479	chr11	116820796	116820830	neg	GACA	35	GACAGACAGACAGACAGGTGGCAGGGCAGGGCAGG	APOA4	exon,utr3	-	-	-	-	-	-	-	-	-
http://www.cagmdb.org/view_table.php?id=92896&minProb=50&submit=Search	92896	chr13	49167350	49167359	pos	T	10	TTTTTTTTTT	FNDC3A	nc_intron,intron	-	-	-	-	-	-	-	-	-
http://www.cagmdb.org/view_table.php?id=107398&minProb=50&submit=Search	107398	chr14	23562747	23562769	neg,pos	A	23	AAAAAAAAAAAGAGAGAGAGAGA	LOC102724814,AP1G2	nc_intron,intron	-	-	-	-	-	-	-	-	-
http://www.cagmdb.org/view_table.php?id=463998&minProb=50&submit=Search	463998	chr6	13316549	13316562	neg	A	14	AAAAAAAAAAAAAA	TBC1D7-LOC100130357,TBC1D7	nc_intron,intron	-	-	-	-	-	-	-	-	-
http://www.cagmdb.org/view_table.php?id=42305&minProb=50&submit=Search	42305	chr11	64118928	64118939	neg,pos	A	12	AAAAAAAAAAAA	FLRT1,MACROD1	intron,exon,utr3	-	-	-	-	-	-	-	-	-
http://www.cagmdb.org/view_table.php?id=205517&minProb=50&submit=Search	205517	chr19	22073700	22073709	pos	T	10	TTTTTTTTTT	ZNF257	utr5,intron	-	-	-	-	-	-	-	-	-
http://www.cagmdb.org/view_table.php?id=200941&minProb=50&submit=Search	200941	chr19	7486137	7486146	neg	T	10	TTTTTTTTTT	PEX11G	utr5,intron	-	-	-	-	-	-	-	-	-
http://www.cagmdb.org/view_table.php?id=127006&minProb=50&submit=Search	127006	chr15	28405090	28405099	neg	A	10	AAAAAAAAAA	MIR1268A	nc_intron	-	-	-	-	-	-	-	-	-
http://www.cagmdb.org/view_table.php?id=59445&minProb=50&submit=Search	59445	chr12	9599981	9599996	neg	A	16	AAAAAAAAAAAAAAAA	KLRB1	intron	-	-	-	-	-	-	-	-	-
http://www.cagmdb.org/view_table.php?id=164937&minProb=50&submit=Search	164937	chr17	10354837	10354846	neg	T	10	TTTTTTTTTT	MYH13	intron	-	-	-	-	-	-	-	-	-
http://www.cagmdb.org/view_table.php?id=215631&minProb=50&submit=Search	215631	chr1	6469123	6469148	neg	TCC	26	TCCTCCTCCTCCTCCTCCTCCTCCTC	PLEKHG5	cds	PLEKHG5	853	2142	2	81	93	|TCCTCCTCCTCCTCCTCCTCCTCCTC|	TC|CTCCTCCTCCTCCTCCTCCTCCTC|	EEEEEEEE
http://www.cagmdb.org/view_table.php?id=255942&minProb=50&submit=Search	255942	chr1	215817289	215817301	neg	AT	13	ATATATATATATA	USH2A	intron	-	-	-	-	-	-	-	-	-
http://www.cagmdb.org/view_table.php?id=248241&minProb=50&submit=Search	248241	chr1	179533627	179533644	pos	T	18	TTTTTTTTTTTTTTTTTT	AXDND1	nc_intron,intron	-	-	-	-	-	-	-	-	-
http://www.cagmdb.org/view_table.php?id=67128&minProb=50&submit=Search	67128	chr12	49752391	49752404	pos	T	14	TTTTTTTTTTTTTT	TMBIM6	utr5,intron	-	-	-	-	-	-	-	-	-
http://www.cagmdb.org/view_table.php?id=53850&minProb=50&submit=Search	53850	chr11	118375257	118375275	pos	TG	19	TGTGTGTGTGTGTGTGTGT	UBE4A	intron	-	-	-	-	-	-	-	-	-
http://www.cagmdb.org/view_table.php?id=291248&minProb=50&submit=Search	291248	chr22	37282284	37282312	-	TGTT	29	TGTTTGTTTGTTTGTTTGTTTGTTTGTTT	-	-	-	-	-	-	-	-	-	-	-
http://www.cagmdb.org/view_table.php?id=338775&minProb=50&submit=Search	338775	chr2	210315042	210315052	neg	T	11	TTTTTTTTTTT	MYL1	utr5,cds	MYL1	584	0	5	131	-10	|T|TTTTTTTTTT	||	-
http://www.cagmdb.org/view_table.php?id=295602&minProb=50&submit=Search	295602	chr2	1496341	1496365	pos	GGGGC	25	GGGGCGGGGCGGGGCGGGGCGGGGC	TPO	intron	-	-	-	-	-	-	-	-	-
http://www.cagmdb.org/view_table.php?id=237344&minProb=50&submit=Search	237344	chr1	103575061	103575085	pos	TA	25	TATATATATATATATATATATATAT	AMY2B	intron	-	-	-	-	-	-	-	-	-
http://www.cagmdb.org/view_table.php?id=386964&minProb=50&submit=Search	386964	chr4	5980432	5980442	-	T	11	TTTTTTTTTTT	-	-	-	-	-	-	-	-	-	-	-
http://www.cagmdb.org/view_table.php?id=260617&minProb=50&submit=Search	260617	chr1	237492886	237492906	pos	AGGG	21	AGGGAGGGAGGGAGGGAGGGA	RYR2	intron	-	-	-	-	-	-	-	-	-
http://www.cagmdb.org/view_table.php?id=582825&minProb=50&submit=Search	582825	chr9	129142339	129142356	pos	TG	18	TGTGTGTGTGTGTGTGTG	PTPA	intron	-	-	-	-	-	-	-	-	-
http://www.cagmdb.org/view_table.php?id=55269&minProb=50&submit=Search	55269	chr11	124751122	124751139	neg	TC	18	TCTCTCTCTCTCTCTCTC	VSIG2	intron	-	-	-	-	-	-	-	-	-
http://www.cagmdb.org/view_table.php?id=289960&minProb=50&submit=Search	289960	chr22	32154016	32154041	neg	CA	26	CACACACACACACACACACACACACA	C22orf42	intron	-	-	-	-	-	-	-	-	-
http://www.cagmdb.org/view_table.php?id=138978&minProb=50&submit=Search	138978	chr15	84016367	84016376	pos	T	10	TTTTTTTTTT	ADAMTSL3	intron	-	-	-	-	-	-	-	-	-
http://www.cagmdb.org/view_table.php?id=525948&minProb=50&submit=Search	525948	chr7	138097848	138097862	pos	T	15	TTTTTTTTTTTTTTT	AKR1D1	intron	-	-	-	-	-	-	-	-	-
http://www.cagmdb.org/view_table.php?id=528824&minProb=50&submit=Search	528824	chr7	151122505	151122534	pos	CCG	30	CCGCCGCCGCCGCCGCCTCCTCCTCCTCCT	AGAP3	intron	-	-	-	-	-	-	-	-	-
http://www.cagmdb.org/view_table.php?id=269555&minProb=50&submit=Search	269555	chr20	31404744	31404771	-	AC	28	ACACACACACACACACACACACACACAC	-	-	-	-	-	-	-	-	-	-	-
http://www.cagmdb.org/view_table.php?id=348901&minProb=50&submit=Search	348901	chr3	15696252	15696266	neg	ACA	15	ACAACAACAACAACA	ANKRD28	nc_intron,intron	-	-	-	-	-	-	-	-	-
http://www.cagmdb.org/view_table.php?id=143363&minProb=50&submit=Search	143363	chr16	1999882	1999897	neg	TCC	16	TCCTCCTCCTCCTCCT	ZNF598	cds	ZNF598	1048	1651	3	386	359	|TCCTCCTCCTCCTCCT|	TC|CTCCTCCTCCTC|CT	EEEE
http://www.cagmdb.org/view_table.php?id=386560&minProb=50&submit=Search	386560	chr4	3937223	3937240	-	A	18	AAAAAAAAAAAAAAAAAA	-	-	-	-	-	-	-	-	-	-	-
http://www.cagmdb.org/view_table.php?id=470660&minProb=50&submit=Search	470660	chr6	42214484	42214493	neg	A	10	AAAAAAAAAA	MRPS10	intron	-	-	-	-	-	-	-	-	-
http://www.cagmdb.org/view_table.php?id=34432&minProb=50&submit=Search	34432	chr11	22276061	22276072	pos	T	12	TTTTTTTTTTTT	ANO5	intron	-	-	-	-	-	-	-	-	-
http://www.cagmdb.org/view_table.php?id=43868&minProb=50&submit=Search	43868	chr11	70325462	70325476	pos	AC	15	ACACACACACACACA	PPFIA1	nc_intron,intron	-	-	-	-	-	-	-	-	-
http://www.cagmdb.org/view_table.php?id=264117&minProb=50&submit=Search	264117	chr20	3694175	3694216	neg	AC	42	ACACACACACACACACACACACACACACACACACACACACAC	SIGLEC1	intron	-	-	-	-	-	-	-	-	-
http://www.cagmdb.org/view_table.php?id=570510&minProb=50&submit=Search	570510	chr9	72655742	72655753	pos	A	12	AAAAAAAAAAAA	TMC1	intron	-	-	-	-	-	-	-	-	-
http://www.cagmdb.org/view_table.php?id=512877&minProb=50&submit=Search	512877	chr7	77273507	77273537	pos	TTTA	31	TTTATTTATTTATTTATTTATTTATTTATTT	CCDC146	intron	-	-	-	-	-	-	-	-	-
http://www.cagmdb.org/view_table.php?id=277125&minProb=50&submit=Search	277125	chr20	62329366	62329391	neg	CAGCC	26	CAGCCCAGCCCAGCCCAGCCCAGCCC	LAMA5	intron	-	-	-	-	-	-	-	-	-
http://www.cagmdb.org/view_table.php?id=164103&minProb=50&submit=Search	164103	chr17	7176793	7176817	neg	CA	25	CACACACACACACACACACACACAC	ASGR1	intron	-	-	-	-	-	-	-	-	-
http://www.cagmdb.org/view_table.php?id=105722&minProb=50&submit=Search	105722	chr13	110181405	110181416	neg	A	12	AAAAAAAAAAAA	COL4A1	intron	-	-	-	-	-	-	-	-	-
http://www.cagmdb.org/view_table.php?id=238789&minProb=50&submit=Search	238789	chr1	110517191	110517222	neg	GA	32	GAGAGAGAGAGAGAGAGAAGAGAGAAGAGAGA	KCNA10	exon	-	-	-	-	-	-	-	-	-
http://www.cagmdb.org/view_table.php?id=68693&minProb=50&submit=Search	68693	chr12	56327636	56327645	neg	A	10	AAAAAAAAAA	PAN2	intron	-	-	-	-	-	-	-	-	-
http://www.cagmdb.org/view_table.php?id=560893&minProb=50&submit=Search	560893	chr9	1055531	1055549	pos	TTTTA	19	TTTTATTTTATTTTATTTT	DMRT2	intron	-	-	-	-	-	-	-	-	-
http://www.cagmdb.org/view_table.php?id=460303&minProb=50&submit=Search	460303	chr5	177608488	177608498	pos	C	11	CCCCCCCCCCC	B4GALT7	intron	-	-	-	-	-	-	-	-	-
http://www.cagmdb.org/view_table.php?id=284388&minProb=50&submit=Search	284388	chr21	39212878	39212888	neg	A	11	AAAAAAAAAAA	BRWD1	intron	-	-	-	-	-	-	-	-	-
http://www.cagmdb.org/view_table.php?id=151053&minProb=50&submit=Search	151053	chr16	31414247	31414287	pos	CCAT	41	CCATCCATCCATCCATCCATCCATCCATCCATCCATCCATC	ITGAD	intron	-	-	-	-	-	-	-	-	-
http://www.cagmdb.org/view_table.php?id=518878&minProb=50&submit=Search	518878	chr7	104668718	104668729	pos	C	12	CCCCCCCCCCCC	LHFPL3	intron	-	-	-	-	-	-	-	-	-
http://www.cagmdb.org/view_table.php?id=492422&minProb=50&submit=Search	492422	chr6	149945110	149945128	pos	TCC	19	TCCTCCTCCTCCTCCTCCT	ULBP2	intron	-	-	-	-	-	-	-	-	-
http://www.cagmdb.org/view_table.php?id=486412&minProb=50&submit=Search	486412	chr6	121448760	121448769	pos	T	10	TTTTTTTTTT	GJA1	exon,utr3	-	-	-	-	-	-	-	-	-
http://www.cagmdb.org/view_table.php?id=322616&minProb=50&submit=Search	322616	chr2	131609490	131609500	pos	T	11	TTTTTTTTTTT	POTEKP	nc_intron	-	-	-	-	-	-	-	-	-
http://www.cagmdb.org/view_table.php?id=33626&minProb=50&submit=Search	33626	chr11	18348140	18348162	pos	TTTG	23	TTTGTTTGTTTGTTTGTTTGTTT	GTF2H1	intron	-	-	-	-	-	-	-	-	-
http://www.cagmdb.org/view_table.php?id=68194&minProb=50&submit=Search	68194	chr12	54011396	54011406	pos	C	11	CCCCCCCCCCC	HOXC8	exon,utr3	-	-	-	-	-	-	-	-	-
http://www.cagmdb.org/view_table.php?id=336801&minProb=50&submit=Search	336801	chr2	201479457	201479466	pos	T	10	TTTTTTTTTT	STRADB	intron	-	-	-	-	-	-	-	-	-
http://www.cagmdb.org/view_table.php?id=293514&minProb=50&submit=Search	293514	chr22	46356688	46356707	pos	CAG	20	CAGCAGCAGCAGCAGCAGCA	TRMU	nc_intron,intron	-	-	-	-	-	-	-	-	-
http://www.cagmdb.org/view_table.php?id=558235&minProb=50&submit=Search	558235	chr8	132949055	132949069	pos	A	15	AAAAAAAAAAAAAAA	TG	intron	-	-	-	-	-	-	-	-	-
http://www.cagmdb.org/view_table.php?id=68655&minProb=50&submit=Search	68655	chr12	56167890	56167911	neg	AC	22	ACACACACACACACACACACAC	SMARCC2	intron	-	-	-	-	-	-	-	-	-
http://www.cagmdb.org/view_table.php?id=343121&minProb=50&submit=Search	343121	chr2	229591817	229591842	neg	GCT	26	GCTGCTGCTGCTGCTGCTGCTGCTGC	DNER	cds	DNER	1866	322	11	237	46	|GCTGCTGCTGCTGCTGCTGCTGCTGC|	|GCTGCTGCTGCTGCTGCTGCTGCT|GC	SSSSSSSS
http://www.cagmdb.org/view_table.php?id=342026&minProb=50&submit=Search	342026	chr2	224804001	224804033	neg	TG	33	TGTGTGTGTGTGTGTGTGTGTGTGTGTGTGTGT	DOCK10	intron	-	-	-	-	-	-	-	-	-
http://www.cagmdb.org/view_table.php?id=197360&minProb=50&submit=Search	197360	chr18	74556357	74556373	pos	TGC	17	TGCTGCTGCTGCTGCTG	CNDP1	cds	CNDP1	43	1464	1	19	93	|TGCTGCTGCTGCTGCTG|	TG|CTGCTGCTGCTGCTG|	LLLLL
http://www.cagmdb.org/view_table.php?id=451582&minProb=50&submit=Search	451582	chr5	138163051	138163071	neg	AGGA	21	AGGAAGGAAGGAAGGAAGGAA	BRD8	intron	-	-	-	-	-	-	-	-	-
http://www.cagmdb.org/view_table.php?id=549211&minProb=50&submit=Search	549211	chr8	91084702	91084715	pos	TA	14	TATATATATATATA	OTUD6B	intron	-	-	-	-	-	-	-	-	-
http://www.cagmdb.org/view_table.php?id=443107&minProb=50&submit=Search	443107	chr5	94053073	94053115	neg	ATAG	43	ATAGATAGATAGATAGATAGATAGATAGATAGATAGATAGATA	FAM172A	nc_intron,intron	-	-	-	-	-	-	-	-	-
http://www.cagmdb.org/view_table.php?id=55082&minProb=50&submit=Search	55082	chr11	123884399	123884413	neg	AT	15	ATATATATATATATA	TMEM225	intron	-	-	-	-	-	-	-	-	-
http://www.cagmdb.org/view_table.php?id=387661&minProb=50&submit=Search	387661	chr4	9161551	9161561	-	T	11	TTTTTTTTTTT	-	-	-	-	-	-	-	-	-	-	-
http://www.cagmdb.org/view_table.php?id=23941&minProb=50&submit=Search	23941	chr10	104055445	104055482	neg	CA	38	CACACACACACACACACACACACACACACACACACACA	COL17A1	intron	-	-	-	-	-	-	-	-	-
http://www.cagmdb.org/view_table.php?id=236592&minProb=50&submit=Search	236592	chr1	99915554	99915566	pos	T	13	TTTTTTTTTTTTT	AGL	intron	-	-	-	-	-	-	-	-	-
http://www.cagmdb.org/view_table.php?id=237214&minProb=50&submit=Search	237214	chr1	103005901	103005932	neg	CAT	32	CATCATCATCATCATCATCATCATCATCATCA	COL11A1	nc_intron,intron	-	-	-	-	-	-	-	-	-
http://www.cagmdb.org/view_table.php?id=40186&minProb=50&submit=Search	40186	chr11	49171354	49171369	neg	A	16	AAAAAAAAAAAAAAAA	FOLH1	intron	-	-	-	-	-	-	-	-	-
http://www.cagmdb.org/view_table.php?id=519013&minProb=50&submit=Search	519013	chr7	105205929	105205947	neg	AC	19	ACACACACACACACACACA	SRPK2	intron	-	-	-	-	-	-	-	-	-
http://www.cagmdb.org/view_table.php?id=330514&minProb=50&submit=Search	330514	chr2	170061474	170061485	pos	T	12	TTTTTTTTTTTT	UBR3	intron	-	-	-	-	-	-	-	-	-
http://www.cagmdb.org/view_table.php?id=595995&minProb=50&submit=Search	595995	chrX	38561513	38561534	pos	GCC	22	GCCGCCGCCGCCGCCGCCGCCG	TSPAN7	utr5,exon	-	-	-	-	-	-	-	-	-
http://www.cagmdb.org/view_table.php?id=560744&minProb=50&submit=Search	560744	chr9	432141	432154	pos	T	14	TTTTTTTTTTTTTT	DOCK8	intron	-	-	-	-	-	-	-	-	-
http://www.cagmdb.org/view_table.php?id=334794&minProb=50&submit=Search	334794	chr2	191684522	191684531	pos	T	10	TTTTTTTTTT	NABP1	nc_intron,intron	-	-	-	-	-	-	-	-	-
http://www.cagmdb.org/view_table.php?id=354914&minProb=50&submit=Search	354914	chr3	46024215	46024231	neg	A	17	AAAAAAAAAAAAAAAAA	XCR1	utr5,intron	-	-	-	-	-	-	-	-	-
http://www.cagmdb.org/view_table.php?id=184651&minProb=50&submit=Search	184651	chr18	9775551	9775560	pos	T	10	TTTTTTTTTT	RAB31	intron	-	-	-	-	-	-	-	-	-
http://www.cagmdb.org/view_table.php?id=431945&minProb=50&submit=Search	431945	chr5	33560924	33560937	neg	A	14	AAAAAAAAAAAAAA	ADAMTS12	intron	-	-	-	-	-	-	-	-	-
http://www.cagmdb.org/view_table.php?id=232868&minProb=50&submit=Search	232868	chr1	81501782	81501810	-	CAG	29	CAGCAGCAGCAGCAGCAGCAGCAGCAGCA	-	-	-	-	-	-	-	-	-	-	-
http://www.cagmdb.org/view_table.php?id=535370&minProb=50&submit=Search	535370	chr8	23434532	23434553	neg	CA	22	CACACACACACACACACACACA	ENTPD4	intron	-	-	-	-	-	-	-	-	-
http://www.cagmdb.org/view_table.php?id=494872&minProb=50&submit=Search	494872	chr6	161102803	161102824	pos	A	22	AAAAAAAAAAAAAAAAAAAAAA	MAP3K4	nc_intron,intron	-	-	-	-	-	-	-	-	-
http://www.cagmdb.org/view_table.php?id=41516&minProb=50&submit=Search	41516	chr11	60434184	60434193	pos	A	10	AAAAAAAAAA	MS4A5	intron	-	-	-	-	-	-	-	-	-
http://www.cagmdb.org/view_table.php?id=335005&minProb=50&submit=Search	335005	chr2	192774319	192774329	pos	A	11	AAAAAAAAAAA	PCGEM1	nc_intron	-	-	-	-	-	-	-	-	-
http://www.cagmdb.org/view_table.php?id=206583&minProb=50&submit=Search	206583	chr19	30009212	30009238	pos	TGA	27	TGATGATGATGATGATGATGATGATGA	URI1	nc_exon,cds	URI1	839	562	7	207	115	|TGATGATGATGATGATGATGATGATGA|	T|GATGATGATGATGATGATGATGAT|GA	DDDDDDDD
http://www.cagmdb.org/view_table.php?id=242358&minProb=50&submit=Search	242358	chr1	152223253	152223263	neg	T	11	TTTTTTTTTTT	HRNR	utr5,cds	HRNR	8552	0	1	137	-10	|T|TTTTTTTTTT	||	-
http://www.cagmdb.org/view_table.php?id=297306&minProb=50&submit=Search	297306	chr2	9412255	9412266	neg	T	12	TTTTTTTTTTTT	ITGB1BP1	nc_intron,intron,nc_exon	-	-	-	-	-	-	-	-	-
http://www.cagmdb.org/view_table.php?id=329714&minProb=50&submit=Search	329714	chr2	166045479	166045488	neg	T	10	TTTTTTTTTT	SCN1A	utr5,nc_intron,intron	-	-	-	-	-	-	-	-	-
http://www.cagmdb.org/view_table.php?id=184607&minProb=50&submit=Search	184607	chr18	9595251	9595260	neg	A	10	AAAAAAAAAA	PPP4R1	nc_intron,intron	-	-	-	-	-	-	-	-	-
http://www.cagmdb.org/view_table.php?id=468350&minProb=50&submit=Search	468350	chr6	32223882	32223913	neg	AGC	32	AGCAGCAGCAGCAGCAGCAGCAGCAGCAGCAG	NOTCH4	nc_exon,cds	NOTCH4	5965	15	29	26	15	|AGCAGCAGCAGCAGCAGCAGCAGCAGCAGCAG|	AG|CAGCAGCAGCAGCAGCAGCAGCAGCAGCAG|	LLLLLLLLLL
http://www.cagmdb.org/view_table.php?id=271625&minProb=50&submit=Search	271625	chr20	38994632	38994643	pos	C	12	CCCCCCCCCCCC	DHX35	nc_intron,intron	-	-	-	-	-	-	-	-	-
http://www.cagmdb.org/view_table.php?id=345479&minProb=50&submit=Search	345479	chr2	240757424	240757456	neg	TCC	33	TCCTCCTCCTCCTCCTCCTCCTCCTCCTCCTCC	KIF1A	intron,cds	KIF1A	2623	2720	22	105	138	|TCCTCCTCCTCCTCCTCCTCCTCCTCCTCCTCC|	TC|CTCCTCCTCCTCCTCCTCCTCCTCCTCCTC|C	EEEEEEEEEE
http://www.cagmdb.org/view_table.php?id=503382&minProb=50&submit=Search	503382	chr7	30633897	30633911	pos	A	15	AAAAAAAAAAAAAAA	GARS	exon,utr3	-	-	-	-	-	-	-	-	-
http://www.cagmdb.org/view_table.php?id=164371&minProb=50&submit=Search	164371	chr17	8149195	8149223	neg	CAAAAA	29	CAAAAACAAAAACAAAAACAAAAAAAAAA	PER1	intron	-	-	-	-	-	-	-	-	-
http://www.cagmdb.org/view_table.php?id=235647&minProb=50&submit=Search	235647	chr1	95150193	95150204	pos	T	12	TTTTTTTTTTTT	TMEM56,TMEM56-RWDD3	intron	-	-	-	-	-	-	-	-	-
http://www.cagmdb.org/view_table.php?id=161996&minProb=50&submit=Search	161996	chr16	89546572	89546583	pos	C	12	CCCCCCCCCCCC	SPG7	intron	-	-	-	-	-	-	-	-	-
http://www.cagmdb.org/view_table.php?id=238938&minProb=50&submit=Search	238938	chr1	111486403	111486418	neg	T	16	TTTTTTTTTTTTTTTT	TMIGD3	intron	-	-	-	-	-	-	-	-	-
http://www.cagmdb.org/view_table.php?id=203064&minProb=50&submit=Search	203064	chr19	13927784	13927808	pos	A	25	AAAAAAAAAAAACCAAAAAAAAAAA	CC2D1A	intron	-	-	-	-	-	-	-	-	-
http://www.cagmdb.org/view_table.php?id=331775&minProb=50&submit=Search	331775	chr2	175930276	175930318	neg	AC	43	ACACACACACACACACACACACACACACACACACACACACACA	LNPK	nc_intron,intron	-	-	-	-	-	-	-	-	-
http://www.cagmdb.org/view_table.php?id=71918&minProb=50&submit=Search	71918	chr12	71674187	71674199	pos	T	13	TTTTTTTTTTTTT	THAP2	intron	-	-	-	-	-	-	-	-	-
http://www.cagmdb.org/view_table.php?id=233561&minProb=50&submit=Search	233561	chr1	84947307	84947329	neg	CA	23	CACACACACACACACACACACAC	MCOLN2	intron	-	-	-	-	-	-	-	-	-
http://www.cagmdb.org/view_table.php?id=195428&minProb=50&submit=Search	195428	chr18	65810082	65810094	pos	A	13	AAAAAAAAAAAAA	CDH7	intron	-	-	-	-	-	-	-	-	-
http://www.cagmdb.org/view_table.php?id=244467&minProb=50&submit=Search	244467	chr1	161710624	161710634	pos	A	11	AAAAAAAAAAA	FCRLA	intron	-	-	-	-	-	-	-	-	-
http://www.cagmdb.org/view_table.php?id=535175&minProb=50&submit=Search	535175	chr8	22619566	22619586	pos	GCAGTCC	21	GCAGTCCGCAGTCCGCAGTCC	CCAR2	nc_intron,intron	-	-	-	-	-	-	-	-	-
http://www.cagmdb.org/view_table.php?id=304687&minProb=50&submit=Search	304687	chr2	43707746	43707756	pos	T	11	TTTTTTTTTTT	PLEKHH2	intron	-	-	-	-	-	-	-	-	-
http://www.cagmdb.org/view_table.php?id=377676&minProb=50&submit=Search	377676	chr3	160677287	160677313	pos	AAGA	27	AAGAAAGAAAGAAAGAAAAAAAAAAAA	ARL14	exon	-	-	-	-	-	-	-	-	-
http://www.cagmdb.org/view_table.php?id=258024&minProb=50&submit=Search	258024	chr1	225839367	225839402	pos	GT	36	GTGTGTGTGTGTGTGTGTGTGTGTGTGTGTGTGTGT	EPHX1	intron	-	-	-	-	-	-	-	-	-
http://www.cagmdb.org/view_table.php?id=241707&minProb=50&submit=Search	241707	chr1	149843447	149843466	-	CTCC	20	CTCCCTCCCTCCCTCCCTCC	-	-	-	-	-	-	-	-	-	-	-
http://www.cagmdb.org/view_table.php?id=543060&minProb=50&submit=Search	543060	chr8	60866051	60866060	pos	A	10	AAAAAAAAAA	CHD7	exon,utr3	-	-	-	-	-	-	-	-	-
http://www.cagmdb.org/view_table.php?id=76792&minProb=50&submit=Search	76792	chr12	94424995	94425014	neg	GA	20	GAGAGAGAGAGAGAGAGAGA	CEP83	utr5,nc_intron,intron	-	-	-	-	-	-	-	-	-
http://www.cagmdb.org/view_table.php?id=570410&minProb=50&submit=Search	570410	chr9	72356824	72356838	neg	T	15	TTTTTTTTTTTTTTT	ZFAND5	intron	-	-	-	-	-	-	-	-	-
http://www.cagmdb.org/view_table.php?id=494871&minProb=50&submit=Search	494871	chr6	161098319	161098351	pos	CTG	33	CTGCTGCTGCTGCTGCTGCTGCTGCTGCTGCTG	MAP3K4	intron,nc_exon,cds	MAP3K4	3565	1229	16	41	76	|CTGCTGCTGCTGCTGCTGCTGCTGCTGCTGCTG|	CT|GCTGCTGCTGCTGCTGCTGCTGCTGCTGCT|G	AAAAAAAAAA
http://www.cagmdb.org/view_table.php?id=82627&minProb=50&submit=Search	82627	chr12	118079822	118079844	neg	TTTC	23	TTTCTTTCTTTCTTTCTTTCTTT	VSIG10	intron	-	-	-	-	-	-	-	-	-
http://www.cagmdb.org/view_table.php?id=90803&minProb=50&submit=Search	90803	chr13	39044230	39044268	pos	TG	39	TGTGTGTGTGTGTGTGTGTGTGTGTGTGTGTGTGTGTGT	NHLRC3	nc_intron,intron	-	-	-	-	-	-	-	-	-
http://www.cagmdb.org/view_table.php?id=307814&minProb=50&submit=Search	307814	chr2	58461707	58461721	-	CT	15	CTCTCTCTCTCTCTC	-	-	-	-	-	-	-	-	-	-	-
http://www.cagmdb.org/view_table.php?id=268290&minProb=50&submit=Search	268290	chr20	23492886	23492897	pos	T	12	TTTTTTTTTTTT	CST8	intron	-	-	-	-	-	-	-	-	-
http://www.cagmdb.org/view_table.php?id=351422&minProb=50&submit=Search	351422	chr3	28515716	28515746	pos	TG	31	TGTGTGTGTGTGTGTGTGTGTGTGTGTGTGT	ZCWPW2	nc_intron,intron	-	-	-	-	-	-	-	-	-
http://www.cagmdb.org/view_table.php?id=246982&minProb=50&submit=Search	246982	chr1	173825450	173825485	pos	ATT	36	ATTATTATTATTATTATTATTATTATTATTATTATT	DARS2	intron	-	-	-	-	-	-	-	-	-
http://www.cagmdb.org/view_table.php?id=476043&minProb=50&submit=Search	476043	chr6	70207127	70207136	pos	T	10	TTTTTTTTTT	COL19A1	intron	-	-	-	-	-	-	-	-	-
http://www.cagmdb.org/view_table.php?id=388984&minProb=50&submit=Search	388984	chr4	15824793	15824802	pos	T	10	TTTTTTTTTT	CD38	nc_intron,intron	-	-	-	-	-	-	-	-	-
http://www.cagmdb.org/view_table.php?id=545224&minProb=50&submit=Search	545224	chr8	71215273	71215282	neg	T	10	TTTTTTTTTT	EYA1	intron	-	-	-	-	-	-	-	-	-
http://www.cagmdb.org/view_table.php?id=468245&minProb=50&submit=Search	468245	chr6	31741337	31741395	pos	AC	59	ACACACACACACACACACACACACACACACACACACACACACACACATATTTTTTTTTT	MSH5,MSH5-SAPCD1	nc_intron,intron	-	-	-	-	-	-	-	-	-
http://www.cagmdb.org/view_table.php?id=208201&minProb=50&submit=Search	208201	chr19	35870785	35870801	pos	AAAG	17	AAAGAAAGAAAGAAAGA	APLP1	intron	-	-	-	-	-	-	-	-	-
http://www.cagmdb.org/view_table.php?id=6445&minProb=50&submit=Search	6445	chr10	26223687	26223728	pos	GT	42	GTGTGTGTGTGTGTGTATGTGCATGTGTGTGTGTGTGTGTGT	GAD2	intron	-	-	-	-	-	-	-	-	-
http://www.cagmdb.org/view_table.php?id=595564&minProb=50&submit=Search	595564	chrX	35967933	35967961	pos	AAT	29	AATAATAATAATAATAATAATAATAATAA	CFAP47	intron	-	-	-	-	-	-	-	-	-
http://www.cagmdb.org/view_table.php?id=371967&minProb=50&submit=Search	371967	chr3	132477962	132477971	pos	T	10	TTTTTTTTTT	DNAJC13	intron	-	-	-	-	-	-	-	-	-
http://www.cagmdb.org/view_table.php?id=463429&minProb=50&submit=Search	463429	chr6	10906310	10906319	pos	A	10	AAAAAAAAAA	SYCP2L	intron	-	-	-	-	-	-	-	-	-
http://www.cagmdb.org/view_table.php?id=259816&minProb=50&submit=Search	259816	chr1	234309016	234309028	pos	A	13	AAAAAAAAAAAAA	SLC35F3	intron	-	-	-	-	-	-	-	-	-
http://www.cagmdb.org/view_table.php?id=147789&minProb=50&submit=Search	147789	chr16	19439963	19439974	pos	A	12	AAAAAAAAAAAA	TMC5	utr5,exon	-	-	-	-	-	-	-	-	-
http://www.cagmdb.org/view_table.php?id=381634&minProb=50&submit=Search	381634	chr3	179809672	179809682	neg	A	11	AAAAAAAAAAA	PEX5L	nc_intron,intron	-	-	-	-	-	-	-	-	-
http://www.cagmdb.org/view_table.php?id=82197&minProb=50&submit=Search	82197	chr12	116576592	116576606	pos	A	15	AAAAAAAAAAAAAAA	MAP1LC3B2	exon,utr3	-	-	-	-	-	-	-	-	-
http://www.cagmdb.org/view_table.php?id=476059&minProb=50&submit=Search	476059	chr6	70240619	70240630	neg	TA	12	TATATATATATA	COL9A1	intron	-	-	-	-	-	-	-	-	-
http://www.cagmdb.org/view_table.php?id=574993&minProb=50&submit=Search	574993	chr9	94292608	94292641	pos	TG	34	TGTGTGTGTGTGTGTGTGTGTGTGTGTGTGTGTG	ZNF169	utr5,intron	-	-	-	-	-	-	-	-	-
http://www.cagmdb.org/view_table.php?id=50368&minProb=50&submit=Search	50368	chr11	102209595	102209609	pos	A	15	AAAAAAAAAAAAAAA	YAP1	intron	-	-	-	-	-	-	-	-	-
http://www.cagmdb.org/view_table.php?id=218072&minProb=50&submit=Search	218072	chr1	16062381	16062394	neg	C	14	CCCCCCCCCCCCCC	FAM131C	intron	-	-	-	-	-	-	-	-	-
http://www.cagmdb.org/view_table.php?id=209666&minProb=50&submit=Search	209666	chr19	41292564	41292586	pos	AC	23	ACACACACACACACACACACACA	HNRNPUL1	intron	-	-	-	-	-	-	-	-	-
http://www.cagmdb.org/view_table.php?id=468234&minProb=50&submit=Search	468234	chr6	31678970	31678980	neg	A	11	AAAAAAAAAAA	LY6G5C	intron	-	-	-	-	-	-	-	-	-
http://www.cagmdb.org/view_table.php?id=253572&minProb=50&submit=Search	253572	chr1	204156337	204156364	neg	CAGA	28	CAGACAGACAGACAGACAGACAGACAGA	REN	intron	-	-	-	-	-	-	-	-	-
http://www.cagmdb.org/view_table.php?id=351131&minProb=50&submit=Search	351131	chr3	27322147	27322157	neg	A	11	AAAAAAAAAAA	NEK10	intron	-	-	-	-	-	-	-	-	-
http://www.cagmdb.org/view_table.php?id=558187&minProb=50&submit=Search	558187	chr8	132728014	132728049	neg	GT	36	GTGTGTGTGTGTGTGTGTGTGTGTGTGTGTGTGTGT	TMEM71	intron	-	-	-	-	-	-	-	-	-
http://www.cagmdb.org/view_table.php?id=517582&minProb=50&submit=Search	517582	chr7	99396504	99396513	neg	C	10	CCCCCCCCCC	PDAP1	exon,utr3	-	-	-	-	-	-	-	-	-
http://www.cagmdb.org/view_table.php?id=269957&minProb=50&submit=Search	269957	chr20	32704497	32704527	neg	A	31	AAAAAAAAAAAAAAAGAGAGAGAGAGAGAGA	COMMD7	intron	-	-	-	-	-	-	-	-	-
http://www.cagmdb.org/view_table.php?id=336792&minProb=50&submit=Search	336792	chr2	201381222	201381238	neg	A	17	AAAAAAAAAAAAAAAAA	TRAK2	intron	-	-	-	-	-	-	-	-	-
http://www.cagmdb.org/view_table.php?id=345487&minProb=50&submit=Search	345487	chr2	240784817	240784826	neg	G	10	GGGGGGGGGG	KIF1A	intron	-	-	-	-	-	-	-	-	-
http://www.cagmdb.org/view_table.php?id=517458&minProb=50&submit=Search	517458	chr7	98906403	98906449	pos	TTTA	47	TTTATTTATTTATTTATTTATTTATTTATTTATTTATTTATTTATTT	TRRAP	intron	-	-	-	-	-	-	-	-	-
http://www.cagmdb.org/view_table.php?id=20704&minProb=50&submit=Search	20704	chr10	89738578	89738594	pos	AAG	17	AAGAAGAAGAAGAAGAA	KIF20B	cds	KIF20B	3616	1710	18	1191	23	|AAGAAGAAGAAGAAGAA|	AA|GAAGAAGAAGAAGAA|	EEEEE
http://www.cagmdb.org/view_table.php?id=495984&minProb=50&submit=Search	495984	chr6	166451333	166451359	neg	GT	27	GTGTGTGTGTGTGTGTGTGTGTGTGTG	RPS6KA2	intron	-	-	-	-	-	-	-	-	-
http://www.cagmdb.org/view_table.php?id=290016&minProb=50&submit=Search	290016	chr22	32367649	32367659	neg	T	11	TTTTTTTTTTT	RFPL3S	nc_intron	-	-	-	-	-	-	-	-	-
http://www.cagmdb.org/view_table.php?id=172&minProb=50&submit=Search	172	chr10	1041515	1041526	neg,pos	A	12	AAAAAAAAAAAA	IDI1,IDI2-AS1	nc_intron,intron	-	-	-	-	-	-	-	-	-
http://www.cagmdb.org/view_table.php?id=326729&minProb=50&submit=Search	326729	chr2	151043877	151043915	-	AAAAAC	39	AAAAACAAAAACAAAAACAAAAACAAAAACAAAAACAAA	-	-	-	-	-	-	-	-	-	-	-
http://www.cagmdb.org/view_table.php?id=294348&minProb=50&submit=Search	294348	chr22	50090677	50090694	pos	TG	18	TGTGTGTGTGTGTGTGTG	MOV10L1	intron	-	-	-	-	-	-	-	-	-
http://www.cagmdb.org/view_table.php?id=468569&minProb=50&submit=Search	468569	chr6	33205972	33205998	pos	AG	27	AGAGAGAGAGAGAGAGAGAGAGAGAGA	HSD17B8	intron	-	-	-	-	-	-	-	-	-
http://www.cagmdb.org/view_table.php?id=467063&minProb=50&submit=Search	467063	chr6	26202704	26202715	-	A	12	AAAAAAAAAAAA	-	-	-	-	-	-	-	-	-	-	-
http://www.cagmdb.org/view_table.php?id=235279&minProb=50&submit=Search	235279	chr1	93191089	93191104	pos	T	16	TTTTTTTTTTTTTTTT	CCDC18	intron	-	-	-	-	-	-	-	-	-
http://www.cagmdb.org/view_table.php?id=255900&minProb=50&submit=Search	255900	chr1	215640801	215640812	neg	A	12	AAAAAAAAAAAA	USH2A	intron	-	-	-	-	-	-	-	-	-
http://www.cagmdb.org/view_table.php?id=218993&minProb=50&submit=Search	218993	chr1	19922761	19922787	neg	GAGAGG	27	GAGAGGGAGAGGGAGAGGGAGAGGGAG	PLA2G2E	intron	-	-	-	-	-	-	-	-	-
http://www.cagmdb.org/view_table.php?id=515288&minProb=50&submit=Search	515288	chr7	88795052	88795062	neg,pos	A	11	AAAAAAAAAAA	TEX47,ZNF804B	utr5,intron	-	-	-	-	-	-	-	-	-
http://www.cagmdb.org/view_table.php?id=254249&minProb=50&submit=Search	254249	chr1	207564326	207564345	pos	AC	20	ACACACACACACACACACAC	CR1	intron	-	-	-	-	-	-	-	-	-
http://www.cagmdb.org/view_table.php?id=199774&minProb=50&submit=Search	199774	chr19	4292965	4292977	neg	T	13	TTTTTTTTTTTTT	TMIGD2	intron	-	-	-	-	-	-	-	-	-
http://www.cagmdb.org/view_table.php?id=13968&minProb=50&submit=Search	13968	chr10	58787175	58787184	pos	A	10	AAAAAAAAAA	BICC1	intron	-	-	-	-	-	-	-	-	-
http://www.cagmdb.org/view_table.php?id=156887&minProb=50&submit=Search	156887	chr16	67842903	67842950	pos	CAG	48	CAGCAGCAGCAGCAGCAACAGCAGCAGCAGCAGCAGCAGCAGCAGCAG	CENPT,THAP11	utr5,intron,cds	THAP11	348	549	0	348	549	|CAGCAGCAGCAGCAGCAACAGCAGCAGCAGCAGCAGCAGCAGCAGCAG|	|CAGCAGCAGCAGCAGCAACAGCAGCAGCAGCAGCAGCAGCAGCAGCAG|	QQQQQQQQQQQQQQQQ
http://www.cagmdb.org/view_table.php?id=172063&minProb=50&submit=Search	172063	chr17	42698446	42698481	pos	TG	36	TGTGTGTGTGTGTGTGTGTGTGTGTGTGTGTGTGTG	CNTNAP1	intron	-	-	-	-	-	-	-	-	-
http://www.cagmdb.org/view_table.php?id=64938&minProb=50&submit=Search	64938	chr12	39315334	39315351	neg	AGAGAA	18	AGAGAAAGAGAAAGAGAA	KIF21A	intron	-	-	-	-	-	-	-	-	-
http://www.cagmdb.org/view_table.php?id=426898&minProb=50&submit=Search	426898	chr5	10405698	10405709	pos	T	12	TTTTTTTTTTTT	MARCH6	intron	-	-	-	-	-	-	-	-	-
http://www.cagmdb.org/view_table.php?id=470654&minProb=50&submit=Search	470654	chr6	42188887	42188903	neg	TCTA	17	TCTATCTATCTATCTAT	GUCA1B	intron	-	-	-	-	-	-	-	-	-
http://www.cagmdb.org/view_table.php?id=20208&minProb=50&submit=Search	20208	chr10	87388902	87388932	-	AC	31	ACACACACACACACACACACACACACACACA	-	-	-	-	-	-	-	-	-	-	-
http://www.cagmdb.org/view_table.php?id=246756&minProb=50&submit=Search	246756	chr1	172659642	172659654	pos	T	13	TTTTTTTTTTTTT	FASLG	intron	-	-	-	-	-	-	-	-	-
http://www.cagmdb.org/view_table.php?id=323504&minProb=50&submit=Search	323504	chr2	135852653	135852665	neg	A	13	AAAAAAAAAAAAA	MCM6	intron	-	-	-	-	-	-	-	-	-
http://www.cagmdb.org/view_table.php?id=485628&minProb=50&submit=Search	485628	chr6	117360274	117360299	neg	AC	26	ACACACACACACACACACACACACAC	ROS1	intron	-	-	-	-	-	-	-	-	-
http://www.cagmdb.org/view_table.php?id=408444&minProb=50&submit=Search	408444	chr4	109347460	109347474	-	T	15	TTTTTTTTTTTTTTT	-	-	-	-	-	-	-	-	-	-	-
http://www.cagmdb.org/view_table.php?id=176052&minProb=50&submit=Search	176052	chr17	59182027	59182040	pos	T	14	TTTTTTTTTTTTTT	PRR11	intron	-	-	-	-	-	-	-	-	-
http://www.cagmdb.org/view_table.php?id=152190&minProb=50&submit=Search	152190	chr16	48551631	48551640	neg	A	10	AAAAAAAAAA	N4BP1	intron	-	-	-	-	-	-	-	-	-
http://www.cagmdb.org/view_table.php?id=71911&minProb=50&submit=Search	71911	chr12	71629557	71629592	neg	AC	36	ACACACACACACACACACACACACACACACACACAC	ZFC3H1	intron	-	-	-	-	-	-	-	-	-
http://www.cagmdb.org/view_table.php?id=365006&minProb=50&submit=Search	365006	chr3	96777407	96777420	-	GT	14	GTGTGTGTGTGTGT	-	-	-	-	-	-	-	-	-	-	-
http://www.cagmdb.org/view_table.php?id=144014&minProb=50&submit=Search	144014	chr16	4888713	4888723	neg	T	11	TTTTTTTTTTT	PPL	intron	-	-	-	-	-	-	-	-	-
http://www.cagmdb.org/view_table.php?id=573030&minProb=50&submit=Search	573030	chr9	84860892	84860934	pos	TTTA	43	TTTATTTATTTATTTATTTATTTATTTATTTATTTATTTATTT	NTRK2	intron	-	-	-	-	-	-	-	-	-
http://www.cagmdb.org/view_table.php?id=374019&minProb=50&submit=Search	374019	chr3	142669672	142669690	pos	ATG	19	ATGATGATGATGATGATGA	PLS1	intron	-	-	-	-	-	-	-	-	-
http://www.cagmdb.org/view_table.php?id=25676&minProb=50&submit=Search	25676	chr10	112411612	112411647	pos	AC	36	ACACACACACACACATACACACACACACACACACAC	ACSL5	intron	-	-	-	-	-	-	-	-	-
http://www.cagmdb.org/view_table.php?id=288317&minProb=50&submit=Search	288317	chr22	25950346	25950356	pos	T	11	TTTTTTTTTTT	MYO18B	intron	-	-	-	-	-	-	-	-	-
http://www.cagmdb.org/view_table.php?id=353290&minProb=50&submit=Search	353290	chr3	37417844	37417876	pos	AC	33	ACACACACACACACACACACACACACACACACA	C3orf35	nc_intron,intron,exon,utr3	-	-	-	-	-	-	-	-	-
http://www.cagmdb.org/view_table.php?id=578138&minProb=50&submit=Search	578138	chr9	108984549	108984563	neg	A	15	AAAAAAAAAAAAAAA	CTNNAL1	intron	-	-	-	-	-	-	-	-	-
http://www.cagmdb.org/view_table.php?id=203138&minProb=50&submit=Search	203138	chr19	14156541	14156567	neg,pos	GA	27	GAGAGAGAGAGAGTGTGTGTGTGTGTG	LOC100507373,ADGRL1	nc_intron,intron	-	-	-	-	-	-	-	-	-
http://www.cagmdb.org/view_table.php?id=88409&minProb=50&submit=Search	88409	chr13	27553107	27553116	neg	T	10	TTTTTTTTTT	LNX2	intron	-	-	-	-	-	-	-	-	-
http://www.cagmdb.org/view_table.php?id=45390&minProb=50&submit=Search	45390	chr11	77340463	77340472	neg	A	10	AAAAAAAAAA	PAK1	intron	-	-	-	-	-	-	-	-	-
http://www.cagmdb.org/view_table.php?id=451014&minProb=50&submit=Search	451014	chr5	134970163	134970175	pos	T	13	TTTTTTTTTTTTT	CATSPER3	intron	-	-	-	-	-	-	-	-	-
http://www.cagmdb.org/view_table.php?id=534588&minProb=50&submit=Search	534588	chr8	20178508	20178518	neg	A	11	AAAAAAAAAAA	SLC18A1	intron	-	-	-	-	-	-	-	-	-
http://www.cagmdb.org/view_table.php?id=82921&minProb=50&submit=Search	82921	chr12	119194706	119194729	pos	TAA	24	TAATAATAATAATAATAATAATAA	HSPB8	exon,utr3	-	-	-	-	-	-	-	-	-
http://www.cagmdb.org/view_table.php?id=608066&minProb=50&submit=Search	608066	chrX	103502249	103502258	neg	A	10	AAAAAAAAAA	RAB40A	utr5,intron	-	-	-	-	-	-	-	-	-
http://www.cagmdb.org/view_table.php?id=170378&minProb=50&submit=Search	170378	chr17	35824242	35824255	pos	T	14	TTTTTTTTTTTTTT	TAF15	intron	-	-	-	-	-	-	-	-	-
http://www.cagmdb.org/view_table.php?id=201420&minProb=50&submit=Search	201420	chr19	8876673	8876685	neg	AG	13	AGAGAGAGAGAGA	MUC16	intron	-	-	-	-	-	-	-	-	-
http://www.cagmdb.org/view_table.php?id=251853&minProb=50&submit=Search	251853	chr1	196672844	196672865	pos	GA	22	GAGAGAGAGAGAGAGAGAGAGA	CFH	intron	-	-	-	-	-	-	-	-	-
http://www.cagmdb.org/view_table.php?id=201013&minProb=50&submit=Search	201013	chr19	7679190	7679201	pos	C	12	CCCCCCCCCCCC	MCEMP1	exon,utr3	-	-	-	-	-	-	-	-	-
http://www.cagmdb.org/view_table.php?id=529647&minProb=50&submit=Search	529647	chr7	154795785	154795811	pos	A	27	AAAAAAAAAAAAGAAAAGAAAAGAAAA	DPP6	intron	-	-	-	-	-	-	-	-	-
http://www.cagmdb.org/view_table.php?id=502714&minProb=50&submit=Search	502714	chr7	27458983	27458997	-	CTCTT	15	CTCTTCTCTTCTCTT	-	-	-	-	-	-	-	-	-	-	-
http://www.cagmdb.org/view_table.php?id=329578&minProb=50&submit=Search	329578	chr2	165365060	165365069	pos	G	10	GGGGGGGGGG	SCN2A	intron	-	-	-	-	-	-	-	-	-
http://www.cagmdb.org/view_table.php?id=617696&minProb=50&submit=Search	617696	chrX	148953799	148953836	pos	AC	38	ACACACACACACACAGACACACACACACACACACACAC	AFF2	intron	-	-	-	-	-	-	-	-	-
http://www.cagmdb.org/view_table.php?id=618860&minProb=50&submit=Search	618860	chrX	154563014	154563028	pos	T	15	TTTTTTTTTTTTTTT	IKBKG	intron	-	-	-	-	-	-	-	-	-
http://www.cagmdb.org/view_table.php?id=548346&minProb=50&submit=Search	548346	chr8	86430799	86430832	pos	AT	34	ATATATATATATATATATATATATATATATATAT	WWP1	intron	-	-	-	-	-	-	-	-	-
http://www.cagmdb.org/view_table.php?id=203800&minProb=50&submit=Search	203800	chr19	15990330	15990356	-	AC	27	ACACACACACACACACACACACACACA	-	-	-	-	-	-	-	-	-	-	-
http://www.cagmdb.org/view_table.php?id=595552&minProb=50&submit=Search	595552	chrX	35925961	35925970	pos	T	10	TTTTTTTTTT	CFAP47	intron	-	-	-	-	-	-	-	-	-
http://www.cagmdb.org/view_table.php?id=255341&minProb=50&submit=Search	255341	chr1	212888676	212888692	pos	TTG	17	TTGTTGTTGTTGTTGTT	FLVCR1	intron	-	-	-	-	-	-	-	-	-
http://www.cagmdb.org/view_table.php?id=210996&minProb=50&submit=Search	210996	chr19	46312713	46312737	pos	GT	25	GTGTGTGTGTGTGTGTGTGTGTGTG	HIF3A	intron	-	-	-	-	-	-	-	-	-
http://www.cagmdb.org/view_table.php?id=324058&minProb=50&submit=Search	324058	chr2	138550814	138550849	pos	TC	36	TCTCTCTCTCTCTTTCTCTCTCTCTCTCTCTCTCTC	SPOPL	intron	-	-	-	-	-	-	-	-	-
http://www.cagmdb.org/view_table.php?id=550679&minProb=50&submit=Search	550679	chr8	98155910	98155956	pos	TG	47	TGTGTGTGTGTGTGTGTGTGTGTGTGTGTGTGTGTGTGTGTGTGTGT	POP1	intron	-	-	-	-	-	-	-	-	-
http://www.cagmdb.org/view_table.php?id=212395&minProb=50&submit=Search	212395	chr19	50661740	50661756	neg	CA	17	CACACACACACACACAC	SHANK1	exon,utr3	-	-	-	-	-	-	-	-	-
http://www.cagmdb.org/view_table.php?id=385675&minProb=50&submit=Search	385675	chr3	197773524	197773542	pos	TTTG	19	TTTGTTTGTTTGTTTGTTT	FYTTD1	nc_intron,intron	-	-	-	-	-	-	-	-	-
http://www.cagmdb.org/view_table.php?id=183830&minProb=50&submit=Search	183830	chr18	5890006	5890016	neg	A	11	AAAAAAAAAAA	TMEM200C	exon,utr3	-	-	-	-	-	-	-	-	-
http://www.cagmdb.org/view_table.php?id=42666&minProb=50&submit=Search	42666	chr11	65502620	65502630	neg,pos	T	11	TTTTTTTTTTT	TALAM1,MALAT1	nc_intron,nc_exon	-	-	-	-	-	-	-	-	-
http://www.cagmdb.org/view_table.php?id=180314&minProb=50&submit=Search	180314	chr17	75630842	75630853	neg	G	12	GGGGGGGGGGGG	RECQL5	intron	-	-	-	-	-	-	-	-	-
http://www.cagmdb.org/view_table.php?id=348693&minProb=50&submit=Search	348693	chr3	14665239	14665263	pos	ATTG	25	ATTGATTGATTGATTGATTGATTGA	CCDC174	nc_intron,intron	-	-	-	-	-	-	-	-	-
http://www.cagmdb.org/view_table.php?id=48870&minProb=50&submit=Search	48870	chr11	94479765	94479775	neg	A	11	AAAAAAAAAAA	MRE11	intron	-	-	-	-	-	-	-	-	-
http://www.cagmdb.org/view_table.php?id=243889&minProb=50&submit=Search	243889	chr1	158973506	158973537	pos	CA	32	CACACACACACACACACACACACACACACACA	PYHIN1	intron	-	-	-	-	-	-	-	-	-
http://www.cagmdb.org/view_table.php?id=166745&minProb=50&submit=Search	166745	chr17	18208489	18208514	pos	TTTTTGT	26	TTTTTGTTTTTTGTTTTTTGTTTTTT	ALKBH5	exon,utr3	-	-	-	-	-	-	-	-	-
http://www.cagmdb.org/view_table.php?id=497074&minProb=50&submit=Search	497074	chr7	1448514	1448523	neg	G	10	GGGGGGGGGG	MICALL2	intron	-	-	-	-	-	-	-	-	-
http://www.cagmdb.org/view_table.php?id=425868&minProb=50&submit=Search	425868	chr5	5200108	5200127	pos	TC	20	TCTCTCTCTCTCTCTCTCTC	ADAMTS16	nc_intron,intron	-	-	-	-	-	-	-	-	-
http://www.cagmdb.org/view_table.php?id=310470&minProb=50&submit=Search	310470	chr2	69962200	69962231	neg	AC	32	ACACACACACACACACACACACACACACACAC	ASPRV1	exon	-	-	-	-	-	-	-	-	-
http://www.cagmdb.org/view_table.php?id=590941&minProb=50&submit=Search	590941	chrX	15252181	15252196	neg	TTTC	16	TTTCTTTCTTTCTTTC	ASB9	intron	-	-	-	-	-	-	-	-	-
http://www.cagmdb.org/view_table.php?id=531790&minProb=50&submit=Search	531790	chr8	6720258	6720267	pos	A	10	AAAAAAAAAA	AGPAT5	intron	-	-	-	-	-	-	-	-	-
http://www.cagmdb.org/view_table.php?id=265692&minProb=50&submit=Search	265692	chr20	10644277	10644315	neg	CA	39	CACACACACACACACACACACACACACACACACACACAC	JAG1	intron	-	-	-	-	-	-	-	-	-
http://www.cagmdb.org/view_table.php?id=61326&minProb=50&submit=Search	61326	chr12	18696323	18696351	neg	TA	29	TATATATATATATATATATATATATATAT	PLCZ1	intron	-	-	-	-	-	-	-	-	-
http://www.cagmdb.org/view_table.php?id=141729&minProb=50&submit=Search	141729	chr15	96337282	96337327	pos	TTC	46	TTCTTCTTCTTCTTCTTCTTCTTCTTTTTCTTCTTCTTCTTCTTCT	NR2F2	intron	-	-	-	-	-	-	-	-	-
http://www.cagmdb.org/view_table.php?id=356130&minProb=50&submit=Search	356130	chr3	51229720	51229742	pos	TTG	23	TTGTTGTTGTTGTTGTTGTTGTT	DOCK3	intron	-	-	-	-	-	-	-	-	-
http://www.cagmdb.org/view_table.php?id=210245&minProb=50&submit=Search	210245	chr19	43776718	43776729	neg	T	12	TTTTTTTTTTTT	KCNN4	intron	-	-	-	-	-	-	-	-	-
http://www.cagmdb.org/view_table.php?id=574997&minProb=50&submit=Search	574997	chr9	94301444	94301454	pos	A	11	AAAAAAAAAAA	ZNF169	exon,utr3	-	-	-	-	-	-	-	-	-
http://www.cagmdb.org/view_table.php?id=104908&minProb=50&submit=Search	104908	chr13	106495472	106495525	neg	TATC	54	TATCTATCTATCTATCTATCTATCTATTATCTATCTATCTATCTATCTATCTAT	EFNB2	intron	-	-	-	-	-	-	-	-	-
http://www.cagmdb.org/view_table.php?id=37258&minProb=50&submit=Search	37258	chr11	35265454	35265466	neg	T	13	TTTTTTTTTTTTT	SLC1A2	intron	-	-	-	-	-	-	-	-	-
http://www.cagmdb.org/view_table.php?id=122137&minProb=50&submit=Search	122137	chr14	91881121	91881154	neg	AC	34	ACACACACACACACACACACACACACACACACAC	FBLN5	intron	-	-	-	-	-	-	-	-	-
http://www.cagmdb.org/view_table.php?id=97679&minProb=50&submit=Search	97679	chr13	72729285	72729297	pos	T	13	TTTTTTTTTTTTT	BORA	intron	-	-	-	-	-	-	-	-	-
http://www.cagmdb.org/view_table.php?id=115853&minProb=50&submit=Search	115853	chr14	64141813	64141822	pos	T	10	TTTTTTTTTT	SYNE2	intron	-	-	-	-	-	-	-	-	-
http://www.cagmdb.org/view_table.php?id=491272&minProb=50&submit=Search	491272	chr6	144493490	144493527	pos	TC	38	TCTCTCTCTCTCTCTCTCTCAATCTCTCTCTCTCTCTC	UTRN	intron	-	-	-	-	-	-	-	-	-
http://www.cagmdb.org/view_table.php?id=196275&minProb=50&submit=Search	196275	chr18	69401370	69401379	pos	G	10	GGGGGGGGGG	DOK6	intron	-	-	-	-	-	-	-	-	-
http://www.cagmdb.org/view_table.php?id=543388&minProb=50&submit=Search	543388	chr8	62589876	62589916	pos	TG	41	TGTGTGTGTGTGTGTGTGTGTGTGTGTGTGTGTGTGTGTGT	NKAIN3	nc_intron,intron	-	-	-	-	-	-	-	-	-
http://www.cagmdb.org/view_table.php?id=109705&minProb=50&submit=Search	109705	chr14	34568635	34568650	neg	T	16	TTTTTTTTTTTTTTTT	SNX6	intron	-	-	-	-	-	-	-	-	-
http://www.cagmdb.org/view_table.php?id=1631&minProb=50&submit=Search	1631	chr10	7381962	7381974	neg	A	13	AAAAAAAAAAAAA	SFMBT2	utr5,intron	-	-	-	-	-	-	-	-	-
http://www.cagmdb.org/view_table.php?id=169407&minProb=50&submit=Search	169407	chr17	31226319	31226359	pos	AC	41	ACACACACACACACACACACACACACACACACACACACACA	NF1	intron	-	-	-	-	-	-	-	-	-
http://www.cagmdb.org/view_table.php?id=163491&minProb=50&submit=Search	163491	chr17	4847231	4847266	pos	TTCA	36	TTCATTCATTCATTCATTCATTCATTCATTCATTCA	MINK1	utr5,intron	-	-	-	-	-	-	-	-	-
http://www.cagmdb.org/view_table.php?id=200937&minProb=50&submit=Search	200937	chr19	7466837	7466854	pos	AAG	18	AAGAAGAAGAAGAAGAAG	ARHGEF18	intron	-	-	-	-	-	-	-	-	-
http://www.cagmdb.org/view_table.php?id=300948&minProb=50&submit=Search	300948	chr2	26440320	26440361	pos	TG	42	TGTGTGTGTGTGTGTGTGTGTGTGTGTATATATATATATATA	DRC1	intron	-	-	-	-	-	-	-	-	-
http://www.cagmdb.org/view_table.php?id=459202&minProb=50&submit=Search	459202	chr5	172994758	172994772	pos	T	15	TTTTTTTTTTTTTTT	ATP6V0E1	intron	-	-	-	-	-	-	-	-	-
http://www.cagmdb.org/view_table.php?id=27979&minProb=50&submit=Search	27979	chr10	123164969	123164979	pos	T	11	TTTTTTTTTTT	BUB3	intron,exon,utr3	-	-	-	-	-	-	-	-	-
http://www.cagmdb.org/view_table.php?id=354344&minProb=50&submit=Search	354344	chr3	42865895	42865938	pos	CTTC	44	CTTCCTTCCTTCCTTCCTTCCCTCTCTCCCTCCCTCCCTCCCTC	ACKR2	exon,utr3	-	-	-	-	-	-	-	-	-
http://www.cagmdb.org/view_table.php?id=611208&minProb=50&submit=Search	611208	chrX	118776542	118776562	pos	T	21	TTTTTTTTTTTTTTTTTTTTT	IL13RA1	intron	-	-	-	-	-	-	-	-	-
http://www.cagmdb.org/view_table.php?id=1082&minProb=50&submit=Search	1082	chr10	5107754	5107784	-	GT	31	GTGTGTGTGTGTGTGTGTGTGTGTGTGTGTG	-	-	-	-	-	-	-	-	-	-	-
http://www.cagmdb.org/view_table.php?id=166670&minProb=50&submit=Search	166670	chr17	17819268	17819282	neg	TG	15	TGTGTGTGTGTGTGT	SREBF1	intron	-	-	-	-	-	-	-	-	-
http://www.cagmdb.org/view_table.php?id=194866&minProb=50&submit=Search	194866	chr18	63503884	63503895	pos	T	12	TTTTTTTTTTTT	SERPINB5	exon,utr3	-	-	-	-	-	-	-	-	-
http://www.cagmdb.org/view_table.php?id=462611&minProb=50&submit=Search	462611	chr6	7378452	7378467	neg	TA	16	TATATATATATATATA	CAGE1	intron	-	-	-	-	-	-	-	-	-
http://www.cagmdb.org/view_table.php?id=340092&minProb=50&submit=Search	340092	chr2	216464691	216464723	pos	CT	33	CTCTCTCTCTCTCATCTTCAAAAAAAAAAAAAA	SMARCAL1	intron	-	-	-	-	-	-	-	-	-
http://www.cagmdb.org/view_table.php?id=231458&minProb=50&submit=Search	231458	chr1	74764058	74764074	pos	ATG	17	ATGATGATGATGATGAT	TYW3	nc_exon,cds	TYW3	625	39	4	164	39	|ATGATGATGATGATGAT|	AT|GATGATGATGATGAT|	DDDDD
http://www.cagmdb.org/view_table.php?id=489975&minProb=50&submit=Search	489975	chr6	138499135	138499159	neg	AC	25	ACACACACACACACACACACACACA	NHSL1	intron	-	-	-	-	-	-	-	-	-
http://www.cagmdb.org/view_table.php?id=354319&minProb=50&submit=Search	354319	chr3	42758063	42758096	neg	AC	34	ACACACACACACACACACACACACACACACACAC	CCDC13	intron	-	-	-	-	-	-	-	-	-
http://www.cagmdb.org/view_table.php?id=471203&minProb=50&submit=Search	471203	chr6	44181417	44181433	pos	CA	17	CACACACACACACACAC	CAPN11	intron	-	-	-	-	-	-	-	-	-
http://www.cagmdb.org/view_table.php?id=25255&minProb=50&submit=Search	25255	chr10	110285085	110285109	pos	AAAAC	25	AAAACAAAACAAAACAAAACAAAAC	MXI1	exon,utr3	-	-	-	-	-	-	-	-	-
http://www.cagmdb.org/view_table.php?id=178480&minProb=50&submit=Search	178480	chr17	68551689	68551726	neg	ATT	38	ATTATTATTATTATTATTATTATTATTATTATTATTAT	FAM20A	nc_intron,intron	-	-	-	-	-	-	-	-	-
http://www.cagmdb.org/view_table.php?id=234329&minProb=50&submit=Search	234329	chr1	88832608	88832633	pos	TTG	26	TTGTTGTTGTTGTTGTTGTTGTTGTT	PKN2	intron	-	-	-	-	-	-	-	-	-
http://www.cagmdb.org/view_table.php?id=25163&minProb=50&submit=Search	25163	chr10	109891579	109891589	neg	T	11	TTTTTTTTTTT	XPNPEP1	utr5,intron	-	-	-	-	-	-	-	-	-
http://www.cagmdb.org/view_table.php?id=550605&minProb=50&submit=Search	550605	chr8	97815569	97815581	pos	T	13	TTTTTTTTTTTTT	LAPTM4B	intron	-	-	-	-	-	-	-	-	-
http://www.cagmdb.org/view_table.php?id=595873&minProb=50&submit=Search	595873	chrX	37795891	37795937	pos	TG	47	TGTGTGTGTGTGTGTGTGTGTGTGTGTGTGTGTGTGTGTGTGTGTGT	CYBB	intron	-	-	-	-	-	-	-	-	-
http://www.cagmdb.org/view_table.php?id=458689&minProb=50&submit=Search	458689	chr5	170897342	170897371	pos	TTC	30	TTCTTCTTCTTCTTCTTCTTTTTTTTTTTT	RANBP17	intron	-	-	-	-	-	-	-	-	-
http://www.cagmdb.org/view_table.php?id=154355&minProb=50&submit=Search	154355	chr16	57655319	57655335	pos	GT	17	GTGTGTGTGTGTGTGTG	ADGRG1	intron	-	-	-	-	-	-	-	-	-
http://www.cagmdb.org/view_table.php?id=158115&minProb=50&submit=Search	158115	chr16	72797459	72797488	neg	TTG	30	TTGTTGTTGTTGTTGTTGTTGTTGTTGTTG	ZFHX3	cds	ZFHX3	5889	2451	1	4204	1226	|TTGTTGTTGTTGTTGTTGTTGTTGTTGTTG|	|TTGTTGTTGTTGTTGTTGTTGTTGTTGTTG|	QQQQQQQQQQ
http://www.cagmdb.org/view_table.php?id=353270&minProb=50&submit=Search	353270	chr3	37328234	37328269	pos	AC	36	ACACACACACACACACACACACACACACACACACAC	GOLGA4	intron	-	-	-	-	-	-	-	-	-
http://www.cagmdb.org/view_table.php?id=407628&minProb=50&submit=Search	407628	chr4	105233834	105233858	neg,pos	ATAG	25	ATAGATAGATAGATAGATAGATAGA	TET2-AS1,TET2	utr5,nc_intron,intron	-	-	-	-	-	-	-	-	-
http://www.cagmdb.org/view_table.php?id=460742&minProb=50&submit=Search	460742	chr5	179723788	179723798	pos	T	11	TTTTTTTTTTT	CANX	intron	-	-	-	-	-	-	-	-	-
http://www.cagmdb.org/view_table.php?id=158492&minProb=50&submit=Search	158492	chr16	74302350	74302359	pos	T	10	TTTTTTTTTT	PSMD7	intron	-	-	-	-	-	-	-	-	-
http://www.cagmdb.org/view_table.php?id=177780&minProb=50&submit=Search	177780	chr17	66053503	66053519	neg	AAT	17	AATAATAATAATAATAA	CEP112	intron	-	-	-	-	-	-	-	-	-
http://www.cagmdb.org/view_table.php?id=504019&minProb=50&submit=Search	504019	chr7	34057832	34057858	pos	AC	27	ACACACACACACACACACACACACACA	BMPER	intron	-	-	-	-	-	-	-	-	-
http://www.cagmdb.org/view_table.php?id=106679&minProb=50&submit=Search	106679	chr14	20347011	20347026	pos	T	16	TTTTTTTTTTTTTTTT	PARP2	intron	-	-	-	-	-	-	-	-	-
http://www.cagmdb.org/view_table.php?id=58299&minProb=50&submit=Search	58299	chr12	4535996	4536006	neg	A	11	AAAAAAAAAAA	C12orf4	utr5,nc_intron,intron	-	-	-	-	-	-	-	-	-
http://www.cagmdb.org/view_table.php?id=582715&minProb=50&submit=Search	582715	chr9	128714436	128714451	pos	TCTG	16	TCTGTCTGTCTGTCTG	PKN3	intron	-	-	-	-	-	-	-	-	-
http://www.cagmdb.org/view_table.php?id=326812&minProb=50&submit=Search	326812	chr2	151411208	151411218	pos	T	11	TTTTTTTTTTT	RIF1	intron	-	-	-	-	-	-	-	-	-
http://www.cagmdb.org/view_table.php?id=299123&minProb=50&submit=Search	299123	chr2	17708825	17708836	neg	TA	12	TATATATATATA	SMC6	intron	-	-	-	-	-	-	-	-	-
http://www.cagmdb.org/view_table.php?id=583303&minProb=50&submit=Search	583303	chr9	130668314	130668330	pos	GT	17	GTGTGTGTGTGTGTGTG	PRDM12	intron	-	-	-	-	-	-	-	-	-
http://www.cagmdb.org/view_table.php?id=287985&minProb=50&submit=Search	287985	chr22	24510996	24511005	pos	T	10	TTTTTTTTTT	UPB1	intron	-	-	-	-	-	-	-	-	-
http://www.cagmdb.org/view_table.php?id=328004&minProb=50&submit=Search	328004	chr2	157434596	157434617	neg	AG	22	AGAGAGAGAGAGAGAGAGAGAG	CYTIP	intron	-	-	-	-	-	-	-	-	-
http://www.cagmdb.org/view_table.php?id=27315&minProb=50&submit=Search	27315	chr10	119781537	119781546	pos	T	10	TTTTTTTTTT	INPP5F	intron	-	-	-	-	-	-	-	-	-
http://www.cagmdb.org/view_table.php?id=450618&minProb=50&submit=Search	450618	chr5	133073214	133073225	pos	T	12	TTTTTTTTTTTT	HSPA4	intron	-	-	-	-	-	-	-	-	-
http://www.cagmdb.org/view_table.php?id=154316&minProb=50&submit=Search	154316	chr16	57512514	57512550	neg	GC	37	GCGCGCGCGCGCGCGCGTGTGTGTATATATATATATA	CCDC102A	exon,utr3	-	-	-	-	-	-	-	-	-
http://www.cagmdb.org/view_table.php?id=598281&minProb=50&submit=Search	598281	chrX	48520598	48520622	pos	AC	25	ACACACACACACACACACACACACA	PORCN	exon,utr3	-	-	-	-	-	-	-	-	-
http://www.cagmdb.org/view_table.php?id=55561&minProb=50&submit=Search	55561	chr11	126261156	126261182	pos	AAATGTA	27	AAATGTAAAATGTAAAATGTAAAATGT	FAM118B	intron	-	-	-	-	-	-	-	-	-
http://www.cagmdb.org/view_table.php?id=12595&minProb=50&submit=Search	12595	chr10	52280719	52280728	pos	A	10	AAAAAAAAAA	PRKG1	intron	-	-	-	-	-	-	-	-	-
http://www.cagmdb.org/view_table.php?id=21318&minProb=50&submit=Search	21318	chr10	92669854	92669870	-	TTG	17	TTGTTGTTGTTGTTGTT	-	-	-	-	-	-	-	-	-	-	-
http://www.cagmdb.org/view_table.php?id=465097&minProb=50&submit=Search	465097	chr6	17777384	17777396	neg	T	13	TTTTTTTTTTTTT	KIF13A	intron	-	-	-	-	-	-	-	-	-
http://www.cagmdb.org/view_table.php?id=200699&minProb=50&submit=Search	200699	chr19	6921683	6921709	pos	TTTGTTTT	27	TTTGTTTTTTTGTTTTTTTGTTTTTTT	ADGRE1	intron	-	-	-	-	-	-	-	-	-
http://www.cagmdb.org/view_table.php?id=608701&minProb=50&submit=Search	608701	chrX	106866054	106866063	pos	A	10	AAAAAAAAAA	TBC1D8B	intron	-	-	-	-	-	-	-	-	-
http://www.cagmdb.org/view_table.php?id=609091&minProb=50&submit=Search	609091	chrX	108440272	108440281	pos	G	10	GGGGGGGGGG	COL4A5	intron	-	-	-	-	-	-	-	-	-
http://www.cagmdb.org/view_table.php?id=161844&minProb=50&submit=Search	161844	chr16	88686265	88686277	neg,pos	CT	13	CTCTCTCTCTCTC	SNAI3,SNAI3-AS1	nc_intron,intron	-	-	-	-	-	-	-	-	-
http://www.cagmdb.org/view_table.php?id=544126&minProb=50&submit=Search	544126	chr8	66153989	66154014	pos	TTC	26	TTCTTCTTCTTCTTCTTTTTTTTTTT	TRIM55	intron	-	-	-	-	-	-	-	-	-
http://www.cagmdb.org/view_table.php?id=125174&minProb=50&submit=Search	125174	chr14	104835944	104835956	-	T	13	TTTTTTTTTTTTT	-	-	-	-	-	-	-	-	-	-	-
http://www.cagmdb.org/view_table.php?id=25289&minProb=50&submit=Search	25289	chr10	110451243	110451266	-	A	24	AAAAAAAAAAAAAAAAAAAAAAAA	-	-	-	-	-	-	-	-	-	-	-
http://www.cagmdb.org/view_table.php?id=286687&minProb=50&submit=Search	286687	chr22	17594621	17594630	neg	A	10	AAAAAAAAAA	ATP6V1E1	intron	-	-	-	-	-	-	-	-	-
http://www.cagmdb.org/view_table.php?id=272097&minProb=50&submit=Search	272097	chr20	41354970	41354980	pos	T	11	TTTTTTTTTTT	LPIN3	nc_intron,intron	-	-	-	-	-	-	-	-	-
http://www.cagmdb.org/view_table.php?id=147852&minProb=50&submit=Search	147852	chr16	19628765	19628808	pos	TTTTAT	44	TTTTATTTTTATTTTTATTTATTTATTTATTTATTTATTTATTT	C16orf62	intron	-	-	-	-	-	-	-	-	-
http://www.cagmdb.org/view_table.php?id=220185&minProb=50&submit=Search	220185	chr1	24671797	24671807	pos	T	11	TTTTTTTTTTT	SRRM1	intron	-	-	-	-	-	-	-	-	-
http://www.cagmdb.org/view_table.php?id=469226&minProb=50&submit=Search	469226	chr6	35842607	35842616	neg	A	10	AAAAAAAAAA	SRPK1	nc_intron,intron	-	-	-	-	-	-	-	-	-
http://www.cagmdb.org/view_table.php?id=283345&minProb=50&submit=Search	283345	chr21	34707438	34707470	pos	CA	33	CACACACACACACACACACACACACACACACAC	CLIC6	intron	-	-	-	-	-	-	-	-	-
http://www.cagmdb.org/view_table.php?id=581272&minProb=50&submit=Search	581272	chr9	122676112	122676139	-	GT	28	GTGTGTGTGTGTGTGTGTGTGTGTGTGT	-	-	-	-	-	-	-	-	-	-	-
http://www.cagmdb.org/view_table.php?id=202104&minProb=50&submit=Search	202104	chr19	11059667	11059688	pos	GGGCTG	22	GGGCTGGGGCTGGGGCTGGGGC	SMARCA4	intron	-	-	-	-	-	-	-	-	-
http://www.cagmdb.org/view_table.php?id=42503&minProb=50&submit=Search	42503	chr11	64928256	64928280	pos	CCCTGA	25	CCCTGACCCTGACCCTGACCCTGAC	PPP2R5B	intron	-	-	-	-	-	-	-	-	-
http://www.cagmdb.org/view_table.php?id=454629&minProb=50&submit=Search	454629	chr5	151848796	151848822	neg	TCTCC	27	TCTCCTCTCCTCTCCTCTCCTCTCCTC	GLRA1	intron	-	-	-	-	-	-	-	-	-
http://www.cagmdb.org/view_table.php?id=232103&minProb=50&submit=Search	232103	chr1	77942371	77942381	pos	A	11	AAAAAAAAAAA	NEXN	intron	-	-	-	-	-	-	-	-	-
http://www.cagmdb.org/view_table.php?id=209768&minProb=50&submit=Search	209768	chr19	41756454	41756493	pos	AC	40	ACACACACACACACACACACACACACACACACACACACAC	CEACAM6	intron	-	-	-	-	-	-	-	-	-
http://www.cagmdb.org/view_table.php?id=142482&minProb=50&submit=Search	142482	chr15	99712505	99712538	pos	CAG	34	CAGCAGCAGCAGCAGCAGCAGCAGCAGCAGCAGC	MEF2A	cds	MEF2A	1251	233	9	115	233	|CAGCAGCAGCAGCAGCAGCAGCAGCAGCAGCAGC|	|CAGCAGCAGCAGCAGCAGCAGCAGCAGCAGCAG|C	QQQQQQQQQQQ
http://www.cagmdb.org/view_table.php?id=297319&minProb=50&submit=Search	297319	chr2	9452899	9452908	pos	T	10	TTTTTTTTTT	CPSF3	intron	-	-	-	-	-	-	-	-	-
http://www.cagmdb.org/view_table.php?id=79237&minProb=50&submit=Search	79237	chr12	105120706	105120723	pos	GT	18	GTGTGTGTGTGTGTGTGT	WASHC4	intron	-	-	-	-	-	-	-	-	-
http://www.cagmdb.org/view_table.php?id=205543&minProb=50&submit=Search	205543	chr19	22215798	22215807	-	C	10	CCCCCCCCCC	-	-	-	-	-	-	-	-	-	-	-
http://www.cagmdb.org/view_table.php?id=190291&minProb=50&submit=Search	190291	chr18	42015206	42015234	pos	AAAC	29	AAACAAACAAACAAACAAACAAACAAACA	PIK3C3	intron	-	-	-	-	-	-	-	-	-
http://www.cagmdb.org/view_table.php?id=468586&minProb=50&submit=Search	468586	chr6	33313008	33313030	neg	T	23	TTTTTTTTTTGTTTTTTTTTTTT	TAPBP	intron	-	-	-	-	-	-	-	-	-
http://www.cagmdb.org/view_table.php?id=412164&minProb=50&submit=Search	412164	chr4	128209721	128209743	pos	A	23	AAAAAAAAAAAAAAAAAAAAAAA	LARP1B	nc_intron,intron	-	-	-	-	-	-	-	-	-
http://www.cagmdb.org/view_table.php?id=592901&minProb=50&submit=Search	592901	chrX	24066125	24066155	pos	T	31	TTTTTTTTTTTTGTTGTTTGTTTGTTTGTTT	EIF2S3	intron	-	-	-	-	-	-	-	-	-
http://www.cagmdb.org/view_table.php?id=290052&minProb=50&submit=Search	290052	chr22	32495369	32495383	pos	T	15	TTTTTTTTTTTTTTT	FBXO7	intron	-	-	-	-	-	-	-	-	-
http://www.cagmdb.org/view_table.php?id=406838&minProb=50&submit=Search	406838	chr4	101040669	101040680	neg	T	12	TTTTTTTTTTTT	PPP3CA	intron	-	-	-	-	-	-	-	-	-
http://www.cagmdb.org/view_table.php?id=471726&minProb=50&submit=Search	471726	chr6	46668820	46668831	pos	T	12	TTTTTTTTTTTT	SLC25A27	intron	-	-	-	-	-	-	-	-	-
http://www.cagmdb.org/view_table.php?id=432001&minProb=50&submit=Search	432001	chr5	33881565	33881577	neg	T	13	TTTTTTTTTTTTT	ADAMTS12	intron	-	-	-	-	-	-	-	-	-
http://www.cagmdb.org/view_table.php?id=310275&minProb=50&submit=Search	310275	chr2	69193443	69193491	pos	TC	49	TCTCTCTCTCTCTCTCTCACATACACACACACACACACACACACACACA	ANTXR1	intron	-	-	-	-	-	-	-	-	-
http://www.cagmdb.org/view_table.php?id=69948&minProb=50&submit=Search	69948	chr12	62578431	62578442	pos	T	12	TTTTTTTTTTTT	MON2	intron	-	-	-	-	-	-	-	-	-
http://www.cagmdb.org/view_table.php?id=240285&minProb=50&submit=Search	240285	chr1	118081059	118081090	neg	AC	32	ACACACACACACACACACACACACACACACAC	SPAG17	intron	-	-	-	-	-	-	-	-	-
http://www.cagmdb.org/view_table.php?id=234873&minProb=50&submit=Search	234873	chr1	91642718	91642730	-	A	13	AAAAAAAAAAAAA	-	-	-	-	-	-	-	-	-	-	-
http://www.cagmdb.org/view_table.php?id=344860&minProb=50&submit=Search	344860	chr2	237510901	237510925	pos	GT	25	GTGTGTGTGTGTGTGTGTGTGTGTG	MLPH	nc_intron,intron	-	-	-	-	-	-	-	-	-
http://www.cagmdb.org/view_table.php?id=59013&minProb=50&submit=Search	59013	chr12	7665753	7665806	neg	AC	54	ACACACACACACACACACACACACACACACACACACACACACACACACACACAC	APOBEC1	utr5,intron	-	-	-	-	-	-	-	-	-
http://www.cagmdb.org/view_table.php?id=79242&minProb=50&submit=Search	79242	chr12	105146545	105146556	pos	T	12	TTTTTTTTTTTT	WASHC4	intron	-	-	-	-	-	-	-	-	-
http://www.cagmdb.org/view_table.php?id=246299&minProb=50&submit=Search	246299	chr1	170531965	170531979	neg	GA	15	GAGAGAGAGAGAGAG	LOC101928650	nc_intron	-	-	-	-	-	-	-	-	-
http://www.cagmdb.org/view_table.php?id=264147&minProb=50&submit=Search	264147	chr20	3798316	3798337	pos	T	22	TTTTTTTTTTTTTTTTTTTTTT	CDC25B	utr5,nc_intron,intron	-	-	-	-	-	-	-	-	-
http://www.cagmdb.org/view_table.php?id=624402&minProb=50&submit=Search	624402	chrY	21396671	21396695	neg	CA	25	CACACACACACACACACACACACAC	RBMY2EP	nc_intron	-	-	-	-	-	-	-	-	-
http://www.cagmdb.org/view_table.php?id=222984&minProb=50&submit=Search	222984	chr1	35850818	35850827	pos	A	10	AAAAAAAAAA	AGO4	nc_intron,intron	-	-	-	-	-	-	-	-	-
http://www.cagmdb.org/view_table.php?id=148666&minProb=50&submit=Search	148666	chr16	23067914	23067929	neg	CA	16	CACACACACACACACA	USP31	exon,utr3	-	-	-	-	-	-	-	-	-
http://www.cagmdb.org/view_table.php?id=39654&minProb=50&submit=Search	39654	chr11	46767797	46767806	neg	T	10	TTTTTTTTTT	CKAP5	intron	-	-	-	-	-	-	-	-	-
http://www.cagmdb.org/view_table.php?id=299673&minProb=50&submit=Search	299673	chr2	20449173	20449184	pos	T	12	TTTTTTTTTTTT	RHOB	exon	-	-	-	-	-	-	-	-	-
http://www.cagmdb.org/view_table.php?id=51618&minProb=50&submit=Search	51618	chr11	108325986	108326000	neg,pos	ATT	15	ATTATTATTATTATT	ATM,C11orf65	intron,utr3	-	-	-	-	-	-	-	-	-
http://www.cagmdb.org/view_table.php?id=253631&minProb=50&submit=Search	253631	chr1	204456874	204456925	neg	AC	52	ACACACACACACACACACACACACACACACACACCCACACACACACACACAC	PIK3C2B	intron	-	-	-	-	-	-	-	-	-
http://www.cagmdb.org/view_table.php?id=488118&minProb=50&submit=Search	488118	chr6	130066287	130066303	pos	TA	17	TATATATATATATATAT	L3MBTL3	intron	-	-	-	-	-	-	-	-	-
http://www.cagmdb.org/view_table.php?id=326354&minProb=50&submit=Search	326354	chr2	149213132	149213143	pos	GT	12	GTGTGTGTGTGT	LYPD6B	intron	-	-	-	-	-	-	-	-	-
http://www.cagmdb.org/view_table.php?id=590857&minProb=50&submit=Search	590857	chrX	14857957	14857980	neg	AATA	24	AATAAATAAATAAATAAATAAATA	FANCB	intron	-	-	-	-	-	-	-	-	-
http://www.cagmdb.org/view_table.php?id=438087&minProb=50&submit=Search	438087	chr5	68294970	68294990	pos	AAAAT	21	AAAATAAAATAAAATAAAATA	PIK3R1	intron	-	-	-	-	-	-	-	-	-
http://www.cagmdb.org/view_table.php?id=444001&minProb=50&submit=Search	444001	chr5	98869623	98869652	neg	CA	30	CACACACACACACACACACACACACACACA	CHD1	intron	-	-	-	-	-	-	-	-	-
http://www.cagmdb.org/view_table.php?id=172092&minProb=50&submit=Search	172092	chr17	42834438	42834469	pos	GA	32	GAGAGAGAGAGAGAGAGAGAGAGAGAGAGAGA	PSME3	utr5,nc_intron,intron	-	-	-	-	-	-	-	-	-
http://www.cagmdb.org/view_table.php?id=310446&minProb=50&submit=Search	310446	chr2	69904189	69904199	pos	T	11	TTTTTTTTTTT	SNRNP27	nc_intron,intron	-	-	-	-	-	-	-	-	-
http://www.cagmdb.org/view_table.php?id=243651&minProb=50&submit=Search	243651	chr1	157804247	157804256	neg	C	10	CCCCCCCCCC	FCRL1	intron	-	-	-	-	-	-	-	-	-
http://www.cagmdb.org/view_table.php?id=359148&minProb=50&submit=Search	359148	chr3	65375709	65375727	neg	AG	19	AGAGAGAGAGAGAGAGAGA	MAGI1	intron	-	-	-	-	-	-	-	-	-
http://www.cagmdb.org/view_table.php?id=267521&minProb=50&submit=Search	267521	chr20	19665793	19665832	pos	GT	40	GTGTGTGTGTGTGTGTGTGTGTGTGTGTGTGTGTGTGTGT	SLC24A3	intron	-	-	-	-	-	-	-	-	-
http://www.cagmdb.org/view_table.php?id=198411&minProb=50&submit=Search	198411	chr18	80138817	80138830	pos	A	14	AAAAAAAAAAAAAA	ADNP2	exon,utr3	-	-	-	-	-	-	-	-	-
http://www.cagmdb.org/view_table.php?id=550028&minProb=50&submit=Search	550028	chr8	95035579	95035591	pos	A	13	AAAAAAAAAAAAA	NDUFAF6	utr5,nc_intron,intron	-	-	-	-	-	-	-	-	-
http://www.cagmdb.org/view_table.php?id=42127&minProb=50&submit=Search	42127	chr11	63488676	63488689	neg	T	14	TTTTTTTTTTTTTT	HRASLS5	intron	-	-	-	-	-	-	-	-	-
http://www.cagmdb.org/view_table.php?id=228773&minProb=50&submit=Search	228773	chr1	61952254	61952279	pos	GA	26	GAGAGAGAGAGAGAGAGAGAGAGAGA	PATJ	intron	-	-	-	-	-	-	-	-	-
http://www.cagmdb.org/view_table.php?id=518043&minProb=50&submit=Search	518043	chr7	101131807	101131829	pos	AAC	23	AACAACAACAACAACAACAACAA	SERPINE1	intron	-	-	-	-	-	-	-	-	-
http://www.cagmdb.org/view_table.php?id=359400&minProb=50&submit=Search	359400	chr3	66383934	66383972	neg	TC	39	TCTCTCTCTCTCGCTCACACACACACACACACACACACA	LRIG1	intron	-	-	-	-	-	-	-	-	-
http://www.cagmdb.org/view_table.php?id=417625&minProb=50&submit=Search	417625	chr4	155852472	155852483	neg	T	12	TTTTTTTTTTTT	ASIC5	intron	-	-	-	-	-	-	-	-	-
http://www.cagmdb.org/view_table.php?id=43897&minProb=50&submit=Search	43897	chr11	70502742	70502753	neg	C	12	CCCCCCCCCCCC	SHANK2	nc_intron,intron	-	-	-	-	-	-	-	-	-
http://www.cagmdb.org/view_table.php?id=503778&minProb=50&submit=Search	503778	chr7	32823224	32823235	-	A	12	AAAAAAAAAAAA	-	-	-	-	-	-	-	-	-	-	-
http://www.cagmdb.org/view_table.php?id=51590&minProb=50&submit=Search	51590	chr11	108143936	108143946	pos	A	11	AAAAAAAAAAA	ACAT1	intron	-	-	-	-	-	-	-	-	-
http://www.cagmdb.org/view_table.php?id=67402&minProb=50&submit=Search	67402	chr12	50744382	50744395	pos	AT	14	ATATATATATATAT	DIP2B	intron	-	-	-	-	-	-	-	-	-
http://www.cagmdb.org/view_table.php?id=291307&minProb=50&submit=Search	291307	chr22	37510302	37510336	neg	CTCCTT	35	CTCCTTCTCCTTCTCCTTCTCCTTCTCCTTCTCCT	CARD10	cds	CARD10	2280	784	16	90	85	|CTCCTTCTCCTTCTCCTTCTCCTTCTCCTTCTCCT|	|CTCCTTCTCCTTCTCCTTCTCCTTCTCCTTCTC|CT	EKEKEKEKEKE
http://www.cagmdb.org/view_table.php?id=353457&minProb=50&submit=Search	353457	chr3	38370241	38370267	pos	CA	27	CACACACACACACACACACACACACAC	XYLB	nc_intron,intron	-	-	-	-	-	-	-	-	-
http://www.cagmdb.org/view_table.php?id=517610&minProb=50&submit=Search	517610	chr7	99520455	99520464	pos	T	10	TTTTTTTTTT	ZKSCAN5	utr5,intron	-	-	-	-	-	-	-	-	-
http://www.cagmdb.org/view_table.php?id=68528&minProb=50&submit=Search	68528	chr12	55701260	55701281	neg	CACATG	22	CACATGCACATGCACATGCACA	ITGA7	intron	-	-	-	-	-	-	-	-	-
http://www.cagmdb.org/view_table.php?id=575488&minProb=50&submit=Search	575488	chr9	96565224	96565236	neg	T	13	TTTTTTTTTTTTT	CDC14B	nc_intron,intron	-	-	-	-	-	-	-	-	-
http://www.cagmdb.org/view_table.php?id=42463&minProb=50&submit=Search	42463	chr11	64729701	64729725	neg	CAAA	25	CAAACAAACAAACAAAAAAAAAAAA	RASGRP2	intron	-	-	-	-	-	-	-	-	-
http://www.cagmdb.org/view_table.php?id=226744&minProb=50&submit=Search	226744	chr1	52263754	52263768	pos	C	15	CCCCCCCCCCCCCCC	ZFYVE9	intron	-	-	-	-	-	-	-	-	-
http://www.cagmdb.org/view_table.php?id=481825&minProb=50&submit=Search	481825	chr6	99437095	99437119	neg	TCAA	25	TCAATCAATCAATCAATCAATCAAT	USP45	nc_intron,intron	-	-	-	-	-	-	-	-	-
http://www.cagmdb.org/view_table.php?id=529535&minProb=50&submit=Search	529535	chr7	154305574	154305588	pos	GT	15	GTGTGTGTGTGTGTG	DPP6	intron	-	-	-	-	-	-	-	-	-
http://www.cagmdb.org/view_table.php?id=314077&minProb=50&submit=Search	314077	chr2	87150310	87150321	-	T	12	TTTTTTTTTTTT	-	-	-	-	-	-	-	-	-	-	-
http://www.cagmdb.org/view_table.php?id=476132&minProb=50&submit=Search	476132	chr6	70588843	70588856	pos	AT	14	ATATATATATATAT	SDHAF4	exon,utr3	-	-	-	-	-	-	-	-	-
http://www.cagmdb.org/view_table.php?id=402299&minProb=50&submit=Search	402299	chr4	78578853	78578891	pos	AAAT	39	AAATAAATAAATAAATAAATAAATAAATAAATAAATAAA	ANXA3	intron	-	-	-	-	-	-	-	-	-
http://www.cagmdb.org/view_table.php?id=335657&minProb=50&submit=Search	335657	chr2	195891812	195891822	neg	A	11	AAAAAAAAAAA	DNAH7	intron	-	-	-	-	-	-	-	-	-
http://www.cagmdb.org/view_table.php?id=460778&minProb=50&submit=Search	460778	chr5	179878887	179878909	neg	CCAGAGC	23	CCAGAGCCCAGAGCCCAGAGCCC	TBC1D9B	intron	-	-	-	-	-	-	-	-	-
http://www.cagmdb.org/view_table.php?id=567397&minProb=50&submit=Search	567397	chr9	33571224	33571234	pos	T	11	TTTTTTTTTTT	ANKRD18B	intron	-	-	-	-	-	-	-	-	-
http://www.cagmdb.org/view_table.php?id=405696&minProb=50&submit=Search	405696	chr4	95152603	95152624	pos	AAT	22	AATAATAATAATAATAATAATA	BMPR1B	intron	-	-	-	-	-	-	-	-	-
http://www.cagmdb.org/view_table.php?id=500459&minProb=50&submit=Search	500459	chr7	16665508	16665530	pos	TG	23	TGTGTGTGTGTGTGTGTGTGTGT	BZW2	nc_intron,intron	-	-	-	-	-	-	-	-	-
http://www.cagmdb.org/view_table.php?id=410271&minProb=50&submit=Search	410271	chr4	118242286	118242295	pos	A	10	AAAAAAAAAA	NDST3	nc_intron,intron	-	-	-	-	-	-	-	-	-
http://www.cagmdb.org/view_table.php?id=591911&minProb=50&submit=Search	591911	chrX	19413114	19413143	neg	AC	30	ACACACACACACACACACACACACACACAC	MAP3K15	intron	-	-	-	-	-	-	-	-	-
http://www.cagmdb.org/view_table.php?id=242322&minProb=50&submit=Search	242322	chr1	152036883	152036899	neg	AAG	17	AAGAAGAAGAAGAAGAA	S100A11	intron	-	-	-	-	-	-	-	-	-
http://www.cagmdb.org/view_table.php?id=163990&minProb=50&submit=Search	163990	chr17	6787224	6787254	pos	GT	31	GTGTGTGTGTGTGTATGTGTGTGTGTGTGTG	FBXO39	intron	-	-	-	-	-	-	-	-	-
http://www.cagmdb.org/view_table.php?id=513517&minProb=50&submit=Search	513517	chr7	80188856	80188877	pos	GT	22	GTGTGTGTGTGTGTGTGTGTGT	GNAI1	utr5,intron	-	-	-	-	-	-	-	-	-
http://www.cagmdb.org/view_table.php?id=461201&minProb=50&submit=Search	461201	chr6	656080	656089	neg	A	10	AAAAAAAAAA	EXOC2,HUS1B	utr5,nc_intron,intron,exon	-	-	-	-	-	-	-	-	-
http://www.cagmdb.org/view_table.php?id=222191&minProb=50&submit=Search	222191	chr1	32368701	32368711	neg	T	11	TTTTTTTTTTT	BSDC1	nc_intron,intron	-	-	-	-	-	-	-	-	-
http://www.cagmdb.org/view_table.php?id=522232&minProb=50&submit=Search	522232	chr7	121099909	121099923	pos	T	15	TTTTTTTTTTTTTTT	CPED1	intron	-	-	-	-	-	-	-	-	-
http://www.cagmdb.org/view_table.php?id=429864&minProb=50&submit=Search	429864	chr5	24511546	24511592	neg	AG	47	AGAGAGAGAGAGAGAGAGAGAGAGAGAGAGAGAGAGAGAGAGAGAGA	CDH10	utr5,intron	-	-	-	-	-	-	-	-	-
http://www.cagmdb.org/view_table.php?id=48077&minProb=50&submit=Search	48077	chr11	90218200	90218211	neg	A	12	AAAAAAAAAAAA	CHORDC1	intron	-	-	-	-	-	-	-	-	-
http://www.cagmdb.org/view_table.php?id=454384&minProb=50&submit=Search	454384	chr5	150756640	150756651	neg	T	12	TTTTTTTTTTTT	DCTN4	utr5,intron	-	-	-	-	-	-	-	-	-
http://www.cagmdb.org/view_table.php?id=234326&minProb=50&submit=Search	234326	chr1	88824272	88824282	pos	T	11	TTTTTTTTTTT	PKN2	intron	-	-	-	-	-	-	-	-	-
http://www.cagmdb.org/view_table.php?id=133609&minProb=50&submit=Search	133609	chr15	59639174	59639191	neg	AAAGT	18	AAAGTAAAGTAAAGTAAA	GTF2A2	intron	-	-	-	-	-	-	-	-	-
http://www.cagmdb.org/view_table.php?id=342590&minProb=50&submit=Search	342590	chr2	227244909	227244920	neg,pos	T	12	TTTTTTTTTTTT	COL4A3,LOC654841	nc_intron,intron	-	-	-	-	-	-	-	-	-
http://www.cagmdb.org/view_table.php?id=108992&minProb=50&submit=Search	108992	chr14	31350761	31350796	neg	TTTG	36	TTTGTTTGTTTGTTTGTTTGTTTGTTTGTTTGTTTG	HEATR5A	intron	-	-	-	-	-	-	-	-	-
http://www.cagmdb.org/view_table.php?id=309138&minProb=50&submit=Search	309138	chr2	64104682	64104698	neg	T	17	TTTTTTTTTTTTTTTTT	PELI1	intron	-	-	-	-	-	-	-	-	-
http://www.cagmdb.org/view_table.php?id=442521&minProb=50&submit=Search	442521	chr5	91149985	91150025	pos	TTCTTT	41	TTCTTTTTCTTTTTCTTTTCTTTTCTTTTTTTTTTTTTTTT	ADGRV1	nc_intron,intron	-	-	-	-	-	-	-	-	-
http://www.cagmdb.org/view_table.php?id=316488&minProb=50&submit=Search	316488	chr2	102168699	102168710	pos	T	12	TTTTTTTTTTTT	IL1R1	intron	-	-	-	-	-	-	-	-	-
http://www.cagmdb.org/view_table.php?id=201815&minProb=50&submit=Search	201815	chr19	10115665	10115680	neg	TGCC	16	TGCCTGCCTGCCTGCC	EIF3G	intron	-	-	-	-	-	-	-	-	-
http://www.cagmdb.org/view_table.php?id=415973&minProb=50&submit=Search	415973	chr4	147857535	147857544	pos	T	10	TTTTTTTTTT	ARHGAP10	intron	-	-	-	-	-	-	-	-	-
http://www.cagmdb.org/view_table.php?id=385404&minProb=50&submit=Search	385404	chr3	196488581	196488591	neg	A	11	AAAAAAAAAAA	RNF168	intron	-	-	-	-	-	-	-	-	-
http://www.cagmdb.org/view_table.php?id=208062&minProb=50&submit=Search	208062	chr19	35342008	35342056	pos	TCCT	49	TCCTTCCTTCCTTCCTTCCTTCCTTCCTTCCTTCCTTCCTTCCTTCCTT	CD22	intron	-	-	-	-	-	-	-	-	-
http://www.cagmdb.org/view_table.php?id=353603&minProb=50&submit=Search	353603	chr3	39126476	39126521	pos	AC	46	ACACACACACACACACACACACACACACACACACACACACACACAC	TTC21A	intron	-	-	-	-	-	-	-	-	-
http://www.cagmdb.org/view_table.php?id=293503&minProb=50&submit=Search	293503	chr22	46269089	46269098	pos	C	10	CCCCCCCCCC	TTC38	intron	-	-	-	-	-	-	-	-	-
http://www.cagmdb.org/view_table.php?id=172082&minProb=50&submit=Search	172082	chr17	42784927	42784936	pos	G	10	GGGGGGGGGG	WNK4	intron	-	-	-	-	-	-	-	-	-
http://www.cagmdb.org/view_table.php?id=128174&minProb=50&submit=Search	128174	chr15	34488873	34488894	-	A	22	AAAAAAAAAAAAAAAAAAAAAA	-	-	-	-	-	-	-	-	-	-	-
http://www.cagmdb.org/view_table.php?id=592353&minProb=50&submit=Search	592353	chrX	21526787	21526818	pos	TTG	32	TTGTTGTTGTTGTTGTTGTTGTTGTTGTTGTT	CNKSR2	intron	-	-	-	-	-	-	-	-	-
http://www.cagmdb.org/view_table.php?id=565216&minProb=50&submit=Search	565216	chr9	22452043	22452054	pos	T	12	TTTTTTTTTTTT	DMRTA1	exon,utr3	-	-	-	-	-	-	-	-	-
http://www.cagmdb.org/view_table.php?id=337244&minProb=50&submit=Search	337244	chr2	203171823	203171836	pos	T	14	TTTTTTTTTTTTTT	NBEAL1	intron	-	-	-	-	-	-	-	-	-
http://www.cagmdb.org/view_table.php?id=239174&minProb=50&submit=Search	239174	chr1	112659575	112659597	pos	TC	23	TCTCTCTCTCTCTTTTTTTTTTT	CAPZA1	intron	-	-	-	-	-	-	-	-	-
http://www.cagmdb.org/view_table.php?id=313939&minProb=50&submit=Search	313939	chr2	86423262	86423289	-	AGCAAC	28	AGCAACAGCAACAGCAACAGCAACAGCA	-	-	-	-	-	-	-	-	-	-	-
http://www.cagmdb.org/view_table.php?id=203398&minProb=50&submit=Search	203398	chr19	14881367	14881406	-	TATT	40	TATTTATTTATTTATTTATTTATTTATTTATTTATTTATT	-	-	-	-	-	-	-	-	-	-	-
http://www.cagmdb.org/view_table.php?id=229847&minProb=50&submit=Search	229847	chr1	66890867	66890885	neg	GAA	19	GAAGAAGAAGAAGAAGAAG	WDR78	intron	-	-	-	-	-	-	-	-	-
http://www.cagmdb.org/view_table.php?id=439170&minProb=50&submit=Search	439170	chr5	74800265	74800274	neg	T	10	TTTTTTTTTT	FAM169A	nc_intron,intron	-	-	-	-	-	-	-	-	-
http://www.cagmdb.org/view_table.php?id=31461&minProb=50&submit=Search	31461	chr11	7672623	7672642	neg	CA	20	CACACACACACACACACACA	CYB5R2	nc_intron,intron	-	-	-	-	-	-	-	-	-
http://www.cagmdb.org/view_table.php?id=273469&minProb=50&submit=Search	273469	chr20	47169102	47169122	pos	TC	21	TCTCTCTCTCTCTCTCTCTCT	EYA2	intron	-	-	-	-	-	-	-	-	-
http://www.cagmdb.org/view_table.php?id=503227&minProb=50&submit=Search	503227	chr7	29926411	29926429	neg	CCGCCT	19	CCGCCTCCGCCTCCGCCTC	SCRN1	intron	-	-	-	-	-	-	-	-	-
http://www.cagmdb.org/view_table.php?id=331574&minProb=50&submit=Search	331574	chr2	174824522	174824532	neg	A	11	AAAAAAAAAAA	CHN1	nc_intron,intron	-	-	-	-	-	-	-	-	-
http://www.cagmdb.org/view_table.php?id=365875&minProb=50&submit=Search	365875	chr3	101682191	101682213	neg	AAAC	23	AAACAAACAAACAAACAAACAAA	RPL24	intron	-	-	-	-	-	-	-	-	-
http://www.cagmdb.org/view_table.php?id=368640&minProb=50&submit=Search	368640	chr3	115810222	115810258	neg	TC	37	TCTCTCTCTCTCTCTCTCTCTCTGTCTCTCTCTCTCT	LSAMP	exon,utr3	-	-	-	-	-	-	-	-	-
http://www.cagmdb.org/view_table.php?id=407239&minProb=50&submit=Search	407239	chr4	103196256	103196280	neg	AAC	25	AACAACAACAACAACAACAACAACA	CENPE	intron	-	-	-	-	-	-	-	-	-
http://www.cagmdb.org/view_table.php?id=239185&minProb=50&submit=Search	239185	chr1	112713065	112713097	neg	TG	33	TGTGTGTGTGTGTGTGTGTGTGTGTGTGTGTGT	PPM1J	intron	-	-	-	-	-	-	-	-	-
http://www.cagmdb.org/view_table.php?id=167044&minProb=50&submit=Search	167044	chr17	19705598	19705610	neg	T	13	TTTTTTTTTTTTT	SLC47A2	nc_intron,intron	-	-	-	-	-	-	-	-	-
http://www.cagmdb.org/view_table.php?id=40548&minProb=50&submit=Search	40548	chr11	55537469	55537479	-	T	11	TTTTTTTTTTT	-	-	-	-	-	-	-	-	-	-	-
http://www.cagmdb.org/view_table.php?id=154661&minProb=50&submit=Search	154661	chr16	58675921	58675930	neg	G	10	GGGGGGGGGG	SLC38A7	intron	-	-	-	-	-	-	-	-	-
http://www.cagmdb.org/view_table.php?id=619094&minProb=50&submit=Search	619094	chrX	155781112	155781128	pos	AG	17	AGAGAGAGAGAGAGAGA	SPRY3	exon,utr3	-	-	-	-	-	-	-	-	-
http://www.cagmdb.org/view_table.php?id=129332&minProb=50&submit=Search	129332	chr15	40293365	40293377	neg	CA	13	CACACACACACAC	PLCB2	intron	-	-	-	-	-	-	-	-	-
http://www.cagmdb.org/view_table.php?id=276227&minProb=50&submit=Search	276227	chr20	58100871	58100897	-	CATT	27	CATTCATTCATTCATTCATTCATTCAT	-	-	-	-	-	-	-	-	-	-	-
http://www.cagmdb.org/view_table.php?id=581668&minProb=50&submit=Search	581668	chr9	124524880	124524903	neg	A	24	AAAAAAAAAAAACACACACACACA	NR6A1	intron	-	-	-	-	-	-	-	-	-
http://www.cagmdb.org/view_table.php?id=340669&minProb=50&submit=Search	340669	chr2	219009594	219009610	neg,pos	GATGG	17	GATGGGATGGGATGGGA	LOC100129175,CFAP65	nc_intron,intron	-	-	-	-	-	-	-	-	-
http://www.cagmdb.org/view_table.php?id=322385&minProb=50&submit=Search	322385	chr2	130372356	130372380	pos	GACGGG	25	GACGGGGACGGGGACGGGGACGGGG	PTPN18	cds	PTPN18	1112	246	12	99	103	|GACGGGGACGGGGACGGGGACGGGG|	G|ACGGGGACGGGGACGGGGACGGGG|	TGTGTGTG
http://www.cagmdb.org/view_table.php?id=40721&minProb=50&submit=Search	40721	chr11	56448926	56448936	-	A	11	AAAAAAAAAAA	-	-	-	-	-	-	-	-	-	-	-
http://www.cagmdb.org/view_table.php?id=162821&minProb=50&submit=Search	162821	chr17	2394264	2394304	neg	CGCA	41	CGCACGCACGCACGCACACACACACACACACACACACACAC	MNT	intron	-	-	-	-	-	-	-	-	-
http://www.cagmdb.org/view_table.php?id=365708&minProb=50&submit=Search	365708	chr3	100850609	100850619	neg	T	11	TTTTTTTTTTT	ABI3BP	intron	-	-	-	-	-	-	-	-	-
http://www.cagmdb.org/view_table.php?id=305190&minProb=50&submit=Search	305190	chr2	46001253	46001272	pos	AT	20	ATATATATATATATATATAT	PRKCE	intron	-	-	-	-	-	-	-	-	-
http://www.cagmdb.org/view_table.php?id=129776&minProb=50&submit=Search	129776	chr15	41819548	41819557	pos	G	10	GGGGGGGGGG	MAPKBP1	nc_intron,intron	-	-	-	-	-	-	-	-	-
http://www.cagmdb.org/view_table.php?id=575542&minProb=50&submit=Search	575542	chr9	96775046	96775077	neg	TG	32	TGTGTGTGTGTGTTTTTTTGTTTTTTTTTTTT	ZNF510	utr5,intron	-	-	-	-	-	-	-	-	-
http://www.cagmdb.org/view_table.php?id=293308&minProb=50&submit=Search	293308	chr22	45323042	45323076	pos	TG	35	TGTGTGTGTGTGTGTGTGTGTGTGTGTGTGTGTGT	FAM118A	nc_intron,intron	-	-	-	-	-	-	-	-	-
http://www.cagmdb.org/view_table.php?id=311083&minProb=50&submit=Search	311083	chr2	72961093	72961111	neg	CCCTG	19	CCCTGCCCTGCCCTGCCCT	SFXN5	nc_intron,intron	-	-	-	-	-	-	-	-	-
http://www.cagmdb.org/view_table.php?id=290029&minProb=50&submit=Search	290029	chr22	32417190	32417206	neg	T	17	TTTTTTTTTTTTTTTTT	BPIFC	intron	-	-	-	-	-	-	-	-	-
http://www.cagmdb.org/view_table.php?id=194862&minProb=50&submit=Search	194862	chr18	63497500	63497514	pos	A	15	AAAAAAAAAAAAAAA	SERPINB5	intron	-	-	-	-	-	-	-	-	-
http://www.cagmdb.org/view_table.php?id=529053&minProb=50&submit=Search	529053	chr7	152187195	152187206	neg	A	12	AAAAAAAAAAAA	KMT2C	intron	-	-	-	-	-	-	-	-	-
http://www.cagmdb.org/view_table.php?id=239968&minProb=50&submit=Search	239968	chr1	116397860	116397874	neg,pos	T	15	TTTTTTTTTTTTTTT	ATP1A1-AS1,ATP1A1	nc_intron,intron	-	-	-	-	-	-	-	-	-
http://www.cagmdb.org/view_table.php?id=356304&minProb=50&submit=Search	356304	chr3	51993838	51993865	neg	CCTTGG	28	CCTTGGCCTTGGCCTTGGCCTTGGCCTT	RPL29	cds	RPL29	89	363	0	89	261	|CCTTGGCCTTGGCCTTGGCCTTGGCCTT|	C|CTTGGCCTTGGCCTTGGCCTTGGCCTT|	KAKAKAKAK
http://www.cagmdb.org/view_table.php?id=408578&minProb=50&submit=Search	408578	chr4	109987993	109988003	pos	A	11	AAAAAAAAAAA	EGF	intron	-	-	-	-	-	-	-	-	-
http://www.cagmdb.org/view_table.php?id=529246&minProb=50&submit=Search	529246	chr7	152825305	152825328	pos	TTTTA	24	TTTTATTTTATTTTATTTTATTTT	ACTR3B	nc_intron,intron	-	-	-	-	-	-	-	-	-
http://www.cagmdb.org/view_table.php?id=172642&minProb=50&submit=Search	172642	chr17	44901721	44901744	pos	TTTTG	24	TTTTGTTTTGTTTTGTTTTGTTTT	CCDC103	intron	-	-	-	-	-	-	-	-	-
http://www.cagmdb.org/view_table.php?id=379680&minProb=50&submit=Search	379680	chr3	170291698	170291714	pos	AAT	17	AATAATAATAATAATAA	PRKCI	intron	-	-	-	-	-	-	-	-	-
http://www.cagmdb.org/view_table.php?id=164837&minProb=50&submit=Search	164837	chr17	9897983	9898000	neg	TG	18	TGTGTGTGTGTGTGTGTG	RCVRN	exon,utr3	-	-	-	-	-	-	-	-	-
http://www.cagmdb.org/view_table.php?id=402000&minProb=50&submit=Search	402000	chr4	77034591	77034614	pos	TTTTA	24	TTTTATTTTATTTTATTTTATTTT	SEPT11	exon,utr3	-	-	-	-	-	-	-	-	-
http://www.cagmdb.org/view_table.php?id=152618&minProb=50&submit=Search	152618	chr16	50333723	50333732	neg	A	10	AAAAAAAAAA	BRD7	intron	-	-	-	-	-	-	-	-	-
http://www.cagmdb.org/view_table.php?id=315194&minProb=50&submit=Search	315194	chr2	95597303	95597324	pos	T	22	TTTTTTTTTTCTCTCTCTCTCT	TRIM43	intron	-	-	-	-	-	-	-	-	-
http://www.cagmdb.org/view_table.php?id=460030&minProb=50&submit=Search	460030	chr5	176626336	176626363	neg	GT	28	GTGTGTGTGTGTGTGTGTGTGTGTGTGT	SNCB	intron	-	-	-	-	-	-	-	-	-
http://www.cagmdb.org/view_table.php?id=357147&minProb=50&submit=Search	357147	chr3	56081194	56081203	neg	A	10	AAAAAAAAAA	ERC2	nc_intron,intron	-	-	-	-	-	-	-	-	-
http://www.cagmdb.org/view_table.php?id=432622&minProb=50&submit=Search	432622	chr5	37027475	37027487	pos	T	13	TTTTTTTTTTTTT	NIPBL	intron	-	-	-	-	-	-	-	-	-
http://www.cagmdb.org/view_table.php?id=285929&minProb=50&submit=Search	285929	chr21	46302072	46302094	neg	TGG	23	TGGTGGTGGTGGTGGTGGTGGTG	C21orf58	cds	C21orf58	73	555	0	73	60	|TGGTGGTGGTGGTGGTGGTGGTG|	TG|GTGGTGGTGGTGGTGGTGGTG|	HHHHHHH
http://www.cagmdb.org/view_table.php?id=178557&minProb=50&submit=Search	178557	chr17	68876305	68876314	neg	T	10	TTTTTTTTTT	ABCA8	intron	-	-	-	-	-	-	-	-	-
http://www.cagmdb.org/view_table.php?id=311287&minProb=50&submit=Search	311287	chr2	73862140	73862153	pos	A	14	AAAAAAAAAAAAAA	STAMBP	nc_intron,intron,utr3	-	-	-	-	-	-	-	-	-
http://www.cagmdb.org/view_table.php?id=54026&minProb=50&submit=Search	54026	chr11	119018676	119018701	pos	GGA	26	GGAGGAGGAGGAGGAGGAGGAGGAGG	TRAPPC4	utr5,exon	-	-	-	-	-	-	-	-	-
http://www.cagmdb.org/view_table.php?id=171557&minProb=50&submit=Search	171557	chr17	40766452	40766496	neg	CTTT	45	CTTTCTTTCTTTCTTTCTCTCTCTCTCTCTTTCTTTCTTTCTTTC	KRT26	exon,utr3	-	-	-	-	-	-	-	-	-
http://www.cagmdb.org/view_table.php?id=336056&minProb=50&submit=Search	336056	chr2	197778806	197778832	neg	AC	27	ACACACACACACACACACACACACACA	BOLL	intron	-	-	-	-	-	-	-	-	-
http://www.cagmdb.org/view_table.php?id=577067&minProb=50&submit=Search	577067	chr9	104126448	104126457	pos	T	10	TTTTTTTTTT	SMC2	intron	-	-	-	-	-	-	-	-	-
http://www.cagmdb.org/view_table.php?id=58311&minProb=50&submit=Search	58311	chr12	4610004	4610019	pos	GT	16	GTGTGTGTGTGTGTGT	DYRK4	intron	-	-	-	-	-	-	-	-	-
http://www.cagmdb.org/view_table.php?id=304810&minProb=50&submit=Search	304810	chr2	44218466	44218477	pos	T	12	TTTTTTTTTTTT	PPM1B	intron	-	-	-	-	-	-	-	-	-
http://www.cagmdb.org/view_table.php?id=343770&minProb=50&submit=Search	343770	chr2	232406988	232407006	pos	AC	19	ACACACACACACACACACA	ALPPL2	intron	-	-	-	-	-	-	-	-	-
http://www.cagmdb.org/view_table.php?id=385705&minProb=50&submit=Search	385705	chr3	197870375	197870384	pos	T	10	TTTTTTTTTT	LRCH3	intron	-	-	-	-	-	-	-	-	-
http://www.cagmdb.org/view_table.php?id=565130&minProb=50&submit=Search	565130	chr9	21967164	21967174	pos	A	11	AAAAAAAAAAA	CDKN2A-AS1	nc_exon	-	-	-	-	-	-	-	-	-
http://www.cagmdb.org/view_table.php?id=42240&minProb=50&submit=Search	42240	chr11	63895659	63895686	pos	T	28	TTTTTTTTTTTTTTTTTTTTTTTTTTTT	MARK2	intron	-	-	-	-	-	-	-	-	-
http://www.cagmdb.org/view_table.php?id=184322&minProb=50&submit=Search	184322	chr18	8244285	8244297	pos	A	13	AAAAAAAAAAAAA	PTPRM	intron	-	-	-	-	-	-	-	-	-
http://www.cagmdb.org/view_table.php?id=460245&minProb=50&submit=Search	460245	chr5	177302736	177302747	neg	C	12	CCCCCCCCCCCC	RAB24	nc_intron,intron	-	-	-	-	-	-	-	-	-
http://www.cagmdb.org/view_table.php?id=243205&minProb=50&submit=Search	243205	chr1	155702152	155702170	pos	A	19	AAAAAAAAAAAAAAAAAAA	DAP3	utr5,intron	-	-	-	-	-	-	-	-	-
http://www.cagmdb.org/view_table.php?id=512060&minProb=50&submit=Search	512060	chr7	74063754	74063776	pos	GAGACA	23	GAGACAGAGACAGAGACAGAGAC	ELN	intron	-	-	-	-	-	-	-	-	-
http://www.cagmdb.org/view_table.php?id=262975&minProb=50&submit=Search	262975	chr1	247589349	247589358	-	T	10	TTTTTTTTTT	-	-	-	-	-	-	-	-	-	-	-
http://www.cagmdb.org/view_table.php?id=387801&minProb=50&submit=Search	387801	chr4	10025886	10025895	neg	A	10	AAAAAAAAAA	SLC2A9	intron	-	-	-	-	-	-	-	-	-
http://www.cagmdb.org/view_table.php?id=543480&minProb=50&submit=Search	543480	chr8	63035627	63035642	neg	A	16	AAAAAAAAAAAAAAAA	GGH	intron	-	-	-	-	-	-	-	-	-
http://www.cagmdb.org/view_table.php?id=16116&minProb=50&submit=Search	16116	chr10	68446277	68446286	neg	A	10	AAAAAAAAAA	DNA2	nc_intron,intron	-	-	-	-	-	-	-	-	-
http://www.cagmdb.org/view_table.php?id=12936&minProb=50&submit=Search	12936	chr10	54020661	54020676	neg	AG	16	AGAGAGAGAGAGAGAG	PCDH15	intron	-	-	-	-	-	-	-	-	-
http://www.cagmdb.org/view_table.php?id=457284&minProb=50&submit=Search	457284	chr5	164600881	164600892	-	A	12	AAAAAAAAAAAA	-	-	-	-	-	-	-	-	-	-	-
http://www.cagmdb.org/view_table.php?id=241708&minProb=50&submit=Search	241708	chr1	149850346	149850365	neg	GGAG	20	GGAGGGAGGGAGGGAGGGAG	HIST2H2BC	nc_exon	-	-	-	-	-	-	-	-	-
http://www.cagmdb.org/view_table.php?id=472386&minProb=50&submit=Search	472386	chr6	49470141	49470153	pos	T	13	TTTTTTTTTTTTT	CENPQ	utr5,intron	-	-	-	-	-	-	-	-	-
http://www.cagmdb.org/view_table.php?id=370753&minProb=50&submit=Search	370753	chr3	126067820	126067829	neg	A	10	AAAAAAAAAA	SLC41A3	utr5,intron	-	-	-	-	-	-	-	-	-
http://www.cagmdb.org/view_table.php?id=65409&minProb=50&submit=Search	65409	chr12	41555887	41555897	pos	A	11	AAAAAAAAAAA	PDZRN4	intron	-	-	-	-	-	-	-	-	-
http://www.cagmdb.org/view_table.php?id=345991&minProb=50&submit=Search	345991	chr3	1383641	1383669	pos	AAAAAC	29	AAAAACAAAAACAAAAACAAAAACAAAAA	CNTN6	intron	-	-	-	-	-	-	-	-	-
http://www.cagmdb.org/view_table.php?id=118295&minProb=50&submit=Search	118295	chr14	75041563	75041587	neg	AAG	25	AAGAAGAAGAAGAAGAAAAAAAAAA	MLH3	intron	-	-	-	-	-	-	-	-	-
http://www.cagmdb.org/view_table.php?id=265431&minProb=50&submit=Search	265431	chr20	9372802	9372816	pos	A	15	AAAAAAAAAAAAAAA	PLCB4	intron	-	-	-	-	-	-	-	-	-
http://www.cagmdb.org/view_table.php?id=72903&minProb=50&submit=Search	72903	chr12	76386272	76386285	neg	A	14	AAAAAAAAAAAAAA	OSBPL8	intron	-	-	-	-	-	-	-	-	-
http://www.cagmdb.org/view_table.php?id=57474&minProb=50&submit=Search	57474	chr12	860928	860939	pos	T	12	TTTTTTTTTTTT	WNK1	intron	-	-	-	-	-	-	-	-	-
http://www.cagmdb.org/view_table.php?id=369875&minProb=50&submit=Search	369875	chr3	121781633	121781681	neg	AC	49	ACACACACACACACACACACACACACACACAATATATGTGTGTGTGTGT	IQCB1	nc_intron,intron	-	-	-	-	-	-	-	-	-
http://www.cagmdb.org/view_table.php?id=222580&minProb=50&submit=Search	222580	chr1	34165583	34165618	neg	CA	36	CACACACACACACACAAACACACACACACACACACA	CSMD2	intron	-	-	-	-	-	-	-	-	-
http://www.cagmdb.org/view_table.php?id=289817&minProb=50&submit=Search	289817	chr22	31685451	31685489	neg	A	39	AAAAAAAAAAAAAAAACCCAAAAACAAAACAAAACAAAA	PRR14L	exon,utr3	-	-	-	-	-	-	-	-	-
http://www.cagmdb.org/view_table.php?id=98739&minProb=50&submit=Search	98739	chr13	77637240	77637268	pos	AC	29	ACACACACACACATATATATATATATATA	SCEL	intron	-	-	-	-	-	-	-	-	-
http://www.cagmdb.org/view_table.php?id=136513&minProb=50&submit=Search	136513	chr15	72544613	72544626	pos	AT	14	ATATATATATATAT	ARIH1	intron	-	-	-	-	-	-	-	-	-
http://www.cagmdb.org/view_table.php?id=421539&minProb=50&submit=Search	421539	chr4	174767124	174767156	neg	AC	33	ACACACACACACACACACACACACACACACACA	GLRA3	intron	-	-	-	-	-	-	-	-	-
http://www.cagmdb.org/view_table.php?id=607510&minProb=50&submit=Search	607510	chrX	100915089	100915113	neg	AAAAAC	25	AAAAACAAAAACAAAAACAAAAACA	XKRX	intron	-	-	-	-	-	-	-	-	-
http://www.cagmdb.org/view_table.php?id=55320&minProb=50&submit=Search	55320	chr11	124986668	124986690	pos	TG	23	TGTGTGTGTGTGTGTGTGTGTGT	CCDC15	intron	-	-	-	-	-	-	-	-	-
http://www.cagmdb.org/view_table.php?id=491329&minProb=50&submit=Search	491329	chr6	144774410	144774421	pos	T	12	TTTTTTTTTTTT	UTRN	intron	-	-	-	-	-	-	-	-	-
http://www.cagmdb.org/view_table.php?id=32847&minProb=50&submit=Search	32847	chr11	14465063	14465110	neg	AC	48	ACACACACACACACACACACACACACACACACACACACACACACACAC	COPB1	intron	-	-	-	-	-	-	-	-	-
http://www.cagmdb.org/view_table.php?id=172977&minProb=50&submit=Search	172977	chr17	46247851	46247862	-	A	12	AAAAAAAAAAAA	-	-	-	-	-	-	-	-	-	-	-
http://www.cagmdb.org/view_table.php?id=353854&minProb=50&submit=Search	353854	chr3	40457230	40457251	-	ACGC	22	ACGCACGCACGCACGCACGCAC	-	-	-	-	-	-	-	-	-	-	-
http://www.cagmdb.org/view_table.php?id=611602&minProb=50&submit=Search	611602	chrX	120287309	120287337	neg	AC	29	ACACACACACACACACACACACACACACA	TMEM255A	intron	-	-	-	-	-	-	-	-	-
http://www.cagmdb.org/view_table.php?id=181959&minProb=50&submit=Search	181959	chr17	82920537	82920551	pos	T	15	TTTTTTTTTTTTTTT	TBCD	intron	-	-	-	-	-	-	-	-	-
http://www.cagmdb.org/view_table.php?id=139183&minProb=50&submit=Search	139183	chr15	85083310	85083321	pos	T	12	TTTTTTTTTTTT	PDE8A	intron	-	-	-	-	-	-	-	-	-
http://www.cagmdb.org/view_table.php?id=326856&minProb=50&submit=Search	326856	chr2	151664022	151664032	neg	T	11	TTTTTTTTTTT	NEB	intron	-	-	-	-	-	-	-	-	-
http://www.cagmdb.org/view_table.php?id=210060&minProb=50&submit=Search	210060	chr19	43025161	43025185	neg	AC	25	ACACACACACACACACACACACACA	PSG11	intron	-	-	-	-	-	-	-	-	-
http://www.cagmdb.org/view_table.php?id=332844&minProb=50&submit=Search	332844	chr2	181479981	181479991	pos	T	11	TTTTTTTTTTT	ITGA4	intron	-	-	-	-	-	-	-	-	-
http://www.cagmdb.org/view_table.php?id=279628&minProb=50&submit=Search	279628	chr21	18372099	18372139	neg	TG	41	TGTGTGTGTGTGTGTGTGTGTGTGTGTGTGTGTGTGTGTGT	TMPRSS15	intron	-	-	-	-	-	-	-	-	-
http://www.cagmdb.org/view_table.php?id=178590&minProb=50&submit=Search	178590	chr17	69029020	69029029	neg	T	10	TTTTTTTTTT	ABCA9	intron	-	-	-	-	-	-	-	-	-
http://www.cagmdb.org/view_table.php?id=495992&minProb=50&submit=Search	495992	chr6	166504623	166504645	neg	AAAAAC	23	AAAAACAAAAACAAAAACAAAAA	RPS6KA2	intron	-	-	-	-	-	-	-	-	-
http://www.cagmdb.org/view_table.php?id=355532&minProb=50&submit=Search	355532	chr3	48644333	48644354	neg	AG	22	AGAGAGAGAGAGAGAGAGAGAG	CELSR3	intron	-	-	-	-	-	-	-	-	-
http://www.cagmdb.org/view_table.php?id=389397&minProb=50&submit=Search	389397	chr4	17634885	17634894	neg	T	10	TTTTTTTTTT	FAM184B	intron	-	-	-	-	-	-	-	-	-
http://www.cagmdb.org/view_table.php?id=372623&minProb=50&submit=Search	372623	chr3	136087861	136087870	pos	T	10	TTTTTTTTTT	PPP2R3A	intron	-	-	-	-	-	-	-	-	-
http://www.cagmdb.org/view_table.php?id=408157&minProb=50&submit=Search	408157	chr4	108009965	108009994	pos	CTTT	30	CTTTCTTTCTTTCTTTTTTTTTTTTTTTTT	HADH	intron	-	-	-	-	-	-	-	-	-
http://www.cagmdb.org/view_table.php?id=253223&minProb=50&submit=Search	253223	chr1	202767095	202767104	neg	T	10	TTTTTTTTTT	KDM5B	intron	-	-	-	-	-	-	-	-	-
http://www.cagmdb.org/view_table.php?id=260058&minProb=50&submit=Search	260058	chr1	235213964	235213980	neg	TCC	17	TCCTCCTCCTCCTCCTC	ARID4B	intron,nc_exon,cds	ARID4B	2293	1629	7	195	46	|TCCTCCTCCTCCTCCTC|	TC|CTCCTCCTCCTCCTC|	EEEEE
http://www.cagmdb.org/view_table.php?id=128389&minProb=50&submit=Search	128389	chr15	35542717	35542728	neg	TA	12	TATATATATATA	DPH6	intron	-	-	-	-	-	-	-	-	-
http://www.cagmdb.org/view_table.php?id=214545&minProb=50&submit=Search	214545	chr1	1050064	1050078	pos	G	15	GGGGGGGGGGGGGGG	AGRN	intron	-	-	-	-	-	-	-	-	-
http://www.cagmdb.org/view_table.php?id=61266&minProb=50&submit=Search	61266	chr12	18343467	18343492	pos	AC	26	ACACACACACACACACACACACACAC	PIK3C2G	intron	-	-	-	-	-	-	-	-	-
http://www.cagmdb.org/view_table.php?id=244405&minProb=50&submit=Search	244405	chr1	161340297	161340306	pos	A	10	AAAAAAAAAA	SDHC	nc_intron,intron	-	-	-	-	-	-	-	-	-
http://www.cagmdb.org/view_table.php?id=397643&minProb=50&submit=Search	397643	chr4	55870629	55870659	pos	TTTG	31	TTTGTTTGTTTGTTTGTTTGTTTGTTTGTTT	EXOC1	intron	-	-	-	-	-	-	-	-	-
http://www.cagmdb.org/view_table.php?id=58262&minProb=50&submit=Search	58262	chr12	4379202	4379235	neg	CA	34	CACACACACACACACACAAACACACACACACACA	FGF23	intron	-	-	-	-	-	-	-	-	-
http://www.cagmdb.org/view_table.php?id=164296&minProb=50&submit=Search	164296	chr17	7848541	7848573	pos	CAC	33	CACCACCACCACCACCACCACCACCACCACCAC	KDM6B	cds	KDM6B	2252	2647	7	995	1155	|CACCACCACCACCACCACCACCACCACCACCAC|	C|ACCACCACCACCACCACCACCACCACCACC|AC	TTTTTTTTTT
http://www.cagmdb.org/view_table.php?id=122327&minProb=50&submit=Search	122327	chr14	92837499	92837525	pos	T	27	TTTTTTTTTTTGTTTGTTTGTTTGTTT	GOLGA5	intron	-	-	-	-	-	-	-	-	-
http://www.cagmdb.org/view_table.php?id=192842&minProb=50&submit=Search	192842	chr18	54406746	54406756	-	T	11	TTTTTTTTTTT	-	-	-	-	-	-	-	-	-	-	-
http://www.cagmdb.org/view_table.php?id=373137&minProb=50&submit=Search	373137	chr3	138474184	138474195	pos	T	12	TTTTTTTTTTTT	ESYT3	nc_intron,intron	-	-	-	-	-	-	-	-	-
http://www.cagmdb.org/view_table.php?id=370738&minProb=50&submit=Search	370738	chr3	125932394	125932403	neg	A	10	AAAAAAAAAA	ALG1L	intron	-	-	-	-	-	-	-	-	-
http://www.cagmdb.org/view_table.php?id=546002&minProb=50&submit=Search	546002	chr8	75032175	75032186	pos	T	12	TTTTTTTTTTTT	CRISPLD1	intron	-	-	-	-	-	-	-	-	-
http://www.cagmdb.org/view_table.php?id=248900&minProb=50&submit=Search	248900	chr1	182843276	182843289	pos	T	14	TTTTTTTTTTTTTT	DHX9	nc_intron,intron	-	-	-	-	-	-	-	-	-
http://www.cagmdb.org/view_table.php?id=465100&minProb=50&submit=Search	465100	chr6	17787653	17787675	neg	AAC	23	AACAACAACAACAACAACAACAA	KIF13A	intron	-	-	-	-	-	-	-	-	-
http://www.cagmdb.org/view_table.php?id=160669&minProb=50&submit=Search	160669	chr16	83794883	83794892	pos	A	10	AAAAAAAAAA	CDH13	intron	-	-	-	-	-	-	-	-	-
http://www.cagmdb.org/view_table.php?id=292278&minProb=50&submit=Search	292278	chr22	41149021	41149034	pos	T	14	TTTTTTTTTTTTTT	EP300	intron	-	-	-	-	-	-	-	-	-
http://www.cagmdb.org/view_table.php?id=283637&minProb=50&submit=Search	283637	chr21	36041897	36041907	neg	A	11	AAAAAAAAAAA	SETD4	nc_intron,intron	-	-	-	-	-	-	-	-	-
http://www.cagmdb.org/view_table.php?id=307230&minProb=50&submit=Search	307230	chr2	55332516	55332530	neg	A	15	AAAAAAAAAAAAAAA	CCDC88A	intron	-	-	-	-	-	-	-	-	-
http://www.cagmdb.org/view_table.php?id=256004&minProb=50&submit=Search	256004	chr1	216190380	216190404	neg	AAAG	25	AAAGAAAGAAAGAAAGAAAGAAAGA	USH2A	intron	-	-	-	-	-	-	-	-	-
http://www.cagmdb.org/view_table.php?id=172790&minProb=50&submit=Search	172790	chr17	45510203	45510224	neg	GAAAA	22	GAAAAGAAAAGAAAAAAAAAAA	LRRC37A4P	nc_intron	-	-	-	-	-	-	-	-	-
http://www.cagmdb.org/view_table.php?id=272061&minProb=50&submit=Search	272061	chr20	41165991	41166000	pos	C	10	CCCCCCCCCC	PLCG1	intron	-	-	-	-	-	-	-	-	-
http://www.cagmdb.org/view_table.php?id=512873&minProb=50&submit=Search	512873	chr7	77254490	77254501	pos	T	12	TTTTTTTTTTTT	CCDC146	intron	-	-	-	-	-	-	-	-	-
http://www.cagmdb.org/view_table.php?id=38931&minProb=50&submit=Search	38931	chr11	43379459	43379481	pos	TG	23	TGTGTGTGTGTGTGTGTGTGTGT	TTC17	intron	-	-	-	-	-	-	-	-	-
http://www.cagmdb.org/view_table.php?id=517483&minProb=50&submit=Search	517483	chr7	99060508	99060520	neg	T	13	TTTTTTTTTTTTT	SMURF1	intron	-	-	-	-	-	-	-	-	-
http://www.cagmdb.org/view_table.php?id=46633&minProb=50&submit=Search	46633	chr11	83134184	83134207	-	TAAA	24	TAAATAAATAAATAAATAAATAAA	-	-	-	-	-	-	-	-	-	-	-
http://www.cagmdb.org/view_table.php?id=587267&minProb=50&submit=Search	587267	chrX	1345234	1345245	pos	A	12	AAAAAAAAAAAA	IL3RA	intron	-	-	-	-	-	-	-	-	-
http://www.cagmdb.org/view_table.php?id=133308&minProb=50&submit=Search	133308	chr15	58599751	58599762	neg	A	12	AAAAAAAAAAAA	ADAM10	intron	-	-	-	-	-	-	-	-	-
http://www.cagmdb.org/view_table.php?id=209731&minProb=50&submit=Search	209731	chr19	41577081	41577100	pos	AC	20	ACACACACACACACACACAC	CEACAM21	utr5,intron	-	-	-	-	-	-	-	-	-
http://www.cagmdb.org/view_table.php?id=42504&minProb=50&submit=Search	42504	chr11	64935612	64935632	neg	TG	21	TGTGTGTGTGTGTGTGTGTGT	GPHA2	utr5,intron	-	-	-	-	-	-	-	-	-
http://www.cagmdb.org/view_table.php?id=491533&minProb=50&submit=Search	491533	chr6	145922946	145922959	neg	T	14	TTTTTTTTTTTTTT	SHPRH	intron	-	-	-	-	-	-	-	-	-
http://www.cagmdb.org/view_table.php?id=322318&minProb=50&submit=Search	322318	chr2	129981872	129981895	pos	GAAGACG	24	GAAGACGGAAGACGGAAGACGGAA	RAB6C	exon	-	-	-	-	-	-	-	-	-
http://www.cagmdb.org/view_table.php?id=197320&minProb=50&submit=Search	197320	chr18	74389991	74390008	-	TCT	18	TCTTCTTCTTCTTCTTCT	-	-	-	-	-	-	-	-	-	-	-
http://www.cagmdb.org/view_table.php?id=270287&minProb=50&submit=Search	270287	chr20	33913437	33913447	-	C	11	CCCCCCCCCCC	-	-	-	-	-	-	-	-	-	-	-
http://www.cagmdb.org/view_table.php?id=571497&minProb=50&submit=Search	571497	chr9	77384632	77384664	pos	TGA	33	TGATGATGATGATGATGATGATGATGATGATGA	VPS13A	intron,cds	VPS13A	9236	19	68	47	19	|TGATGATGATGATGATGATGATGATGATGATGA|	T|GATGATGATGATGATGATGATGATGATGAT|GA	DDDDDDDDDD
http://www.cagmdb.org/view_table.php?id=134496&minProb=50&submit=Search	134496	chr15	63660875	63660888	neg	AC	14	ACACACACACACAC	HERC1	intron	-	-	-	-	-	-	-	-	-
http://www.cagmdb.org/view_table.php?id=331627&minProb=50&submit=Search	331627	chr2	175092993	175093002	neg	A	10	AAAAAAAAAA	ATF2	nc_intron,intron	-	-	-	-	-	-	-	-	-
http://www.cagmdb.org/view_table.php?id=76381&minProb=50&submit=Search	76381	chr12	92842584	92842605	neg	AACAA	22	AACAAAACAAAACAAAACAAAA	EEA1	intron	-	-	-	-	-	-	-	-	-
http://www.cagmdb.org/view_table.php?id=83316&minProb=50&submit=Search	83316	chr12	120573586	120573600	pos	A	15	AAAAAAAAAAAAAAA	RNF10	intron	-	-	-	-	-	-	-	-	-
http://www.cagmdb.org/view_table.php?id=375271&minProb=50&submit=Search	375271	chr3	149141201	149141213	pos	T	13	TTTTTTTTTTTTT	HPS3	intron	-	-	-	-	-	-	-	-	-
http://www.cagmdb.org/view_table.php?id=318913&minProb=50&submit=Search	318913	chr2	113942084	113942095	pos	T	12	TTTTTTTTTTTT	ACTR3	nc_intron,intron	-	-	-	-	-	-	-	-	-
http://www.cagmdb.org/view_table.php?id=30210&minProb=50&submit=Search	30210	chr11	1233860	1233882	pos	CCCTG	23	CCCTGCCCTGCCCTGCCCTGCCC	MUC5B	intron	-	-	-	-	-	-	-	-	-
http://www.cagmdb.org/view_table.php?id=504503&minProb=50&submit=Search	504503	chr7	36686872	36686897	neg	GT	26	GTGTGTGTGTGTGTGTGTGTGTGTGT	AOAH	intron	-	-	-	-	-	-	-	-	-
http://www.cagmdb.org/view_table.php?id=290842&minProb=50&submit=Search	290842	chr22	35717739	35717772	-	A	34	AAAAAAAAAAAAAAAGAAAGAAAAGAAAAGAAAA	-	-	-	-	-	-	-	-	-	-	-
http://www.cagmdb.org/view_table.php?id=32545&minProb=50&submit=Search	32545	chr11	12864618	12864660	pos	TTTTG	43	TTTTGTTTTGTTTTGTTTTGTTTTGTTTTGTTTTGTTTTGTTT	TEAD1	intron	-	-	-	-	-	-	-	-	-
http://www.cagmdb.org/view_table.php?id=371290&minProb=50&submit=Search	371290	chr3	128899524	128899563	pos	GT	40	GTGTGTGTGTGTGTGTGTGTGTGTGTGTGTGTGTGTGTGT	ACAD9	nc_intron,intron	-	-	-	-	-	-	-	-	-
http://www.cagmdb.org/view_table.php?id=130480&minProb=50&submit=Search	130480	chr15	45153495	45153547	pos	TG	53	TGTGTGTGTGTGTGTGTGTGTGTGTGTGTGTGTGTGTGTGTGTGTGTGTGTGT	DUOX1	intron	-	-	-	-	-	-	-	-	-
http://www.cagmdb.org/view_table.php?id=553161&minProb=50&submit=Search	553161	chr8	109523216	109523230	pos	T	15	TTTTTTTTTTTTTTT	PKHD1L1	intron	-	-	-	-	-	-	-	-	-
http://www.cagmdb.org/view_table.php?id=578178&minProb=50&submit=Search	578178	chr9	109194610	109194624	neg	TTGTT	15	TTGTTTTGTTTTGTT	EPB41L4B	intron	-	-	-	-	-	-	-	-	-
http://www.cagmdb.org/view_table.php?id=357665&minProb=50&submit=Search	357665	chr3	58256346	58256357	pos	T	12	TTTTTTTTTTTT	ABHD6	utr5,intron	-	-	-	-	-	-	-	-	-
http://www.cagmdb.org/view_table.php?id=216380&minProb=50&submit=Search	216380	chr1	9369206	9369215	pos	T	10	TTTTTTTTTT	SPSB1	exon,utr3	-	-	-	-	-	-	-	-	-
http://www.cagmdb.org/view_table.php?id=208387&minProb=50&submit=Search	208387	chr19	36572317	36572327	neg	A	11	AAAAAAAAAAA	ZNF529	utr5,intron	-	-	-	-	-	-	-	-	-
http://www.cagmdb.org/view_table.php?id=183117&minProb=50&submit=Search	183117	chr18	2728743	2728754	pos	T	12	TTTTTTTTTTTT	SMCHD1	intron	-	-	-	-	-	-	-	-	-
http://www.cagmdb.org/view_table.php?id=345787&minProb=50&submit=Search	345787	chr3	354434	354460	pos	CA	27	CACACACACACACACACACACACACAC	CHL1	intron	-	-	-	-	-	-	-	-	-
http://www.cagmdb.org/view_table.php?id=53981&minProb=50&submit=Search	53981	chr11	118900576	118900605	neg	GCCT	30	GCCTGCCTGCCTGCCTGCCTGCCTGCCTGC	BCL9L	intron	-	-	-	-	-	-	-	-	-
http://www.cagmdb.org/view_table.php?id=204469&minProb=50&submit=Search	204469	chr19	17786362	17786384	pos	AC	23	ACACACACACACACACACACACA	FCHO1	intron	-	-	-	-	-	-	-	-	-
http://www.cagmdb.org/view_table.php?id=572608&minProb=50&submit=Search	572608	chr9	83062340	83062349	neg	G	10	GGGGGGGGGG	RASEF	intron	-	-	-	-	-	-	-	-	-
http://www.cagmdb.org/view_table.php?id=119610&minProb=50&submit=Search	119610	chr14	80526987	80526998	neg	A	12	AAAAAAAAAAAA	CEP128	intron	-	-	-	-	-	-	-	-	-
http://www.cagmdb.org/view_table.php?id=203390&minProb=50&submit=Search	203390	chr19	14841895	14841922	-	AG	28	AGAGAGAGAGAGAGAGAGAGAGAGAGAG	-	-	-	-	-	-	-	-	-	-	-
http://www.cagmdb.org/view_table.php?id=297191&minProb=50&submit=Search	297191	chr2	8858646	8858657	neg	A	12	AAAAAAAAAAAA	MBOAT2	nc_exon,exon,utr3	-	-	-	-	-	-	-	-	-
http://www.cagmdb.org/view_table.php?id=522683&minProb=50&submit=Search	522683	chr7	123129325	123129373	neg	TG	49	TGTGTGTGTGTGTGTGTGTGTGTGTGTGTGTGTGTGTGTGTGTGTGTGT	SLC13A1	intron	-	-	-	-	-	-	-	-	-
http://www.cagmdb.org/view_table.php?id=239356&minProb=50&submit=Search	239356	chr1	113452456	113452489	pos	AC	34	ACACACACACACACACACACACACACACACACAC	MAGI3	intron	-	-	-	-	-	-	-	-	-
http://www.cagmdb.org/view_table.php?id=110737&minProb=50&submit=Search	110737	chr14	39319336	39319349	pos	AT	14	ATATATATATATAT	MIA2	nc_intron,intron	-	-	-	-	-	-	-	-	-
http://www.cagmdb.org/view_table.php?id=83689&minProb=50&submit=Search	83689	chr12	121659138	121659168	neg	CA	31	CACACACACACACACACACACACACACACAC	MORN3	intron	-	-	-	-	-	-	-	-	-
http://www.cagmdb.org/view_table.php?id=235453&minProb=50&submit=Search	235453	chr1	94079250	94079274	neg	CA	25	CACACACACACACACACACACACAC	ABCA4	intron	-	-	-	-	-	-	-	-	-
http://www.cagmdb.org/view_table.php?id=403539&minProb=50&submit=Search	403539	chr4	84495585	84495605	neg	GT	21	GTGTGTGTGTGTGTGTGTGTG	NKX6-1	intron	-	-	-	-	-	-	-	-	-
http://www.cagmdb.org/view_table.php?id=470857&minProb=50&submit=Search	470857	chr6	42855547	42855573	pos	ATG	27	ATGATGATGATGATGATGATGATGATG	BICRAL	intron	-	-	-	-	-	-	-	-	-
http://www.cagmdb.org/view_table.php?id=63990&minProb=50&submit=Search	63990	chr12	31443045	31443064	neg	TG	20	TGTGTGTGTGTGTGTGTGTG	DENND5B	intron	-	-	-	-	-	-	-	-	-
http://www.cagmdb.org/view_table.php?id=40188&minProb=50&submit=Search	40188	chr11	49175004	49175014	neg	A	11	AAAAAAAAAAA	FOLH1	intron	-	-	-	-	-	-	-	-	-
http://www.cagmdb.org/view_table.php?id=297751&minProb=50&submit=Search	297751	chr2	11133311	11133327	pos	CA	17	CACACACACACACACAC	C2orf50	utr5,exon	-	-	-	-	-	-	-	-	-
http://www.cagmdb.org/view_table.php?id=115327&minProb=50&submit=Search	115327	chr14	61744861	61744894	neg,pos	GT	34	GTGTGTGTGTGTGTGTGTGTGTGTGTGTGTGTGT	LOC105370526,HIF1A	nc_intron,intron	-	-	-	-	-	-	-	-	-
http://www.cagmdb.org/view_table.php?id=65132&minProb=50&submit=Search	65132	chr12	40237824	40237848	pos	AACA	25	AACAAACAAACAAACAAACAAACAA	LRRK2	intron	-	-	-	-	-	-	-	-	-
http://www.cagmdb.org/view_table.php?id=80194&minProb=50&submit=Search	80194	chr12	109286761	109286782	neg	GGGCA	22	GGGCAGGGCAGGGCAGGGCAGG	FOXN4	intron	-	-	-	-	-	-	-	-	-
http://www.cagmdb.org/view_table.php?id=472989&minProb=50&submit=Search	472989	chr6	52244611	52244621	-	T	11	TTTTTTTTTTT	-	-	-	-	-	-	-	-	-	-	-
http://www.cagmdb.org/view_table.php?id=424971&minProb=50&submit=Search	424971	chr5	901605	901623	pos	TTTG	19	TTTGTTTGTTTGTTTGTTT	TRIP13	intron	-	-	-	-	-	-	-	-	-
http://www.cagmdb.org/view_table.php?id=52377&minProb=50&submit=Search	52377	chr11	111809518	111809539	neg	AC	22	ACACACACACACACACACACAC	ALG9	nc_intron,intron	-	-	-	-	-	-	-	-	-
http://www.cagmdb.org/view_table.php?id=405086&minProb=50&submit=Search	405086	chr4	92304602	92304613	pos	A	12	AAAAAAAAAAAA	GRID2	utr5,exon	-	-	-	-	-	-	-	-	-
http://www.cagmdb.org/view_table.php?id=346595&minProb=50&submit=Search	346595	chr3	4645787	4645800	pos	CT	14	CTCTCTCTCTCTCT	ITPR1	intron	-	-	-	-	-	-	-	-	-
http://www.cagmdb.org/view_table.php?id=143099&minProb=50&submit=Search	143099	chr16	793085	793103	pos	GGGTG	19	GGGTGGGGTGGGGTGGGGT	CHTF18	intron	-	-	-	-	-	-	-	-	-
http://www.cagmdb.org/view_table.php?id=442076&minProb=50&submit=Search	442076	chr5	88722553	88722584	neg,pos	CA	32	CACACACACACACTGCAAGAAAAAAAAAAAAA	MEF2C,MEF2C-AS2	nc_intron,exon,utr3	-	-	-	-	-	-	-	-	-
http://www.cagmdb.org/view_table.php?id=163984&minProb=50&submit=Search	163984	chr17	6759630	6759657	pos	GT	28	GTGTGTGTGTGTGTGTGTGTGTGTGTGT	XAF1	utr5,nc_intron,intron,exon	-	-	-	-	-	-	-	-	-
http://www.cagmdb.org/view_table.php?id=291868&minProb=50&submit=Search	291868	chr22	39646528	39646548	pos	TCCCTG	21	TCCCTGTCCCTGTCCCTGTCC	CACNA1I	intron	-	-	-	-	-	-	-	-	-
http://www.cagmdb.org/view_table.php?id=86878&minProb=50&submit=Search	86878	chr13	20596055	20596088	pos	TAAAA	34	TAAAATAAAATAAAATAAAATAAAATAAAATAAA	IFT88	utr5,nc_intron,intron	-	-	-	-	-	-	-	-	-
http://www.cagmdb.org/view_table.php?id=180564&minProb=50&submit=Search	180564	chr17	76725886	76725900	neg	A	15	AAAAAAAAAAAAAAA	JMJD6	intron	-	-	-	-	-	-	-	-	-
http://www.cagmdb.org/view_table.php?id=228622&minProb=50&submit=Search	228622	chr1	61406544	61406557	pos	C	14	CCCCCCCCCCCCCC	NFIA	intron	-	-	-	-	-	-	-	-	-
http://www.cagmdb.org/view_table.php?id=529015&minProb=50&submit=Search	529015	chr7	151983184	151983201	pos	TTG	18	TTGTTGTTGTTGTTGTTG	GALNTL5	nc_intron,intron	-	-	-	-	-	-	-	-	-
http://www.cagmdb.org/view_table.php?id=556218&minProb=50&submit=Search	556218	chr8	123810268	123810278	pos	T	11	TTTTTTTTTTT	FAM91A1	intron	-	-	-	-	-	-	-	-	-
http://www.cagmdb.org/view_table.php?id=454269&minProb=50&submit=Search	454269	chr5	150231405	150231444	neg	AAT	40	AATAATAATAATAATAATAATAATAATAATAATAATAATA	CAMK2A	intron	-	-	-	-	-	-	-	-	-
http://www.cagmdb.org/view_table.php?id=432449&minProb=50&submit=Search	432449	chr5	36147794	36147811	neg	GA	18	GAGAGAGAGAGAGAGAGA	LMBRD2	utr5,intron	-	-	-	-	-	-	-	-	-
http://www.cagmdb.org/view_table.php?id=178598&minProb=50&submit=Search	178598	chr17	69084671	69084684	neg	T	14	TTTTTTTTTTTTTT	ABCA6	intron	-	-	-	-	-	-	-	-	-
http://www.cagmdb.org/view_table.php?id=259851&minProb=50&submit=Search	259851	chr1	234463778	234463787	neg	A	10	AAAAAAAAAA	TARBP1	intron	-	-	-	-	-	-	-	-	-
http://www.cagmdb.org/view_table.php?id=108987&minProb=50&submit=Search	108987	chr14	31323848	31323863	neg	AT	16	ATATATATATATATAT	HEATR5A	intron	-	-	-	-	-	-	-	-	-
http://www.cagmdb.org/view_table.php?id=570628&minProb=50&submit=Search	570628	chr9	73168881	73168912	pos	GT	32	GTGTGTGTGTGTGTGTGTGTGTGTGTGTGTGT	ANXA1	intron	-	-	-	-	-	-	-	-	-
http://www.cagmdb.org/view_table.php?id=258580&minProb=50&submit=Search	258580	chr1	228458656	228458695	-	GT	40	GTGTGTGTGTGTGTGTGTGTGTGTGTGTGCGCGCGCGCGC	-	-	-	-	-	-	-	-	-	-	-
http://www.cagmdb.org/view_table.php?id=12264&minProb=50&submit=Search	12264	chr10	50707600	50707633	-	CA	34	CACACACACACACACACACACACACACACACACA	-	-	-	-	-	-	-	-	-	-	-
http://www.cagmdb.org/view_table.php?id=23749&minProb=50&submit=Search	23749	chr10	103245927	103245939	pos	A	13	AAAAAAAAAAAAA	RPEL1	exon	-	-	-	-	-	-	-	-	-
http://www.cagmdb.org/view_table.php?id=106906&minProb=50&submit=Search	106906	chr14	21401547	21401556	neg	T	10	TTTTTTTTTT	CHD8	intron	-	-	-	-	-	-	-	-	-
http://www.cagmdb.org/view_table.php?id=87127&minProb=50&submit=Search	87127	chr13	21671796	21671808	pos	TC	13	TCTCTCTCTCTCT	FGF9	utr5,exon	-	-	-	-	-	-	-	-	-
http://www.cagmdb.org/view_table.php?id=252214&minProb=50&submit=Search	252214	chr1	198529196	198529216	neg	AT	21	ATATATATATATATATATATA	ATP6V1G3	intron	-	-	-	-	-	-	-	-	-
http://www.cagmdb.org/view_table.php?id=302451&minProb=50&submit=Search	302451	chr2	33365627	33365650	pos	GT	24	GTGTGTGTGTGTGTGTGTGTGTGT	LTBP1	intron	-	-	-	-	-	-	-	-	-
http://www.cagmdb.org/view_table.php?id=573688&minProb=50&submit=Search	573688	chr9	88016848	88016871	-	AAAC	24	AAACAAACAAACAAACAAACAAAC	-	-	-	-	-	-	-	-	-	-	-
http://www.cagmdb.org/view_table.php?id=64999&minProb=50&submit=Search	64999	chr12	39607746	39607765	neg	T	20	TTTTTTTTTTTTTTTTTTTT	ABCD2	intron	-	-	-	-	-	-	-	-	-
http://www.cagmdb.org/view_table.php?id=482048&minProb=50&submit=Search	482048	chr6	100540391	100540403	neg	A	13	AAAAAAAAAAAAA	ASCC3	intron	-	-	-	-	-	-	-	-	-
http://www.cagmdb.org/view_table.php?id=283698&minProb=50&submit=Search	283698	chr21	36247634	36247644	pos	T	11	TTTTTTTTTTT	DOPEY2	intron	-	-	-	-	-	-	-	-	-
http://www.cagmdb.org/view_table.php?id=481174&minProb=50&submit=Search	481174	chr6	96208273	96208282	pos	T	10	TTTTTTTTTT	FUT9	exon,utr3	-	-	-	-	-	-	-	-	-
http://www.cagmdb.org/view_table.php?id=368301&minProb=50&submit=Search	368301	chr3	114065161	114065172	pos	T	12	TTTTTTTTTTTT	QTRT2	utr5,intron	-	-	-	-	-	-	-	-	-
http://www.cagmdb.org/view_table.php?id=87608&minProb=50&submit=Search	87608	chr13	23875028	23875063	neg	AC	36	ACACACACACACACACACACACACACACACACACAC	MIPEP	intron	-	-	-	-	-	-	-	-	-
http://www.cagmdb.org/view_table.php?id=347135&minProb=50&submit=Search	347135	chr3	7121334	7121382	pos	CATC	49	CATCCATCCATCCATCCATCCATCCATCCATCCATCCATCCATCCATCC	GRM7	intron	-	-	-	-	-	-	-	-	-
http://www.cagmdb.org/view_table.php?id=236351&minProb=50&submit=Search	236351	chr1	98701660	98701672	pos	A	13	AAAAAAAAAAAAA	SNX7	nc_intron,intron	-	-	-	-	-	-	-	-	-
http://www.cagmdb.org/view_table.php?id=423355&minProb=50&submit=Search	423355	chr4	183253744	183253754	pos	T	11	TTTTTTTTTTT	WWC2	intron	-	-	-	-	-	-	-	-	-
http://www.cagmdb.org/view_table.php?id=164460&minProb=50&submit=Search	164460	chr17	8513689	8513701	neg	T	13	TTTTTTTTTTTTT	MYH10	intron	-	-	-	-	-	-	-	-	-
http://www.cagmdb.org/view_table.php?id=33543&minProb=50&submit=Search	33543	chr11	18023672	18023690	neg	TATC	19	TATCTATCTATCTATCTAT	TPH1	intron	-	-	-	-	-	-	-	-	-
http://www.cagmdb.org/view_table.php?id=59762&minProb=50&submit=Search	59762	chr12	11133121	11133143	neg	AC	23	ACACACACACACACACACACACA	PRH1-TAS2R14,PRH1-PRR4,PRH1	utr5,nc_intron,intron	-	-	-	-	-	-	-	-	-
http://www.cagmdb.org/view_table.php?id=573659&minProb=50&submit=Search	573659	chr9	87845095	87845134	pos	TG	40	TGTGTGTGTGTGTGTGTGTGTGTGTGTGTGTGTGTGTGTG	CTSLP8	nc_intron	-	-	-	-	-	-	-	-	-
http://www.cagmdb.org/view_table.php?id=347776&minProb=50&submit=Search	347776	chr3	10092432	10092442	neg,pos	T	11	TTTTTTTTTTT	FANCD2OS,FANCD2	intron,utr3	-	-	-	-	-	-	-	-	-
http://www.cagmdb.org/view_table.php?id=31480&minProb=50&submit=Search	31480	chr11	7797081	7797092	-	T	12	TTTTTTTTTTTT	-	-	-	-	-	-	-	-	-	-	-
http://www.cagmdb.org/view_table.php?id=509198&minProb=50&submit=Search	509198	chr7	63572921	63572950	-	GCT	30	GCTGCTGCTGCTGCTGCTGCTGCTGCTGCT	-	-	-	-	-	-	-	-	-	-	-
http://www.cagmdb.org/view_table.php?id=39571&minProb=50&submit=Search	39571	chr11	46428574	46428602	neg	CTT	29	CTTCTTCTTCTTCTTCTTCTTTTTTTTTT	AMBRA1	intron	-	-	-	-	-	-	-	-	-
http://www.cagmdb.org/view_table.php?id=162445&minProb=50&submit=Search	162445	chr17	999324	999359	pos	TA	36	TATATATATATATATATATATATATATATATATATA	TIMM22	intron	-	-	-	-	-	-	-	-	-
http://www.cagmdb.org/view_table.php?id=263102&minProb=50&submit=Search	263102	chr1	248361498	248361516	-	AC	19	ACACACACACACACACACA	-	-	-	-	-	-	-	-	-	-	-
http://www.cagmdb.org/view_table.php?id=154009&minProb=50&submit=Search	154009	chr16	56355126	56355155	pos	AC	30	ACACACACACACACACACACACACACACAC	GNAO1	intron,utr3	-	-	-	-	-	-	-	-	-
http://www.cagmdb.org/view_table.php?id=242812&minProb=50&submit=Search	242812	chr1	154176410	154176422	neg	TA	13	TATATATATATAT	TPM3	utr5,nc_intron,intron	-	-	-	-	-	-	-	-	-
http://www.cagmdb.org/view_table.php?id=415990&minProb=50&submit=Search	415990	chr4	147910006	147910020	pos	CTTTT	15	CTTTTCTTTTCTTTT	ARHGAP10	intron	-	-	-	-	-	-	-	-	-
http://www.cagmdb.org/view_table.php?id=309114&minProb=50&submit=Search	309114	chr2	63983846	63983856	neg	A	11	AAAAAAAAAAA	VPS54	intron	-	-	-	-	-	-	-	-	-
http://www.cagmdb.org/view_table.php?id=242731&minProb=50&submit=Search	242731	chr1	153934803	153934847	neg	CTG	45	CTGCTGCTGCTGCTGCTGCTGCTGCTGTTGCTGCTGCTGCTGCTG	DENND4B	cds	DENND4B	1761	2685	10	43	117	|CTGCTGCTGCTGCTGCTGCTGCTGCTGTTGCTGCTGCTGCTGCTG|	|CTGCTGCTGCTGCTGCTGCTGCTGCTGTTGCTGCTGCTGCTGCTG|	QQQQQQQQQQQQQQQ
http://www.cagmdb.org/view_table.php?id=151045&minProb=50&submit=Search	151045	chr16	31373102	31373133	pos	AAG	32	AAGAAGAAGAAGAAGAAGAAGAAGAAGAAGAA	ITGAX	intron	-	-	-	-	-	-	-	-	-
http://www.cagmdb.org/view_table.php?id=78239&minProb=50&submit=Search	78239	chr12	100536403	100536413	pos	T	11	TTTTTTTTTTT	NR1H4	nc_intron,intron	-	-	-	-	-	-	-	-	-
http://www.cagmdb.org/view_table.php?id=331802&minProb=50&submit=Search	331802	chr2	176094386	176094417	pos	CA	32	CACACACACACACACACACACACACACACACA	HOXD13	intron	-	-	-	-	-	-	-	-	-
http://www.cagmdb.org/view_table.php?id=33587&minProb=50&submit=Search	33587	chr11	18219625	18219641	-	GAG	17	GAGGAGGAGGAGGAGGA	-	-	-	-	-	-	-	-	-	-	-
http://www.cagmdb.org/view_table.php?id=374910&minProb=50&submit=Search	374910	chr3	147402658	147402684	neg	A	27	AAAAAAAAAAAAGAAGAAGAAGAAGAA	ZIC4	intron	-	-	-	-	-	-	-	-	-
http://www.cagmdb.org/view_table.php?id=80120&minProb=50&submit=Search	80120	chr12	109092474	109092494	neg	CA	21	CACACACACACACACACACAC	ALKBH2	intron	-	-	-	-	-	-	-	-	-
http://www.cagmdb.org/view_table.php?id=131667&minProb=50&submit=Search	131667	chr15	50725493	50725512	neg	ACTGCA	20	ACTGCAACTGCAACTGCAAC	SPPL2A	intron	-	-	-	-	-	-	-	-	-
http://www.cagmdb.org/view_table.php?id=343334&minProb=50&submit=Search	343334	chr2	230498538	230498550	pos	A	13	AAAAAAAAAAAAA	SP100	intron	-	-	-	-	-	-	-	-	-
http://www.cagmdb.org/view_table.php?id=357666&minProb=50&submit=Search	357666	chr3	58256898	58256917	pos	GTTT	20	GTTTGTTTGTTTGTTTGTTT	ABHD6	intron	-	-	-	-	-	-	-	-	-
http://www.cagmdb.org/view_table.php?id=86294&minProb=50&submit=Search	86294	chr12	132743349	132743371	neg	ATTC	23	ATTCATTCATTCATTCATTCATT	ANKLE2	intron	-	-	-	-	-	-	-	-	-
http://www.cagmdb.org/view_table.php?id=287937&minProb=50&submit=Search	287937	chr22	24244471	24244491	neg	CA	21	CACACACACACACACACACAC	GGT5	intron	-	-	-	-	-	-	-	-	-
http://www.cagmdb.org/view_table.php?id=68174&minProb=50&submit=Search	68174	chr12	53954784	53954794	-	G	11	GGGGGGGGGGG	-	-	-	-	-	-	-	-	-	-	-
http://www.cagmdb.org/view_table.php?id=495768&minProb=50&submit=Search	495768	chr6	165431622	165431647	neg	AT	26	ATATATATATATATACACACACACAC	PDE10A	intron	-	-	-	-	-	-	-	-	-
http://www.cagmdb.org/view_table.php?id=245845&minProb=50&submit=Search	245845	chr1	168087335	168087359	neg	GT	25	GTGTGTGTGTGTGTGTGTGTGTGTG	GPR161	intron	-	-	-	-	-	-	-	-	-
http://www.cagmdb.org/view_table.php?id=592108&minProb=50&submit=Search	592108	chrX	20136043	20136061	neg	TTTC	19	TTTCTTTCTTTCTTTCTTT	EIF1AX	intron	-	-	-	-	-	-	-	-	-
http://www.cagmdb.org/view_table.php?id=302265&minProb=50&submit=Search	302265	chr2	32503409	32503439	pos	TTTG	31	TTTGTTTGTTTGTTTGTTTGTTTGTTTGTTT	BIRC6	intron	-	-	-	-	-	-	-	-	-
http://www.cagmdb.org/view_table.php?id=526895&minProb=50&submit=Search	526895	chr7	141836552	141836573	neg	AG	22	AGAGAGAGAGAGAGAGAGAGAG	PRSS37	intron	-	-	-	-	-	-	-	-	-
http://www.cagmdb.org/view_table.php?id=171887&minProb=50&submit=Search	171887	chr17	42112517	42112526	neg	G	10	GGGGGGGGGG	DHX58	utr5,intron	-	-	-	-	-	-	-	-	-
http://www.cagmdb.org/view_table.php?id=446035&minProb=50&submit=Search	446035	chr5	109356030	109356043	neg	A	14	AAAAAAAAAAAAAA	PJA2	intron	-	-	-	-	-	-	-	-	-
http://www.cagmdb.org/view_table.php?id=345531&minProb=50&submit=Search	345531	chr2	241096110	241096127	neg	TCATCC	18	TCATCCTCATCCTCATCC	MTERF4	nc_intron,intron,nc_exon,cds	MTERF4	112	452	0	112	311	|TCATCCTCATCCTCATCC|	TC|ATCCTCATCCTCATC|C	DEDED
http://www.cagmdb.org/view_table.php?id=212071&minProb=50&submit=Search	212071	chr19	49513738	49513749	pos	C	12	CCCCCCCCCCCC	FCGRT	intron	-	-	-	-	-	-	-	-	-
http://www.cagmdb.org/view_table.php?id=83250&minProb=50&submit=Search	83250	chr12	120363262	120363271	neg	C	10	CCCCCCCCCC	MSI1	intron	-	-	-	-	-	-	-	-	-
http://www.cagmdb.org/view_table.php?id=611419&minProb=50&submit=Search	611419	chrX	119565056	119565066	neg	A	11	AAAAAAAAAAA	CXorf56	utr5,intron	-	-	-	-	-	-	-	-	-
http://www.cagmdb.org/view_table.php?id=239629&minProb=50&submit=Search	239629	chr1	114585368	114585377	neg	A	10	AAAAAAAAAA	DENND2C	exon,utr3	-	-	-	-	-	-	-	-	-
http://www.cagmdb.org/view_table.php?id=73726&minProb=50&submit=Search	73726	chr12	80366512	80366531	pos	TA	20	TATATATATATATATATATA	OTOGL	intron	-	-	-	-	-	-	-	-	-
http://www.cagmdb.org/view_table.php?id=576314&minProb=50&submit=Search	576314	chr9	100345869	100345886	neg	AT	18	ATATATATATATATATAT	TEX10	intron	-	-	-	-	-	-	-	-	-
http://www.cagmdb.org/view_table.php?id=410461&minProb=50&submit=Search	410461	chr4	119319648	119319679	neg	ATA	32	ATAATAATAATAATAATAATAATAATAATAAT	FABP2	intron	-	-	-	-	-	-	-	-	-
http://www.cagmdb.org/view_table.php?id=62112&minProb=50&submit=Search	62112	chr12	22484535	22484544	neg	T	10	TTTTTTTTTT	C2CD5	intron	-	-	-	-	-	-	-	-	-
http://www.cagmdb.org/view_table.php?id=29807&minProb=50&submit=Search	29807	chr10	132836636	132836645	neg	C	10	CCCCCCCCCC	CFAP46	intron	-	-	-	-	-	-	-	-	-
http://www.cagmdb.org/view_table.php?id=248236&minProb=50&submit=Search	248236	chr1	179525478	179525507	pos	TACA	30	TACATACATACATACATACATACATACATA	AXDND1	nc_intron,intron	-	-	-	-	-	-	-	-	-
http://www.cagmdb.org/view_table.php?id=201767&minProb=50&submit=Search	201767	chr19	9998233	9998257	neg	CA	25	CACACACACACACACACACACACAC	COL5A3	intron	-	-	-	-	-	-	-	-	-
http://www.cagmdb.org/view_table.php?id=415989&minProb=50&submit=Search	415989	chr4	147906547	147906556	pos	A	10	AAAAAAAAAA	ARHGAP10	intron	-	-	-	-	-	-	-	-	-
http://www.cagmdb.org/view_table.php?id=132316&minProb=50&submit=Search	132316	chr15	53714182	53714204	neg	TG	23	TGTGTGTGTGTGTGTGTGTGTGT	WDR72	nc_intron,intron	-	-	-	-	-	-	-	-	-
http://www.cagmdb.org/view_table.php?id=131806&minProb=50&submit=Search	131806	chr15	51453436	51453446	neg	T	11	TTTTTTTTTTT	DMXL2	intron	-	-	-	-	-	-	-	-	-
http://www.cagmdb.org/view_table.php?id=553872&minProb=50&submit=Search	553872	chr8	112829886	112829927	neg	CA	42	CACACACACACACACACACACACACACACACACACACACACA	CSMD3	intron	-	-	-	-	-	-	-	-	-
http://www.cagmdb.org/view_table.php?id=432238&minProb=50&submit=Search	432238	chr5	35068713	35068723	neg	T	11	TTTTTTTTTTT	PRLR	nc_intron,intron	-	-	-	-	-	-	-	-	-
http://www.cagmdb.org/view_table.php?id=440030&minProb=50&submit=Search	440030	chr5	78964857	78964867	neg	T	11	TTTTTTTTTTT	ARSB	intron	-	-	-	-	-	-	-	-	-
http://www.cagmdb.org/view_table.php?id=223143&minProb=50&submit=Search	223143	chr1	36423024	36423043	neg	TAA	20	TAATAATAATAATAATAATA	OSCP1	intron	-	-	-	-	-	-	-	-	-
http://www.cagmdb.org/view_table.php?id=202147&minProb=50&submit=Search	202147	chr19	11192784	11192795	neg	C	12	CCCCCCCCCCCC	KANK2	intron	-	-	-	-	-	-	-	-	-
http://www.cagmdb.org/view_table.php?id=67103&minProb=50&submit=Search	67103	chr12	49632997	49633007	pos	C	11	CCCCCCCCCCC	PRPF40B	intron	-	-	-	-	-	-	-	-	-
http://www.cagmdb.org/view_table.php?id=176288&minProb=50&submit=Search	176288	chr17	59989247	59989261	neg,pos	T	15	TTTTTTTTTTTTTTT	TBC1D3P1-DHX40P1,RNFT1-DT	nc_intron	-	-	-	-	-	-	-	-	-
http://www.cagmdb.org/view_table.php?id=355125&minProb=50&submit=Search	355125	chr3	47101598	47101634	neg	GT	37	GTGTGTGTGTGTGTGTGTGTGTGTGTGTGTGTGTGTG	SETD2	nc_intron,intron	-	-	-	-	-	-	-	-	-
http://www.cagmdb.org/view_table.php?id=107360&minProb=50&submit=Search	107360	chr14	23389063	23389072	neg	G	10	GGGGGGGGGG	MYH6	intron	-	-	-	-	-	-	-	-	-
http://www.cagmdb.org/view_table.php?id=226795&minProb=50&submit=Search	226795	chr1	52525366	52525376	neg	T	11	TTTTTTTTTTT	ZCCHC11	intron	-	-	-	-	-	-	-	-	-
http://www.cagmdb.org/view_table.php?id=548207&minProb=50&submit=Search	548207	chr8	85617165	85617174	-	A	10	AAAAAAAAAA	-	-	-	-	-	-	-	-	-	-	-
http://www.cagmdb.org/view_table.php?id=572585&minProb=50&submit=Search	572585	chr9	82982806	82982833	neg	AG	28	AGAGAGAGAGAGAGAGAGAGAGAGAGAG	RASEF	intron	-	-	-	-	-	-	-	-	-
http://www.cagmdb.org/view_table.php?id=348157&minProb=50&submit=Search	348157	chr3	11873779	11873795	-	T	17	TTTTTTTTTTTTTTTTT	-	-	-	-	-	-	-	-	-	-	-
http://www.cagmdb.org/view_table.php?id=337933&minProb=50&submit=Search	337933	chr2	206150024	206150054	neg	TCTA	31	TCTATCTATCTATCTATCTATCTATCTATCT	NDUFS1	utr5,intron	-	-	-	-	-	-	-	-	-
http://www.cagmdb.org/view_table.php?id=210580&minProb=50&submit=Search	210580	chr19	45034160	45034186	pos	AAAT	27	AAATAAATAAATAAATAAATAAATAAA	RELB	intron	-	-	-	-	-	-	-	-	-
http://www.cagmdb.org/view_table.php?id=572405&minProb=50&submit=Search	572405	chr9	81989685	81989717	pos	AATG	33	AATGAATGAATGAATGAATGAATGAATGAATGA	SPATA31D1	intron	-	-	-	-	-	-	-	-	-
http://www.cagmdb.org/view_table.php?id=199881&minProb=50&submit=Search	199881	chr19	4665214	4665238	neg	TGTT	25	TGTTTGTTTGTTTGTTTGTTTGTTT	MYDGF	intron	-	-	-	-	-	-	-	-	-
http://www.cagmdb.org/view_table.php?id=477981&minProb=50&submit=Search	477981	chr6	80037866	80037897	pos	ATA	32	ATAATAATAATAATAATAATAATAATAATAAT	TTK	intron	-	-	-	-	-	-	-	-	-
http://www.cagmdb.org/view_table.php?id=87485&minProb=50&submit=Search	87485	chr13	23234594	23234605	pos	T	12	TTTTTTTTTTTT	SGCG	intron	-	-	-	-	-	-	-	-	-
http://www.cagmdb.org/view_table.php?id=254166&minProb=50&submit=Search	254166	chr1	207063889	207063916	pos	GT	28	GTGTGTGTGTGTGTGTGTGTGTGTGTGT	PFKFB2	intron	-	-	-	-	-	-	-	-	-
http://www.cagmdb.org/view_table.php?id=5563&minProb=50&submit=Search	5563	chr10	22539887	22539931	neg	GA	45	GAGAGAGAGAGAGAGAGAGAGAGAGGGAGAGAGAGAGAGAGAGAG	PIP4K2A	intron	-	-	-	-	-	-	-	-	-
http://www.cagmdb.org/view_table.php?id=90377&minProb=50&submit=Search	90377	chr13	36993837	36993849	neg	AG	13	AGAGAGAGAGAGA	ALG5	intron	-	-	-	-	-	-	-	-	-
http://www.cagmdb.org/view_table.php?id=163905&minProb=50&submit=Search	163905	chr17	6425308	6425324	neg	T	17	TTTTTTTTTTTTTTTTT	AIPL1	exon,utr3	-	-	-	-	-	-	-	-	-
http://www.cagmdb.org/view_table.php?id=368907&minProb=50&submit=Search	368907	chr3	117027611	117027632	-	TTAT	22	TTATTTATTTATTTATTTATTT	-	-	-	-	-	-	-	-	-	-	-
http://www.cagmdb.org/view_table.php?id=219989&minProb=50&submit=Search	219989	chr1	23967961	23967976	neg	A	16	AAAAAAAAAAAAAAAA	SRSF10	nc_intron,intron,exon,utr3	-	-	-	-	-	-	-	-	-
http://www.cagmdb.org/view_table.php?id=599453&minProb=50&submit=Search	599453	chrX	54239109	54239157	neg	ACAAA	49	ACAAAACAAAACAAAACAAAACAAAACAAAACAAAACAAAACAAAACAA	WNK3	intron	-	-	-	-	-	-	-	-	-
http://www.cagmdb.org/view_table.php?id=403059&minProb=50&submit=Search	403059	chr4	82485397	82485418	neg	TG	22	TGTGTGTGTGTGTGTGTGTGTG	TMEM150C	exon,utr3	-	-	-	-	-	-	-	-	-
http://www.cagmdb.org/view_table.php?id=584439&minProb=50&submit=Search	584439	chr9	135786171	135786194	pos	GCCCT	24	GCCCTGCCCTGCCCTGCCCTGCCC	KCNT1	intron	-	-	-	-	-	-	-	-	-
http://www.cagmdb.org/view_table.php?id=473384&minProb=50&submit=Search	473384	chr6	54266032	54266045	pos	T	14	TTTTTTTTTTTTTT	MLIP	exon,utr3	-	-	-	-	-	-	-	-	-
http://www.cagmdb.org/view_table.php?id=156699&minProb=50&submit=Search	156699	chr16	67131181	67131200	pos	T	20	TTTTTTTTTTTTTTTTTTTT	C16orf70	intron	-	-	-	-	-	-	-	-	-
http://www.cagmdb.org/view_table.php?id=3612&minProb=50&submit=Search	3612	chr10	15135193	15135224	neg	TTG	32	TTGTTGTTGTTGTTGTTGTTGTTGTTGTTGTT	NMT2	intron	-	-	-	-	-	-	-	-	-
http://www.cagmdb.org/view_table.php?id=268576&minProb=50&submit=Search	268576	chr20	25294322	25294344	pos	GGGA	23	GGGAGGGAGGGAGGGAGGGAGGG	PYGB	intron	-	-	-	-	-	-	-	-	-
http://www.cagmdb.org/view_table.php?id=618627&minProb=50&submit=Search	618627	chrX	153455392	153455406	neg	AGCCC	15	AGCCCAGCCCAGCCC	HAUS7	nc_intron,intron	-	-	-	-	-	-	-	-	-
http://www.cagmdb.org/view_table.php?id=411428&minProb=50&submit=Search	411428	chr4	124435642	124435673	-	TTTA	32	TTTATTTATTTATTTATTTATTTATTTATTTA	-	-	-	-	-	-	-	-	-	-	-
http://www.cagmdb.org/view_table.php?id=201754&minProb=50&submit=Search	201754	chr19	9967496	9967507	neg	CA	12	CACACACACACA	COL5A3	intron	-	-	-	-	-	-	-	-	-
http://www.cagmdb.org/view_table.php?id=335965&minProb=50&submit=Search	335965	chr2	197392571	197392581	neg	G	11	GGGGGGGGGGG	SF3B1	intron	-	-	-	-	-	-	-	-	-
http://www.cagmdb.org/view_table.php?id=133613&minProb=50&submit=Search	133613	chr15	59668758	59668785	neg	AC	28	ACACACACACACACACGCGCGCGCGCGC	BNIP2	intron	-	-	-	-	-	-	-	-	-
http://www.cagmdb.org/view_table.php?id=489236&minProb=50&submit=Search	489236	chr6	135203383	135203405	pos	TGG	23	TGGTGGTGGTGGTGGTGGTGGTG	MYB	nc_intron,intron	-	-	-	-	-	-	-	-	-
http://www.cagmdb.org/view_table.php?id=77411&minProb=50&submit=Search	77411	chr12	96909905	96909934	pos	A	30	AAAAAAAAAAAACACACACACACACACACA	NEDD1	utr5,intron	-	-	-	-	-	-	-	-	-
http://www.cagmdb.org/view_table.php?id=205142&minProb=50&submit=Search	205142	chr19	20331410	20331460	-	ACAAA	51	ACAAAACAAAACAAAACAAAACAAAACAAAACAAAACAAAACAAAACAAAA	-	-	-	-	-	-	-	-	-	-	-
http://www.cagmdb.org/view_table.php?id=225677&minProb=50&submit=Search	225677	chr1	47305124	47305136	neg	TA	13	TATATATATATAT	STIL	intron	-	-	-	-	-	-	-	-	-
http://www.cagmdb.org/view_table.php?id=128256&minProb=50&submit=Search	128256	chr15	34863099	34863110	neg	T	12	TTTTTTTTTTTT	AQR	intron	-	-	-	-	-	-	-	-	-
http://www.cagmdb.org/view_table.php?id=172341&minProb=50&submit=Search	172341	chr17	43926395	43926418	-	T	24	TTTTTTTTTTTTTTTTTTTTTTTT	-	-	-	-	-	-	-	-	-	-	-
http://www.cagmdb.org/view_table.php?id=130441&minProb=50&submit=Search	130441	chr15	44928732	44928741	-	T	10	TTTTTTTTTT	-	-	-	-	-	-	-	-	-	-	-
http://www.cagmdb.org/view_table.php?id=42699&minProb=50&submit=Search	42699	chr11	65636777	65636808	pos	CCTCAG	32	CCTCAGCCTCAGCCTCAGCCTCAGCCTCAGCC	PCNX3	cds	PCNX3	5903	170	34	11	170	|CCTCAGCCTCAGCCTCAGCCTCAGCCTCAGCC|	C|CTCAGCCTCAGCCTCAGCCTCAGCCTCAGC|C	LSLSLSLSLS
http://www.cagmdb.org/view_table.php?id=33647&minProb=50&submit=Search	33647	chr11	18465427	18465443	pos	T	17	TTTTTTTTTTTTTTTTT	LDHAL6A	intron	-	-	-	-	-	-	-	-	-
http://www.cagmdb.org/view_table.php?id=544367&minProb=50&submit=Search	544367	chr8	67086889	67086903	-	T	15	TTTTTTTTTTTTTTT	-	-	-	-	-	-	-	-	-	-	-
http://www.cagmdb.org/view_table.php?id=414528&minProb=50&submit=Search	414528	chr4	140152803	140152819	neg	CCA	17	CCACCACCACCACCACC	MAML3	intron	-	-	-	-	-	-	-	-	-
http://www.cagmdb.org/view_table.php?id=344545&minProb=50&submit=Search	344545	chr2	235908693	235908706	pos	T	14	TTTTTTTTTTTTTT	AGAP1	intron	-	-	-	-	-	-	-	-	-
http://www.cagmdb.org/view_table.php?id=135720&minProb=50&submit=Search	135720	chr15	68820633	68820652	neg	CA	20	CACACACACACACACACACA	ANP32A	intron	-	-	-	-	-	-	-	-	-
http://www.cagmdb.org/view_table.php?id=283118&minProb=50&submit=Search	283118	chr21	33528757	33528772	neg	A	16	AAAAAAAAAAAAAAAA	GART	intron	-	-	-	-	-	-	-	-	-
http://www.cagmdb.org/view_table.php?id=498196&minProb=50&submit=Search	498196	chr7	5730643	5730665	neg	AAC	23	AACAACAACAACAACAACAACAA	RNF216	intron	-	-	-	-	-	-	-	-	-
http://www.cagmdb.org/view_table.php?id=446127&minProb=50&submit=Search	446127	chr5	109817173	109817201	pos	TATATG	29	TATATGTATATGTATATGTATATGTATAT	MAN2A1	intron	-	-	-	-	-	-	-	-	-
http://www.cagmdb.org/view_table.php?id=58506&minProb=50&submit=Search	58506	chr12	5584132	5584141	neg	C	10	CCCCCCCCCC	ANO2	intron	-	-	-	-	-	-	-	-	-
http://www.cagmdb.org/view_table.php?id=118928&minProb=50&submit=Search	118928	chr14	77435416	77435429	neg	A	14	AAAAAAAAAAAAAA	VIPAS39	intron	-	-	-	-	-	-	-	-	-
http://www.cagmdb.org/view_table.php?id=268535&minProb=50&submit=Search	268535	chr20	25076556	25076593	neg	A	38	AAAAAAAAAAATAAAAAGGAAAAAATAAAAATAAAAAT	VSX1	nc_intron,intron	-	-	-	-	-	-	-	-	-
http://www.cagmdb.org/view_table.php?id=294553&minProb=50&submit=Search	294553	chr22_KI270733v1_random	148178	148199	-	GA	22	GAGAGAGAGAGAGAGAGAGAGA	-	-	-	-	-	-	-	-	-	-	-
http://www.cagmdb.org/view_table.php?id=243258&minProb=50&submit=Search	243258	chr1	155914365	155914375	neg	A	11	AAAAAAAAAAA	KHDC4	intron	-	-	-	-	-	-	-	-	-
http://www.cagmdb.org/view_table.php?id=407629&minProb=50&submit=Search	407629	chr4	105241939	105241953	neg,pos	T	15	TTTTTTTTTTTTTTT	TET2-AS1,TET2	nc_intron,intron,exon,utr3	-	-	-	-	-	-	-	-	-
http://www.cagmdb.org/view_table.php?id=611663&minProb=50&submit=Search	611663	chrX	120543496	120543533	neg	AC	38	ACACACACACACACACACACACACACACACACACACAC	CUL4B	intron	-	-	-	-	-	-	-	-	-
http://www.cagmdb.org/view_table.php?id=328892&minProb=50&submit=Search	328892	chr2	162020304	162020332	neg	T	29	TTTTTTTTTTTTTTCAAAAAAAAAAAAAA	DPP4	intron	-	-	-	-	-	-	-	-	-
http://www.cagmdb.org/view_table.php?id=375280&minProb=50&submit=Search	375280	chr3	149185143	149185154	neg	T	12	TTTTTTTTTTTT	CP	nc_intron,intron	-	-	-	-	-	-	-	-	-
http://www.cagmdb.org/view_table.php?id=122860&minProb=50&submit=Search	122860	chr14	95215802	95215860	neg	TC	59	TCTCTCTCTCTCTCTGTGTGTGTGTGTGTGTGTGTGTGTGTGTGTGTGTGTGTGTGTGT	CLMN	intron	-	-	-	-	-	-	-	-	-
http://www.cagmdb.org/view_table.php?id=408353&minProb=50&submit=Search	408353	chr4	108869191	108869224	neg	AATA	34	AATAAATAAATAAATAAATAAATAAATAAATAAA	COL25A1	nc_intron,intron	-	-	-	-	-	-	-	-	-
http://www.cagmdb.org/view_table.php?id=59898&minProb=50&submit=Search	59898	chr12	11869242	11869255	pos	A	14	AAAAAAAAAAAAAA	ETV6	intron	-	-	-	-	-	-	-	-	-
http://www.cagmdb.org/view_table.php?id=122179&minProb=50&submit=Search	122179	chr14	92121812	92121825	-	T	14	TTTTTTTTTTTTTT	-	-	-	-	-	-	-	-	-	-	-
http://www.cagmdb.org/view_table.php?id=560751&minProb=50&submit=Search	560751	chr9	463277	463288	pos	A	12	AAAAAAAAAAAA	DOCK8	intron	-	-	-	-	-	-	-	-	-
http://www.cagmdb.org/view_table.php?id=541374&minProb=50&submit=Search	541374	chr8	52623906	52623935	neg	TC	30	TCTCTCTCTCTCACACACACACACACACAC	RB1CC1	intron	-	-	-	-	-	-	-	-	-
http://www.cagmdb.org/view_table.php?id=561742&minProb=50&submit=Search	561742	chr9	5522742	5522752	pos	A	11	AAAAAAAAAAA	PDCD1LG2	intron	-	-	-	-	-	-	-	-	-
http://www.cagmdb.org/view_table.php?id=341505&minProb=50&submit=Search	341505	chr2	222624652	222624661	neg	A	10	AAAAAAAAAA	FARSB	nc_intron,intron	-	-	-	-	-	-	-	-	-
http://www.cagmdb.org/view_table.php?id=22978&minProb=50&submit=Search	22978	chr10	100260168	100260197	neg	AAAAACA	30	AAAAACAAAAAACAAAAAACAAAAAAAAAA	CWF19L1	utr5,intron	-	-	-	-	-	-	-	-	-
http://www.cagmdb.org/view_table.php?id=224786&minProb=50&submit=Search	224786	chr1	43592645	43592659	pos	AC	15	ACACACACACACACA	PTPRF	intron	-	-	-	-	-	-	-	-	-
http://www.cagmdb.org/view_table.php?id=238544&minProb=50&submit=Search	238544	chr1	109231069	109231098	pos	AT	30	ATATATATATATATATTTTTTTTTTTTTTT	SARS	intron	-	-	-	-	-	-	-	-	-
http://www.cagmdb.org/view_table.php?id=465098&minProb=50&submit=Search	465098	chr6	17779692	17779703	neg	A	12	AAAAAAAAAAAA	KIF13A	intron	-	-	-	-	-	-	-	-	-
http://www.cagmdb.org/view_table.php?id=28544&minProb=50&submit=Search	28544	chr10	126101037	126101046	neg	T	10	TTTTTTTTTT	ADAM12	intron	-	-	-	-	-	-	-	-	-
http://www.cagmdb.org/view_table.php?id=587278&minProb=50&submit=Search	587278	chrX	1386569	1386585	neg	GT	17	GTGTGTGTGTGTGTGTG	SLC25A6	exon,utr3	-	-	-	-	-	-	-	-	-
http://www.cagmdb.org/view_table.php?id=206517&minProb=50&submit=Search	206517	chr19	29820636	29820647	pos	T	12	TTTTTTTTTTTT	CCNE1	intron	-	-	-	-	-	-	-	-	-
http://www.cagmdb.org/view_table.php?id=178638&minProb=50&submit=Search	178638	chr17	69225117	69225135	neg	AAAC	19	AAACAAACAAACAAACAAA	ABCA10	intron	-	-	-	-	-	-	-	-	-
http://www.cagmdb.org/view_table.php?id=424990&minProb=50&submit=Search	424990	chr5	1035285	1035301	pos	AATG	17	AATGAATGAATGAATGA	NKD2	intron	-	-	-	-	-	-	-	-	-
http://www.cagmdb.org/view_table.php?id=455051&minProb=50&submit=Search	455051	chr5	154294977	154295009	pos	TG	33	TGTGTGTGTGTGTGTGTGTGTGTGTGTGTGTGT	GALNT10	intron	-	-	-	-	-	-	-	-	-
http://www.cagmdb.org/view_table.php?id=40349&minProb=50&submit=Search	40349	chr11	49862421	49862432	-	T	12	TTTTTTTTTTTT	-	-	-	-	-	-	-	-	-	-	-
http://www.cagmdb.org/view_table.php?id=188086&minProb=50&submit=Search	188086	chr18	31723951	31723976	-	CCCAC	26	CCCACCCCACCCCACCCCACCCCACC	-	-	-	-	-	-	-	-	-	-	-
http://www.cagmdb.org/view_table.php?id=207247&minProb=50&submit=Search	207247	chr19	32438944	32438973	pos	GAT	30	GATGATGATGATGATGATGATGATGATGAT	DPY19L3	intron	-	-	-	-	-	-	-	-	-
http://www.cagmdb.org/view_table.php?id=83868&minProb=50&submit=Search	83868	chr12	122204563	122204579	pos	CCG	17	CCGCCGCCGCCGCCGCC	B3GNT4	utr5,intron,exon	-	-	-	-	-	-	-	-	-
http://www.cagmdb.org/view_table.php?id=591009&minProb=50&submit=Search	591009	chrX	15536503	15536517	pos	A	15	AAAAAAAAAAAAAAA	BMX	intron	-	-	-	-	-	-	-	-	-
http://www.cagmdb.org/view_table.php?id=326813&minProb=50&submit=Search	326813	chr2	151414675	151414695	pos	TTTATT	21	TTTATTTTTATTTTTATTTTT	RIF1	intron	-	-	-	-	-	-	-	-	-
http://www.cagmdb.org/view_table.php?id=574638&minProb=50&submit=Search	574638	chr9	92474743	92474786	neg	TCA	44	TCATCATCATCATCATCATCATCATCATCATCATCATCATC	ASPN,CENPP	intron,cds	ASPN	988	111	7	-3	111	TCA|TCATCATCATCATCATCATCATCATCATCATCATCATCATC|	TC|ATCATCATCATCATCATCATCATCATCATCATCATCATC|	DDDDDDDDDDDDD
http://www.cagmdb.org/view_table.php?id=84062&minProb=50&submit=Search	84062	chr12	122806405	122806423	pos	T	19	TTTTTTTTTTTTTTTTTTT	CCDC62	nc_intron,intron	-	-	-	-	-	-	-	-	-
http://www.cagmdb.org/view_table.php?id=476472&minProb=50&submit=Search	476472	chr6	72250478	72250487	pos	A	10	AAAAAAAAAA	RIMS1	intron	-	-	-	-	-	-	-	-	-
http://www.cagmdb.org/view_table.php?id=273317&minProb=50&submit=Search	273317	chr20	46563616	46563632	neg	GA	17	GAGAGAGAGAGAGAGAG	SLC13A3	intron	-	-	-	-	-	-	-	-	-
http://www.cagmdb.org/view_table.php?id=161826&minProb=50&submit=Search	161826	chr16	88586808	88586839	pos	GGT	32	GGTGGTGGTGGTGGTGGTGGTGGTGGTGGTGG	ZC3H18	intron	-	-	-	-	-	-	-	-	-
http://www.cagmdb.org/view_table.php?id=472918&minProb=50&submit=Search	472918	chr6	51903833	51903860	neg	AT	28	ATATATATATATATATATATATATATAT	PKHD1	intron	-	-	-	-	-	-	-	-	-
http://www.cagmdb.org/view_table.php?id=148050&minProb=50&submit=Search	148050	chr16	20323486	20323496	neg	C	11	CCCCCCCCCCC	GP2	intron	-	-	-	-	-	-	-	-	-
http://www.cagmdb.org/view_table.php?id=88606&minProb=50&submit=Search	88606	chr13	28303493	28303503	neg	C	11	CCCCCCCCCCC	FLT1	intron	-	-	-	-	-	-	-	-	-
http://www.cagmdb.org/view_table.php?id=10901&minProb=50&submit=Search	10901	chr10	43100389	43100402	pos	T	14	TTTTTTTTTTTTTT	RET	intron	-	-	-	-	-	-	-	-	-
http://www.cagmdb.org/view_table.php?id=377031&minProb=50&submit=Search	377031	chr3	157363203	157363218	neg	A	16	AAAAAAAAAAAAAAAA	VEPH1	intron	-	-	-	-	-	-	-	-	-
http://www.cagmdb.org/view_table.php?id=579371&minProb=50&submit=Search	579371	chr9	114345662	114345689	neg	TGAA	28	TGAATGAATGAATGAATGAATGAATGAA	AKNA	intron	-	-	-	-	-	-	-	-	-
http://www.cagmdb.org/view_table.php?id=64705&minProb=50&submit=Search	64705	chr12	38029468	38029477	-	A	10	AAAAAAAAAA	-	-	-	-	-	-	-	-	-	-	-
http://www.cagmdb.org/view_table.php?id=275745&minProb=50&submit=Search	275745	chr20	55997700	55997711	neg	A	12	AAAAAAAAAAAA	CBLN4	exon,utr3	-	-	-	-	-	-	-	-	-
http://www.cagmdb.org/view_table.php?id=285917&minProb=50&submit=Search	285917	chr21	46258738	46258758	neg	TG	21	TGTGTGTGTGTGTGTGTGTGT	MCM3AP	intron	-	-	-	-	-	-	-	-	-
http://www.cagmdb.org/view_table.php?id=212074&minProb=50&submit=Search	212074	chr19	49525050	49525074	pos	CTG	25	CTGCTGCTGCTGCTGCTGCTGCTGC	FCGRT	intron	-	-	-	-	-	-	-	-	-
http://www.cagmdb.org/view_table.php?id=419641&minProb=50&submit=Search	419641	chr4	165467674	165467685	pos	T	12	TTTTTTTTTTTT	CPE	intron	-	-	-	-	-	-	-	-	-
http://www.cagmdb.org/view_table.php?id=257339&minProb=50&submit=Search	257339	chr1	222538424	222538449	neg	AG	26	AGAGAGAGAGAGAGAGAGAGAGAGAG	HHIPL2	intron	-	-	-	-	-	-	-	-	-
http://www.cagmdb.org/view_table.php?id=71912&minProb=50&submit=Search	71912	chr12	71634828	71634840	neg	A	13	AAAAAAAAAAAAA	ZFC3H1	intron	-	-	-	-	-	-	-	-	-
http://www.cagmdb.org/view_table.php?id=539207&minProb=50&submit=Search	539207	chr8	39867611	39867626	-	TCT	16	TCTTCTTCTTCTTCTT	-	-	-	-	-	-	-	-	-	-	-
http://www.cagmdb.org/view_table.php?id=208967&minProb=50&submit=Search	208967	chr19	38894092	38894106	neg	GCTTT	15	GCTTTGCTTTGCTTT	SIRT2	utr5,intron,nc_exon	-	-	-	-	-	-	-	-	-
http://www.cagmdb.org/view_table.php?id=305888&minProb=50&submit=Search	305888	chr2	48990893	48990902	neg	A	10	AAAAAAAAAA	FSHR	intron	-	-	-	-	-	-	-	-	-
http://www.cagmdb.org/view_table.php?id=148351&minProb=50&submit=Search	148351	chr16	21678408	21678421	-	AT	14	ATATATATATATAT	-	-	-	-	-	-	-	-	-	-	-
http://www.cagmdb.org/view_table.php?id=289958&minProb=50&submit=Search	289958	chr22	32149689	32149713	neg	ATATCT	25	ATATCTATATCTATATCTATATCTA	C22orf42	intron	-	-	-	-	-	-	-	-	-
http://www.cagmdb.org/view_table.php?id=37284&minProb=50&submit=Search	37284	chr11	35441303	35441313	neg	A	11	AAAAAAAAAAA	PAMR1	intron	-	-	-	-	-	-	-	-	-
http://www.cagmdb.org/view_table.php?id=262235&minProb=50&submit=Search	262235	chr1	244463647	244463662	pos	A	16	AAAAAAAAAAAAAAAA	CATSPERE	utr5,intron	-	-	-	-	-	-	-	-	-
http://www.cagmdb.org/view_table.php?id=102477&minProb=50&submit=Search	102477	chr13	95062595	95062604	neg	A	10	AAAAAAAAAA	ABCC4	intron	-	-	-	-	-	-	-	-	-
http://www.cagmdb.org/view_table.php?id=129780&minProb=50&submit=Search	129780	chr15	41852770	41852780	neg	G	11	GGGGGGGGGGG	SPTBN5	intron	-	-	-	-	-	-	-	-	-
http://www.cagmdb.org/view_table.php?id=578120&minProb=50&submit=Search	578120	chr9	108903825	108903852	neg	AC	28	ACACACACACACACACACACACACACAC	ELP1	intron	-	-	-	-	-	-	-	-	-
http://www.cagmdb.org/view_table.php?id=145155&minProb=50&submit=Search	145155	chr16	8764844	8764865	pos	CA	22	CACACACACACACACACACACA	ABAT	intron	-	-	-	-	-	-	-	-	-
http://www.cagmdb.org/view_table.php?id=18772&minProb=50&submit=Search	18772	chr10	80289496	80289515	neg	TTC	20	TTCTTCTTCTTCTTCTTCTT	MAT1A	utr5,exon	-	-	-	-	-	-	-	-	-
http://www.cagmdb.org/view_table.php?id=110336&minProb=50&submit=Search	110336	chr14	37369400	37369409	pos	A	10	AAAAAAAAAA	MIPOL1	intron	-	-	-	-	-	-	-	-	-
http://www.cagmdb.org/view_table.php?id=131523&minProb=50&submit=Search	131523	chr15	50254739	50254777	neg	TC	39	TCTCTCTCTCTCTCTCTCTCTCTCTCTCTCTCTCTCTCT	HDC	intron	-	-	-	-	-	-	-	-	-
http://www.cagmdb.org/view_table.php?id=582711&minProb=50&submit=Search	582711	chr9	128694107	128694122	pos	TA	16	TATATATATATATATA	SET	intron	-	-	-	-	-	-	-	-	-
http://www.cagmdb.org/view_table.php?id=579525&minProb=50&submit=Search	579525	chr9	115021273	115021306	neg	A	34	AAAAAAAAAAAAGAGAGAGAGAGAGAGAGAGAGA	TNC	intron	-	-	-	-	-	-	-	-	-
http://www.cagmdb.org/view_table.php?id=330298&minProb=50&submit=Search	330298	chr2	169270871	169270891	neg	AC	21	ACACACACACACACACACACA	LRP2	intron	-	-	-	-	-	-	-	-	-
http://www.cagmdb.org/view_table.php?id=131842&minProb=50&submit=Search	131842	chr15	51689401	51689432	pos	GT	32	GTGTGTGTGTGTGTGTGTGTGTGTGTGTGTGT	SCG3	utr5,intron	-	-	-	-	-	-	-	-	-
http://www.cagmdb.org/view_table.php?id=608714&minProb=50&submit=Search	608714	chrX	106941372	106941411	neg	GA	40	GAGAGAGAGAGAGAGAGAGAGAGAGAGAGAGAGAGAGAGA	MORC4	exon,utr3	-	-	-	-	-	-	-	-	-
http://www.cagmdb.org/view_table.php?id=166249&minProb=50&submit=Search	166249	chr17	16149293	16149316	neg	AT	24	ATATATATATATATATATATATAT	NCOR1	intron	-	-	-	-	-	-	-	-	-
http://www.cagmdb.org/view_table.php?id=274753&minProb=50&submit=Search	274753	chr20	52097114	52097123	neg	A	10	AAAAAAAAAA	ZFP64	intron	-	-	-	-	-	-	-	-	-
http://www.cagmdb.org/view_table.php?id=529012&minProb=50&submit=Search	529012	chr7	151971096	151971139	pos	TAGA	44	TAGATAGATAGATAGATAGATAGATAGATAGATAGATAGATAGA	GALNTL5	nc_intron,intron	-	-	-	-	-	-	-	-	-
http://www.cagmdb.org/view_table.php?id=438415&minProb=50&submit=Search	438415	chr5	71126892	71126906	neg	CGGGG	15	CGGGGCGGGGCGGGG	NAIP	intron	-	-	-	-	-	-	-	-	-
http://www.cagmdb.org/view_table.php?id=145191&minProb=50&submit=Search	145191	chr16	8901321	8901332	neg	A	12	AAAAAAAAAAAA	USP7	nc_intron,intron	-	-	-	-	-	-	-	-	-
http://www.cagmdb.org/view_table.php?id=454274&minProb=50&submit=Search	454274	chr5	150245339	150245376	neg	CCT	38	CCTCCTCCTCCTCCTCCTCCTCCTCCTCCTCCTCCTCC	CAMK2A	intron	-	-	-	-	-	-	-	-	-
http://www.cagmdb.org/view_table.php?id=79673&minProb=50&submit=Search	79673	chr12	107271712	107271731	-	GAT	20	GATGATGATGATGATGATGA	-	-	-	-	-	-	-	-	-	-	-
http://www.cagmdb.org/view_table.php?id=388983&minProb=50&submit=Search	388983	chr4	15824682	15824701	pos	AC	20	ACACACACACACACACACAC	CD38	nc_intron,intron	-	-	-	-	-	-	-	-	-
http://www.cagmdb.org/view_table.php?id=129870&minProb=50&submit=Search	129870	chr15	42297837	42297862	pos	ATTC	26	ATTCATTCATTCATTCATTCATTCAT	GANC	intron	-	-	-	-	-	-	-	-	-
http://www.cagmdb.org/view_table.php?id=143747&minProb=50&submit=Search	143747	chr16	3758052	3758064	neg	A	13	AAAAAAAAAAAAA	CREBBP	intron	-	-	-	-	-	-	-	-	-
http://www.cagmdb.org/view_table.php?id=203686&minProb=50&submit=Search	203686	chr19	15664508	15664522	-	GTTTT	15	GTTTTGTTTTGTTTT	-	-	-	-	-	-	-	-	-	-	-
http://www.cagmdb.org/view_table.php?id=467117&minProb=50&submit=Search	467117	chr6	26384937	26384960	pos	TTTTTGT	24	TTTTTGTTTTTTGTTTTTTGTTTT	BTN2A2	intron	-	-	-	-	-	-	-	-	-
http://www.cagmdb.org/view_table.php?id=270560&minProb=50&submit=Search	270560	chr20	34919577	34919620	pos	GT	44	GTGTGTGTGTGTGTGTGTGTGTGTGTGTGTGTGTGTGTGTGTGT	ACSS2	intron	-	-	-	-	-	-	-	-	-
http://www.cagmdb.org/view_table.php?id=455743&minProb=50&submit=Search	455743	chr5	157626264	157626273	neg	T	10	TTTTTTTTTT	SOX30	exon,utr3	-	-	-	-	-	-	-	-	-
http://www.cagmdb.org/view_table.php?id=580182&minProb=50&submit=Search	580182	chr9	117704652	117704663	pos	A	12	AAAAAAAAAAAA	TLR4	utr5,intron	-	-	-	-	-	-	-	-	-
http://www.cagmdb.org/view_table.php?id=36846&minProb=50&submit=Search	36846	chr11	33353068	33353079	pos	T	12	TTTTTTTTTTTT	HIPK3	intron	-	-	-	-	-	-	-	-	-
http://www.cagmdb.org/view_table.php?id=400143&minProb=50&submit=Search	400143	chr4	67644880	67644889	neg	A	10	AAAAAAAAAA	UBA6	intron	-	-	-	-	-	-	-	-	-
http://www.cagmdb.org/view_table.php?id=368163&minProb=50&submit=Search	368163	chr3	113450526	113450538	neg	A	13	AAAAAAAAAAAAA	SPICE1	intron	-	-	-	-	-	-	-	-	-
http://www.cagmdb.org/view_table.php?id=370604&minProb=50&submit=Search	370604	chr3	125279255	125279265	neg	A	11	AAAAAAAAAAA	ZNF148	intron	-	-	-	-	-	-	-	-	-
http://www.cagmdb.org/view_table.php?id=491262&minProb=50&submit=Search	491262	chr6	144482018	144482040	pos	CAAAAA	23	CAAAAACAAAAACAAAAACAAAA	UTRN	intron	-	-	-	-	-	-	-	-	-
http://www.cagmdb.org/view_table.php?id=501443&minProb=50&submit=Search	501443	chr7	21429252	21429261	pos	C	10	CCCCCCCCCC	SP4	utr5,intron	-	-	-	-	-	-	-	-	-
http://www.cagmdb.org/view_table.php?id=143106&minProb=50&submit=Search	143106	chr16	830161	830199	-	GCTGGGCT	39	GCTGGGCTGCTGGGCTGCTGGGCTGCTGGGCTGCTGGGC	-	-	-	-	-	-	-	-	-	-	-
http://www.cagmdb.org/view_table.php?id=345968&minProb=50&submit=Search	345968	chr3	1297997	1298019	pos	GTTTTT	23	GTTTTTGTTTTTGTTTTTGTTTT	CNTN6	utr5,intron	-	-	-	-	-	-	-	-	-
http://www.cagmdb.org/view_table.php?id=254169&minProb=50&submit=Search	254169	chr1	207070018	207070030	pos	AC	13	ACACACACACACA	PFKFB2	intron	-	-	-	-	-	-	-	-	-
http://www.cagmdb.org/view_table.php?id=170913&minProb=50&submit=Search	170913	chr17	38352780	38352804	pos	AGC	25	AGCAGCAGCAGCAGCAGCAGCAGCA	SOCS7	cds	SOCS7	535	1186	0	535	228	|AGCAGCAGCAGCAGCAGCAGCAGCA|	AG|CAGCAGCAGCAGCAGCAGCAG|CA	QQQQQQQ
http://www.cagmdb.org/view_table.php?id=201151&minProb=50&submit=Search	201151	chr19	8085221	8085257	neg	AC	37	ACACACACACACACACACACACACACACACACACACA	FBN3	intron	-	-	-	-	-	-	-	-	-
http://www.cagmdb.org/view_table.php?id=199272&minProb=50&submit=Search	199272	chr19	2995057	2995066	pos	C	10	CCCCCCCCCC	TLE6	exon,utr3	-	-	-	-	-	-	-	-	-
http://www.cagmdb.org/view_table.php?id=183229&minProb=50&submit=Search	183229	chr18	3174079	3174090	neg	AC	12	ACACACACACAC	MYOM1	intron	-	-	-	-	-	-	-	-	-
http://www.cagmdb.org/view_table.php?id=140428&minProb=50&submit=Search	140428	chr15	90499961	90499989	pos	TGTTT	29	TGTTTTGTTTTGTTTTGTTTTGTTTTGTT	IQGAP1	intron	-	-	-	-	-	-	-	-	-
http://www.cagmdb.org/view_table.php?id=385806&minProb=50&submit=Search	385806	chr4	161164	161179	pos	AAGAT	16	AAGATAAGATAAGATA	ZNF718	nc_intron,nc_exon,cds	ZNF718	382	943	2	252	943	|AAGATAAGATAAGATA|	AA|GATAAGATAAGA|TA	DKIR
http://www.cagmdb.org/view_table.php?id=45576&minProb=50&submit=Search	45576	chr11	78127328	78127338	neg	A	11	AAAAAAAAAAA	ALG8	intron	-	-	-	-	-	-	-	-	-
http://www.cagmdb.org/view_table.php?id=215562&minProb=50&submit=Search	215562	chr1	6159228	6159259	neg	CA	32	CACACACACACACACACACACACACACACACA	CHD5	intron	-	-	-	-	-	-	-	-	-
http://www.cagmdb.org/view_table.php?id=451219&minProb=50&submit=Search	451219	chr5	136161132	136161144	pos	A	13	AAAAAAAAAAAAA	SMAD5	intron	-	-	-	-	-	-	-	-	-
http://www.cagmdb.org/view_table.php?id=127053&minProb=50&submit=Search	127053	chr15	28831357	28831383	pos	GCT	27	GCTGCTGCTGCTGCTGCTGCTGCTGCT	PDCD6IPP2	nc_intron	-	-	-	-	-	-	-	-	-
http://www.cagmdb.org/view_table.php?id=443537&minProb=50&submit=Search	443537	chr5	96421994	96422019	neg,pos	A	26	AAAAAAAAAAAAAAAAAAAAAAAAAA	LOC101929710,PCSK1	nc_intron,intron	-	-	-	-	-	-	-	-	-
http://www.cagmdb.org/view_table.php?id=332852&minProb=50&submit=Search	332852	chr2	181524960	181524972	pos	A	13	AAAAAAAAAAAAA	ITGA4	intron	-	-	-	-	-	-	-	-	-
http://www.cagmdb.org/view_table.php?id=443854&minProb=50&submit=Search	443854	chr5	98149972	98149993	neg	TCT	22	TCTTCTTCTTCTTCTTCTTCTT	LINC01846	nc_intron	-	-	-	-	-	-	-	-	-
http://www.cagmdb.org/view_table.php?id=221941&minProb=50&submit=Search	221941	chr1	31433043	31433057	pos	CAG	15	CAGCAGCAGCAGCAG	SERINC2	cds	SERINC2	1101	264	8	76	128	|CAGCAGCAGCAGCAG|	|CAGCAGCAGCAGCAG|	QQQQQ
http://www.cagmdb.org/view_table.php?id=247959&minProb=50&submit=Search	247959	chr1	178441416	178441431	pos	ATCC	16	ATCCATCCATCCATCC	RASAL2	intron	-	-	-	-	-	-	-	-	-
http://www.cagmdb.org/view_table.php?id=456380&minProb=50&submit=Search	456380	chr5	160412524	160412553	neg	A	30	AAAAAAAAAAAAAAGAAAGAAAGAAAGAAA	SLU7	intron	-	-	-	-	-	-	-	-	-
http://www.cagmdb.org/view_table.php?id=199936&minProb=50&submit=Search	199936	chr19	4817277	4817300	neg	AGG	24	AGGAGGAGGAGGAGGAGGAGGAGG	TICAM1	cds	TICAM1	1038	1077	0	1038	1077	|AGGAGGAGGAGGAGGAGGAGGAGG|	|AGGAGGAGGAGGAGGAGGAGGAGG|	PPPPPPPP
http://www.cagmdb.org/view_table.php?id=554918&minProb=50&submit=Search	554918	chr8	117799568	117799578	neg	T	11	TTTTTTTTTTT	EXT1	exon,utr3	-	-	-	-	-	-	-	-	-
http://www.cagmdb.org/view_table.php?id=111886&minProb=50&submit=Search	111886	chr14	45159081	45159094	pos	TA	14	TATATATATATATA	FANCM	intron	-	-	-	-	-	-	-	-	-
http://www.cagmdb.org/view_table.php?id=68008&minProb=50&submit=Search	68008	chr12	53445987	53446010	pos	CTTTCCC	24	CTTTCCCCTTTCCCCTTTCCCCTT	PRR13	intron	-	-	-	-	-	-	-	-	-
http://www.cagmdb.org/view_table.php?id=404181&minProb=50&submit=Search	404181	chr4	87611031	87611063	pos	GT	33	GTGTGTGTGTGTGTGTGTGTGTGTGTGTGTGTG	DSPP	intron	-	-	-	-	-	-	-	-	-
http://www.cagmdb.org/view_table.php?id=115277&minProb=50&submit=Search	115277	chr14	61528974	61529006	pos	GT	33	GTGTGTGTGTGTGTGTGTGTGTGTGTGTGTGTG	PRKCH	intron	-	-	-	-	-	-	-	-	-
http://www.cagmdb.org/view_table.php?id=582780&minProb=50&submit=Search	582780	chr9	128956183	128956211	pos	GT	29	GTGTGTGTGTGTGTGTGTGTGTGTGTGTG	NUP188	intron	-	-	-	-	-	-	-	-	-
http://www.cagmdb.org/view_table.php?id=73700&minProb=50&submit=Search	73700	chr12	80254369	80254386	pos	TTTAT	18	TTTATTTTATTTTATTTT	OTOGL	intron	-	-	-	-	-	-	-	-	-
http://www.cagmdb.org/view_table.php?id=309104&minProb=50&submit=Search	309104	chr2	63891025	63891036	pos	A	12	AAAAAAAAAAAA	UGP2	intron	-	-	-	-	-	-	-	-	-
http://www.cagmdb.org/view_table.php?id=180203&minProb=50&submit=Search	180203	chr17	75233344	75233368	pos	TGTT	25	TGTTTGTTTGTTTGTTTGTTTGTTT	NUP85	intron	-	-	-	-	-	-	-	-	-
http://www.cagmdb.org/view_table.php?id=348877&minProb=50&submit=Search	348877	chr3	15571773	15571797	neg	A	25	AAAAAAAAAAAAACACACACACACA	HACL1	nc_intron,intron	-	-	-	-	-	-	-	-	-
http://www.cagmdb.org/view_table.php?id=245600&minProb=50&submit=Search	245600	chr1	166975020	166975052	neg	TC	33	TCTCTCTCTCTCTCTCTCACACACACACACACA	ILDR2	intron	-	-	-	-	-	-	-	-	-
http://www.cagmdb.org/view_table.php?id=210720&minProb=50&submit=Search	210720	chr19	45489137	45489157	neg	GGGTCA	21	GGGTCAGGGTCAGGGTCAGGG	RTN2	intron	-	-	-	-	-	-	-	-	-
http://www.cagmdb.org/view_table.php?id=121418&minProb=50&submit=Search	121418	chr14	88871477	88871490	pos	AT	14	ATATATATATATAT	TTC8	intron	-	-	-	-	-	-	-	-	-
http://www.cagmdb.org/view_table.php?id=105802&minProb=50&submit=Search	105802	chr13	110715283	110715293	pos	A	11	AAAAAAAAAAA	ING1	utr5,intron,exon	-	-	-	-	-	-	-	-	-
http://www.cagmdb.org/view_table.php?id=370121&minProb=50&submit=Search	370121	chr3	122759186	122759219	neg	CA	34	CACACACACACACACACACACACACACACACACA	HSPBAP1	intron	-	-	-	-	-	-	-	-	-
http://www.cagmdb.org/view_table.php?id=393612&minProb=50&submit=Search	393612	chr4	36128478	36128504	neg	AC	27	ACACACACACACACACACACACACACA	ARAP2	nc_intron,intron	-	-	-	-	-	-	-	-	-
http://www.cagmdb.org/view_table.php?id=302426&minProb=50&submit=Search	302426	chr2	33263013	33263024	pos	T	12	TTTTTTTTTTTT	LTBP1	intron	-	-	-	-	-	-	-	-	-
http://www.cagmdb.org/view_table.php?id=169597&minProb=50&submit=Search	169597	chr17	32027528	32027543	pos	TG	16	TGTGTGTGTGTGTGTG	LRRC37B	intron	-	-	-	-	-	-	-	-	-
http://www.cagmdb.org/view_table.php?id=312519&minProb=50&submit=Search	312519	chr2	79874390	79874401	pos	A	12	AAAAAAAAAAAA	CTNNA2	intron	-	-	-	-	-	-	-	-	-
http://www.cagmdb.org/view_table.php?id=173015&minProb=50&submit=Search	173015	chr17	46550387	46550412	neg,pos	T	26	TTTTTTTTTTGTGTGTTTTTTTTTTT	LRRC37A2,ARL17B,ARL17A	intron	-	-	-	-	-	-	-	-	-
http://www.cagmdb.org/view_table.php?id=130423&minProb=50&submit=Search	130423	chr15	44832105	44832128	neg	AC	24	ACACACACACACACACACACACAC	SORD2P	nc_intron	-	-	-	-	-	-	-	-	-
http://www.cagmdb.org/view_table.php?id=568709&minProb=50&submit=Search	568709	chr9	39817736	39817764	neg	AAAC	29	AAACAAACAAACAAACAAACAAACAAACA	FGF7P3	nc_intron	-	-	-	-	-	-	-	-	-
http://www.cagmdb.org/view_table.php?id=70465&minProb=50&submit=Search	70465	chr12	65068650	65068686	neg	TG	37	TGTGTGTGTGTGTGTGTGTGTGTGTGTGTGTGTGTGT	WIF1	intron	-	-	-	-	-	-	-	-	-
http://www.cagmdb.org/view_table.php?id=203994&minProb=50&submit=Search	203994	chr19	16517449	16517463	pos	AC	15	ACACACACACACACA	C19orf44	intron,utr3	-	-	-	-	-	-	-	-	-
http://www.cagmdb.org/view_table.php?id=287686&minProb=50&submit=Search	287686	chr22	23138947	23138961	neg	A	15	AAAAAAAAAAAAAAA	RSPH14	intron	-	-	-	-	-	-	-	-	-
http://www.cagmdb.org/view_table.php?id=338700&minProb=50&submit=Search	338700	chr2	209954322	209954333	pos	A	12	AAAAAAAAAAAA	UNC80	intron	-	-	-	-	-	-	-	-	-
http://www.cagmdb.org/view_table.php?id=492986&minProb=50&submit=Search	492986	chr6	152444592	152444602	neg	A	11	AAAAAAAAAAA	SYNE1	intron	-	-	-	-	-	-	-	-	-
http://www.cagmdb.org/view_table.php?id=6639&minProb=50&submit=Search	6639	chr10	27044193	27044204	neg	A	12	AAAAAAAAAAAA	ANKRD26	intron	-	-	-	-	-	-	-	-	-
http://www.cagmdb.org/view_table.php?id=243812&minProb=50&submit=Search	243812	chr1	158611132	158611166	neg	CA	35	CACACACACACACACACACACACACACACACACAC	SPTA1	exon,utr3	-	-	-	-	-	-	-	-	-
http://www.cagmdb.org/view_table.php?id=238940&minProb=50&submit=Search	238940	chr1	111489033	111489068	neg	AC	36	ACACACACACACACGCACACGTGCACACACACACAC	TMIGD3	intron	-	-	-	-	-	-	-	-	-
http://www.cagmdb.org/view_table.php?id=136615&minProb=50&submit=Search	136615	chr15	73116873	73116883	pos	T	11	TTTTTTTTTTT	NEO1	intron	-	-	-	-	-	-	-	-	-
http://www.cagmdb.org/view_table.php?id=121481&minProb=50&submit=Search	121481	chr14	89180895	89180909	neg	AG	15	AGAGAGAGAGAGAGA	FOXN3	intron	-	-	-	-	-	-	-	-	-
http://www.cagmdb.org/view_table.php?id=459041&minProb=50&submit=Search	459041	chr5	172373581	172373621	neg	CATC	41	CATCCATCCATCCATCCATCCATCCATCCATCCATCCATCC	SH3PXD2B	intron	-	-	-	-	-	-	-	-	-
http://www.cagmdb.org/view_table.php?id=130094&minProb=50&submit=Search	130094	chr15	43220650	43220659	neg	C	10	CCCCCCCCCC	EPB42	intron	-	-	-	-	-	-	-	-	-
http://www.cagmdb.org/view_table.php?id=132275&minProb=50&submit=Search	132275	chr15	53523331	53523353	neg	AG	23	AGAGAGAGAGAGAGAGAGAGAGA	WDR72	nc_intron,intron	-	-	-	-	-	-	-	-	-
http://www.cagmdb.org/view_table.php?id=123119&minProb=50&submit=Search	123119	chr14	96449896	96449908	pos	T	13	TTTTTTTTTTTTT	AK7	intron	-	-	-	-	-	-	-	-	-
http://www.cagmdb.org/view_table.php?id=204497&minProb=50&submit=Search	204497	chr19	17883523	17883532	pos	G	10	GGGGGGGGGG	SLC5A5	intron	-	-	-	-	-	-	-	-	-
http://www.cagmdb.org/view_table.php?id=420521&minProb=50&submit=Search	420521	chr4	169737794	169737804	neg	A	11	AAAAAAAAAAA	HPF1	intron	-	-	-	-	-	-	-	-	-
http://www.cagmdb.org/view_table.php?id=452208&minProb=50&submit=Search	452208	chr5	140648742	140648756	pos	T	15	TTTTTTTTTTTTTTT	IK	intron	-	-	-	-	-	-	-	-	-
http://www.cagmdb.org/view_table.php?id=495392&minProb=50&submit=Search	495392	chr6	163570445	163570460	pos	T	16	TTTTTTTTTTTTTTTT	QKI	intron,exon,utr3	-	-	-	-	-	-	-	-	-
http://www.cagmdb.org/view_table.php?id=296506&minProb=50&submit=Search	296506	chr2	5694118	5694149	pos	TGA	32	TGATGATGATGATGATAATGATGATGATGATG	SOX11	exon	-	-	-	-	-	-	-	-	-
http://www.cagmdb.org/view_table.php?id=98314&minProb=50&submit=Search	98314	chr13	75528002	75528033	neg	CA	32	CACACACACACACACACACACACACACACACA	COMMD6	intron	-	-	-	-	-	-	-	-	-
http://www.cagmdb.org/view_table.php?id=476500&minProb=50&submit=Search	476500	chr6	72392821	72392830	pos	T	10	TTTTTTTTTT	RIMS1	intron	-	-	-	-	-	-	-	-	-
http://www.cagmdb.org/view_table.php?id=599622&minProb=50&submit=Search	599622	chrX	55001532	55001541	pos	T	10	TTTTTTTTTT	APEX2	utr5,intron	-	-	-	-	-	-	-	-	-
http://www.cagmdb.org/view_table.php?id=437484&minProb=50&submit=Search	437484	chr5	65470679	65470702	neg	TA	24	TATATATATATATATTTTTTTTTT	ADAMTS6	nc_intron,intron	-	-	-	-	-	-	-	-	-
http://www.cagmdb.org/view_table.php?id=41451&minProb=50&submit=Search	41451	chr11	60078005	60078052	-	CAA	48	CAACAACAACAACAACAACAACAACAACAACAACAACAACAACAACAA	-	-	-	-	-	-	-	-	-	-	-
http://www.cagmdb.org/view_table.php?id=475864&minProb=50&submit=Search	475864	chr6	69330609	69330620	pos	A	12	AAAAAAAAAAAA	ADGRB3	intron	-	-	-	-	-	-	-	-	-
http://www.cagmdb.org/view_table.php?id=577349&minProb=50&submit=Search	577349	chr9	105438131	105438153	pos	TG	23	TGTGTGTGTGTGTGTGTGTGTGT	SLC44A1	intron	-	-	-	-	-	-	-	-	-
http://www.cagmdb.org/view_table.php?id=53840&minProb=50&submit=Search	53840	chr11	118339710	118339742	neg	AC	33	ACACACACACACACACACACACACACACACACA	CD3D	intron	-	-	-	-	-	-	-	-	-
http://www.cagmdb.org/view_table.php?id=471255&minProb=50&submit=Search	471255	chr6	44369881	44369912	pos	ATAAA	32	ATAAAATAAAATAAAATAAAATAAAATAAAAT	SPATS1	intron	-	-	-	-	-	-	-	-	-
http://www.cagmdb.org/view_table.php?id=614018&minProb=50&submit=Search	614018	chrX	132097403	132097428	neg	AC	26	ACACACACACACACACACACACACAC	FRMD7	intron	-	-	-	-	-	-	-	-	-
http://www.cagmdb.org/view_table.php?id=511977&minProb=50&submit=Search	511977	chr7	73840122	73840133	neg	TG	12	TGTGTGTGTGTG	METTL27	intron	-	-	-	-	-	-	-	-	-
http://www.cagmdb.org/view_table.php?id=555461&minProb=50&submit=Search	555461	chr8	120280904	120280918	pos	T	15	TTTTTTTTTTTTTTT	COL14A1	intron	-	-	-	-	-	-	-	-	-
http://www.cagmdb.org/view_table.php?id=582593&minProb=50&submit=Search	582593	chr9	128239568	128239617	pos	GT	50	GTGTGTGTGTGTGTGTGTGTGTGTGTGTGTGTGTGTGTGTGTGTGTGTGT	DNM1	intron	-	-	-	-	-	-	-	-	-
http://www.cagmdb.org/view_table.php?id=38937&minProb=50&submit=Search	38937	chr11	43397902	43397951	pos	GT	50	GTGTGTGTGTGTGTGTGTGTGTGTGTGTGTGTGTGTGTGTGTGTGTGTGT	TTC17	intron	-	-	-	-	-	-	-	-	-
http://www.cagmdb.org/view_table.php?id=583125&minProb=50&submit=Search	583125	chr9	130083671	130083683	pos	TG	13	TGTGTGTGTGTGT	GPR107	utr5,intron	-	-	-	-	-	-	-	-	-
http://www.cagmdb.org/view_table.php?id=468332&minProb=50&submit=Search	468332	chr6	32155585	32155618	pos	TG	34	TGTGTGTGTGTGTGTGTGTGTGTGTGTGTGTGTG	PPT2,PPT2-EGFL8	nc_intron,intron	-	-	-	-	-	-	-	-	-
http://www.cagmdb.org/view_table.php?id=27109&minProb=50&submit=Search	27109	chr10	119037061	119037072	neg	C	12	CCCCCCCCCCCC	EIF3A	intron	-	-	-	-	-	-	-	-	-
http://www.cagmdb.org/view_table.php?id=569589&minProb=50&submit=Search	569589	chr9	68732940	68732956	pos	GAT	17	GATGATGATGATGATGA	PIP5K1B	utr5,intron	-	-	-	-	-	-	-	-	-
http://www.cagmdb.org/view_table.php?id=608696&minProb=50&submit=Search	608696	chrX	106849221	106849242	pos	T	22	TTTTTTTTTTTTTTTTTTTTTT	TBC1D8B	intron	-	-	-	-	-	-	-	-	-
http://www.cagmdb.org/view_table.php?id=34678&minProb=50&submit=Search	34678	chr11	23431649	23431661	-	T	13	TTTTTTTTTTTTT	-	-	-	-	-	-	-	-	-	-	-
http://www.cagmdb.org/view_table.php?id=568326&minProb=50&submit=Search	568326	chr9	37422524	37422535	-	CA	12	CACACACACACA	-	-	-	-	-	-	-	-	-	-	-
http://www.cagmdb.org/view_table.php?id=402186&minProb=50&submit=Search	402186	chr4	78058104	78058139	pos	GT	36	GTGTGTGTGTGTGTGTGCGTGTGCGTGTGTGTGTGT	FRAS1	intron	-	-	-	-	-	-	-	-	-
http://www.cagmdb.org/view_table.php?id=129341&minProb=50&submit=Search	129341	chr15	40353111	40353160	pos	GT	50	GTGTGTGTGTGTGTGTGTGTGTGTGTGTGTGTGTGTGCGCGCGCGCGCGC	PHGR1	utr5,intron	-	-	-	-	-	-	-	-	-
http://www.cagmdb.org/view_table.php?id=263953&minProb=50&submit=Search	263953	chr20	3045700	3045717	pos	GCCCC	18	GCCCCGCCCCGCCCCGCC	GNRH2	cds	GNRH2	326	19	2	14	19	|GCCCCGCCCCGCCCCGCC|	G|CCCCGCCCCGCCCCG|CC	PRPAP
http://www.cagmdb.org/view_table.php?id=578123&minProb=50&submit=Search	578123	chr9	108917759	108917775	neg	ATGA	17	ATGAATGAATGAATGAA	ELP1	utr5,intron	-	-	-	-	-	-	-	-	-
http://www.cagmdb.org/view_table.php?id=578740&minProb=50&submit=Search	578740	chr9	111652916	111652942	pos	AAAT	27	AAATAAATAAATAAATAAATAAATAAA	DNAJC25,DNAJC25-GNG10	nc_intron,intron	-	-	-	-	-	-	-	-	-
http://www.cagmdb.org/view_table.php?id=602791&minProb=50&submit=Search	602791	chrX	75112751	75112760	neg	T	10	TTTTTTTTTT	ABCB7	intron	-	-	-	-	-	-	-	-	-
http://www.cagmdb.org/view_table.php?id=164972&minProb=50&submit=Search	164972	chr17	10540360	10540372	neg,pos	A	13	AAAAAAAAAAAAA	MYH2,MYHAS	nc_intron,intron	-	-	-	-	-	-	-	-	-
http://www.cagmdb.org/view_table.php?id=188726&minProb=50&submit=Search	188726	chr18	34825064	34825073	pos	T	10	TTTTTTTTTT	DTNA	intron	-	-	-	-	-	-	-	-	-
http://www.cagmdb.org/view_table.php?id=116634&minProb=50&submit=Search	116634	chr14	67774932	67774947	neg	A	16	AAAAAAAAAAAAAAAA	ZFYVE26	intron	-	-	-	-	-	-	-	-	-
http://www.cagmdb.org/view_table.php?id=339735&minProb=50&submit=Search	339735	chr2	215052616	215052631	neg	CA	16	CACACACACACACACA	ABCA12	nc_intron,intron	-	-	-	-	-	-	-	-	-
http://www.cagmdb.org/view_table.php?id=263141&minProb=50&submit=Search	263141	chr1	248681249	248681258	-	T	10	TTTTTTTTTT	-	-	-	-	-	-	-	-	-	-	-
http://www.cagmdb.org/view_table.php?id=550033&minProb=50&submit=Search	550033	chr8	95057746	95057759	pos	T	14	TTTTTTTTTTTTTT	NDUFAF6	nc_intron,intron	-	-	-	-	-	-	-	-	-
http://www.cagmdb.org/view_table.php?id=59152&minProb=50&submit=Search	59152	chr12	8133501	8133514	pos	T	14	TTTTTTTTTTTTTT	CLEC4A	intron	-	-	-	-	-	-	-	-	-
http://www.cagmdb.org/view_table.php?id=401160&minProb=50&submit=Search	401160	chr4	73076161	73076170	neg	T	10	TTTTTTTTTT	ANKRD17	exon,utr3	-	-	-	-	-	-	-	-	-
http://www.cagmdb.org/view_table.php?id=320121&minProb=50&submit=Search	320121	chr2	119647054	119647067	pos	T	14	TTTTTTTTTTTTTT	CFAP221	nc_intron,intron	-	-	-	-	-	-	-	-	-
http://www.cagmdb.org/view_table.php?id=563828&minProb=50&submit=Search	563828	chr9	15214316	15214361	neg	GT	46	GTGTGTGTGTGTGTGTGTGTGTGTGTGTGTGTCTGTGTGTGTGTGT	TTC39B	utr5,intron	-	-	-	-	-	-	-	-	-
http://www.cagmdb.org/view_table.php?id=58859&minProb=50&submit=Search	58859	chr12	6936729	6936775	pos	CAG	47	CAGCAGCAGCAGCAGCAGCAGCAGCAGCAGCAGCAGCAGCAGCAGCA	ATN1	cds	ATN1	1461	2065	3	1182	786	|CAGCAGCAGCAGCAGCAGCAGCAGCAGCAGCAGCAGCAGCAGCAGCA|	|CAGCAGCAGCAGCAGCAGCAGCAGCAGCAGCAGCAGCAGCAGCAG|CA	QQQQQQQQQQQQQQQ
http://www.cagmdb.org/view_table.php?id=314911&minProb=50&submit=Search	314911	chr2	91699880	91699892	-	T	13	TTTTTTTTTTTTT	-	-	-	-	-	-	-	-	-	-	-
http://www.cagmdb.org/view_table.php?id=421240&minProb=50&submit=Search	421240	chr4	173313929	173313953	pos	AT	25	ATATATATATATATATTTTTTTTTT	GALNT7	intron	-	-	-	-	-	-	-	-	-
http://www.cagmdb.org/view_table.php?id=520908&minProb=50&submit=Search	520908	chr7	114631525	114631550	pos	CAG	26	CAGCAGCAGCAGCAGCAGCAGCA	FOXP2	nc_intron,intron,nc_exon,cds	FOXP2	597	679	4	-3	155	CAG|CAGCAGCAGCAGCAGCAGCAGCA|	|CAGCAGCAGCAGCAGCAGCAG|CA	QQQQQQQ
http://www.cagmdb.org/view_table.php?id=279609&minProb=50&submit=Search	279609	chr21	18281026	18281037	neg	T	12	TTTTTTTTTTTT	TMPRSS15	intron	-	-	-	-	-	-	-	-	-
http://www.cagmdb.org/view_table.php?id=213708&minProb=50&submit=Search	213708	chr19	55455115	55455130	neg	GGGA	16	GGGAGGGAGGGAGGGA	ISOC2	intron	-	-	-	-	-	-	-	-	-
http://www.cagmdb.org/view_table.php?id=253589&minProb=50&submit=Search	253589	chr1	204265069	204265085	neg	GT	17	GTGTGTGTGTGTGTGTG	PLEKHA6	intron	-	-	-	-	-	-	-	-	-
http://www.cagmdb.org/view_table.php?id=86603&minProb=50&submit=Search	86603	chr13	19467354	19467371	neg	A	18	AAAAAAAAAAAAAAAAAA	TPTE2	nc_intron,intron	-	-	-	-	-	-	-	-	-
http://www.cagmdb.org/view_table.php?id=614136&minProb=50&submit=Search	614136	chrX	132669325	132669346	neg,pos	TC	22	TCTCTCTCTCTCTCTCTCTCTC	HS6ST2-AS1,HS6ST2	nc_intron,intron	-	-	-	-	-	-	-	-	-
http://www.cagmdb.org/view_table.php?id=528659&minProb=50&submit=Search	528659	chr7	150338542	150338556	neg	AGCCC	15	AGCCCAGCCCAGCCC	RARRES2	intron,utr3	-	-	-	-	-	-	-	-	-
http://www.cagmdb.org/view_table.php?id=475786&minProb=50&submit=Search	475786	chr6	68956856	68956865	pos	A	10	AAAAAAAAAA	ADGRB3	intron	-	-	-	-	-	-	-	-	-
http://www.cagmdb.org/view_table.php?id=410794&minProb=50&submit=Search	410794	chr4	121132756	121132769	neg	A	14	AAAAAAAAAAAAAA	TNIP3	intron	-	-	-	-	-	-	-	-	-
http://www.cagmdb.org/view_table.php?id=181070&minProb=50&submit=Search	181070	chr17	78802467	78802484	neg	TTTTTC	18	TTTTTCTTTTTCTTTTTC	USP36	cds	USP36	493	2861	3	143	51	|TTTTTCTTTTTCTTTTTC|	TT|TTTCTTTTTCTTTTT|C	KKKKK
http://www.cagmdb.org/view_table.php?id=556115&minProb=50&submit=Search	556115	chr8	123369189	123369222	neg	AT	34	ATATATATATATATTTGTATATATATATATATAT	ATAD2	intron	-	-	-	-	-	-	-	-	-
http://www.cagmdb.org/view_table.php?id=150645&minProb=50&submit=Search	150645	chr16	29798314	29798347	pos	AC	34	ACACACACACACACACACACACACACACACACAC	KIF22	intron	-	-	-	-	-	-	-	-	-
http://www.cagmdb.org/view_table.php?id=559419&minProb=50&submit=Search	559419	chr8	138684260	138684275	neg	A	16	AAAAAAAAAAAAAAAA	COL22A1	intron	-	-	-	-	-	-	-	-	-
http://www.cagmdb.org/view_table.php?id=39214&minProb=50&submit=Search	39214	chr11	44594389	44594416	pos	CCAGCC	28	CCAGCCCCAGCCCCAGCCCCAGCCCCAG	CD82	utr5,intron	-	-	-	-	-	-	-	-	-
http://www.cagmdb.org/view_table.php?id=534038&minProb=50&submit=Search	534038	chr8	17548859	17548869	pos	T	11	TTTTTTTTTTT	SLC7A2	intron	-	-	-	-	-	-	-	-	-
http://www.cagmdb.org/view_table.php?id=307213&minProb=50&submit=Search	307213	chr2	55263872	55263881	neg	A	10	AAAAAAAAAA	MTIF2	utr5,intron	-	-	-	-	-	-	-	-	-
http://www.cagmdb.org/view_table.php?id=91420&minProb=50&submit=Search	91420	chr13	41912248	41912261	neg	TA	14	TATATATATATATA	VWA8	intron	-	-	-	-	-	-	-	-	-
http://www.cagmdb.org/view_table.php?id=150434&minProb=50&submit=Search	150434	chr16	28740705	28740728	-	AGC	24	AGCAGCAGCAGCAGCAGCAGCAGC	-	-	-	-	-	-	-	-	-	-	-
http://www.cagmdb.org/view_table.php?id=113035&minProb=50&submit=Search	113035	chr14	50752783	50752797	neg	A	15	AAAAAAAAAAAAAAA	NIN	intron	-	-	-	-	-	-	-	-	-
http://www.cagmdb.org/view_table.php?id=229813&minProb=50&submit=Search	229813	chr1	66689048	66689064	pos	A	17	AAAAAAAAAAAAAAAAA	SGIP1	intron	-	-	-	-	-	-	-	-	-
http://www.cagmdb.org/view_table.php?id=248109&minProb=50&submit=Search	248109	chr1	179117285	179117295	neg	A	11	AAAAAAAAAAA	ABL2	intron	-	-	-	-	-	-	-	-	-
http://www.cagmdb.org/view_table.php?id=66442&minProb=50&submit=Search	66442	chr12	46788623	46788637	neg	AC	15	ACACACACACACACA	SLC38A4	intron	-	-	-	-	-	-	-	-	-
http://www.cagmdb.org/view_table.php?id=420196&minProb=50&submit=Search	420196	chr4	168273756	168273794	neg	TG	39	TGTGTGTGTGTGTATGTATGTGTATATGTATATGTATAT	DDX60	intron	-	-	-	-	-	-	-	-	-
http://www.cagmdb.org/view_table.php?id=239807&minProb=50&submit=Search	239807	chr1	115564394	115564408	-	CGC	15	CGCCGCCGCCGCCGC	-	-	-	-	-	-	-	-	-	-	-
http://www.cagmdb.org/view_table.php?id=8073&minProb=50&submit=Search	8073	chr10	32804931	32804952	pos	AC	22	ACACACACACACACACACACAC	CCDC7	intron	-	-	-	-	-	-	-	-	-
http://www.cagmdb.org/view_table.php?id=300545&minProb=50&submit=Search	300545	chr2	24799574	24799586	pos	A	13	AAAAAAAAAAAAA	CENPO	nc_intron,intron	-	-	-	-	-	-	-	-	-
http://www.cagmdb.org/view_table.php?id=383823&minProb=50&submit=Search	383823	chr3	189310625	189310668	pos	AAAAT	44	AAAATAAAATAAAATAAAATAAAATAAAATAAAATAAAATAAAA	TPRG1	intron	-	-	-	-	-	-	-	-	-
http://www.cagmdb.org/view_table.php?id=82653&minProb=50&submit=Search	82653	chr12	118151279	118151319	neg	GC	41	GCGCGCGCGCGCACACACACACACACACACACACACACACA	TAOK3	intron	-	-	-	-	-	-	-	-	-
http://www.cagmdb.org/view_table.php?id=255149&minProb=50&submit=Search	255149	chr1	212025691	212025705	neg	A	15	AAAAAAAAAAAAAAA	INTS7	nc_intron,intron	-	-	-	-	-	-	-	-	-
http://www.cagmdb.org/view_table.php?id=109063&minProb=50&submit=Search	109063	chr14	31673339	31673350	pos	T	12	TTTTTTTTTTTT	NUBPL	nc_intron,intron	-	-	-	-	-	-	-	-	-
http://www.cagmdb.org/view_table.php?id=369787&minProb=50&submit=Search	369787	chr3	121476456	121476486	neg	AC	31	ACACACACACACACACACACACACACACACA	POLQ	intron	-	-	-	-	-	-	-	-	-
http://www.cagmdb.org/view_table.php?id=67741&minProb=50&submit=Search	67741	chr12	52237727	52237762	pos	TG	36	TGTGTGTGTGTGTGTGTGTGTGTGTGTGTGTGTGTG	KRT7	intron	-	-	-	-	-	-	-	-	-
http://www.cagmdb.org/view_table.php?id=92952&minProb=50&submit=Search	92952	chr13	49376892	49376921	neg	TAGA	30	TAGATAGATAGATAGATAGATAGATAGATA	CAB39L	intron	-	-	-	-	-	-	-	-	-
http://www.cagmdb.org/view_table.php?id=79674&minProb=50&submit=Search	79674	chr12	107271917	107271930	-	T	14	TTTTTTTTTTTTTT	-	-	-	-	-	-	-	-	-	-	-
http://www.cagmdb.org/view_table.php?id=345784&minProb=50&submit=Search	345784	chr3	344467	344490	pos	AC	24	ACACACACACACACACACACACAC	CHL1	intron	-	-	-	-	-	-	-	-	-
http://www.cagmdb.org/view_table.php?id=338374&minProb=50&submit=Search	338374	chr2	208185097	208185106	neg	T	10	TTTTTTTTTT	C2orf80	intron	-	-	-	-	-	-	-	-	-
http://www.cagmdb.org/view_table.php?id=63035&minProb=50&submit=Search	63035	chr12	26654133	26654144	neg	A	12	AAAAAAAAAAAA	ITPR2	intron	-	-	-	-	-	-	-	-	-
http://www.cagmdb.org/view_table.php?id=530161&minProb=50&submit=Search	530161	chr7	157197510	157197524	pos	T	15	TTTTTTTTTTTTTTT	UBE3C	intron	-	-	-	-	-	-	-	-	-
http://www.cagmdb.org/view_table.php?id=257508&minProb=50&submit=Search	257508	chr1	223363361	223363382	neg	TGC	22	TGCTGCTGCTGCTGCTGCTGCT	SUSD4	cds	SUSD4	1408	43	7	83	43	|TGCTGCTGCTGCTGCTGCTGCT|	TG|CTGCTGCTGCTGCTGCTG|CT	QQQQQQ
http://www.cagmdb.org/view_table.php?id=173382&minProb=50&submit=Search	173382	chr17	48111874	48111883	pos	T	10	TTTTTTTTTT	SNX11	utr5,intron	-	-	-	-	-	-	-	-	-
http://www.cagmdb.org/view_table.php?id=244653&minProb=50&submit=Search	244653	chr1	162590571	162590591	pos	TC	21	TCTCTCTCTCTCTCTCTCTCT	UAP1	intron	-	-	-	-	-	-	-	-	-
http://www.cagmdb.org/view_table.php?id=210688&minProb=50&submit=Search	210688	chr19	45409232	45409251	pos	AAG	20	AAGAAGAAGAAGAAGAAGAA	CD3EAP,ERCC1	exon,utr3,cds	CD3EAP	1263	250	2	1099	250	|AAGAAGAAGAAGAAGAAGAA|	|AAGAAGAAGAAGAAGAAG|AA	KKKKKK
http://www.cagmdb.org/view_table.php?id=374730&minProb=50&submit=Search	374730	chr3	146594151	146594160	neg	A	10	AAAAAAAAAA	PLSCR5	intron	-	-	-	-	-	-	-	-	-
http://www.cagmdb.org/view_table.php?id=217116&minProb=50&submit=Search	217116	chr1	11944423	11944454	pos	AC	32	ACACACACACACACACACACACACACACACAC	PLOD1	intron	-	-	-	-	-	-	-	-	-
http://www.cagmdb.org/view_table.php?id=310282&minProb=50&submit=Search	310282	chr2	69248212	69248222	pos	T	11	TTTTTTTTTTT	ANTXR1	exon,utr3	-	-	-	-	-	-	-	-	-
http://www.cagmdb.org/view_table.php?id=240085&minProb=50&submit=Search	240085	chr1	117086248	117086271	pos	TG	24	TGTGTGTGTGTGTGTGTGTGTGTG	TTF2	intron	-	-	-	-	-	-	-	-	-
http://www.cagmdb.org/view_table.php?id=74310&minProb=50&submit=Search	74310	chr12	83061923	83061946	pos	TTTTG	24	TTTTGTTTTGTTTTGTTTTGTTTT	TMTC2	intron	-	-	-	-	-	-	-	-	-
http://www.cagmdb.org/view_table.php?id=470988&minProb=50&submit=Search	470988	chr6	43352146	43352185	neg	ATC	40	ATCATCATCATCATCATCATCATCATCATCATCATCATCA	ZNF318	intron	-	-	-	-	-	-	-	-	-
http://www.cagmdb.org/view_table.php?id=302271&minProb=50&submit=Search	302271	chr2	32532135	32532171	pos	GT	37	GTGTGTGTGTGTGTGTGTGTGTGTGTGTGTGTGTGTG	MIR558,BIRC6	intron,nc_exon	-	-	-	-	-	-	-	-	-
http://www.cagmdb.org/view_table.php?id=508504&minProb=50&submit=Search	508504	chr7	56087195	56087239	neg	TTA	45	TTATTATTATTATTATTATTATTATTATTATTATTATTATTATTA	PHKG1	nc_intron,intron	-	-	-	-	-	-	-	-	-
http://www.cagmdb.org/view_table.php?id=583062&minProb=50&submit=Search	583062	chr9	129890399	129890412	neg	GA	14	GAGAGAGAGAGAGA	FNBP1	exon,utr3	-	-	-	-	-	-	-	-	-
http://www.cagmdb.org/view_table.php?id=87720&minProb=50&submit=Search	87720	chr13	24499262	24499276	neg	T	15	TTTTTTTTTTTTTTT	PARP4	intron	-	-	-	-	-	-	-	-	-
http://www.cagmdb.org/view_table.php?id=268247&minProb=50&submit=Search	268247	chr20	23254545	23254565	-	GAAG	21	GAAGGAAGGAAGGAAGGAAGG	-	-	-	-	-	-	-	-	-	-	-
http://www.cagmdb.org/view_table.php?id=239403&minProb=50&submit=Search	239403	chr1	113698153	113698188	neg	AC	36	ACACACACACACACACACACACACACACACACACAC	PHTF1	nc_intron,intron	-	-	-	-	-	-	-	-	-
http://www.cagmdb.org/view_table.php?id=559436&minProb=50&submit=Search	559436	chr8	138762589	138762610	neg	CA	22	CACACACACACACACACACACA	COL22A1	intron	-	-	-	-	-	-	-	-	-
http://www.cagmdb.org/view_table.php?id=394284&minProb=50&submit=Search	394284	chr4	39278052	39278067	pos	A	16	AAAAAAAAAAAAAAAA	WDR19	intron	-	-	-	-	-	-	-	-	-
http://www.cagmdb.org/view_table.php?id=130205&minProb=50&submit=Search	130205	chr15	43835292	43835315	pos	CCCGCCC	24	CCCGCCCCCCGCCCCCCGCCCCCC	WDR76	intron	-	-	-	-	-	-	-	-	-
http://www.cagmdb.org/view_table.php?id=102403&minProb=50&submit=Search	102403	chr13	94758345	94758356	-	CT	12	CTCTCTCTCTCT	-	-	-	-	-	-	-	-	-	-	-
http://www.cagmdb.org/view_table.php?id=205141&minProb=50&submit=Search	205141	chr19	20331051	20331064	-	T	14	TTTTTTTTTTTTTT	-	-	-	-	-	-	-	-	-	-	-
http://www.cagmdb.org/view_table.php?id=371042&minProb=50&submit=Search	371042	chr3	127660521	127660540	pos	GAAGAG	20	GAAGAGGAAGAGGAAGAGGA	PODXL2	cds	PODXL2	492	1306	2	143	619	|GAAGAGGAAGAGGAAGAGGA|	|GAAGAGGAAGAGGAAGAG|GA	EEEEEE
http://www.cagmdb.org/view_table.php?id=58950&minProb=50&submit=Search	58950	chr12	7368968	7368991	neg	GA	24	GAGAGAGAGAGAGAGAGAGAGAGA	CD163L1	intron	-	-	-	-	-	-	-	-	-
http://www.cagmdb.org/view_table.php?id=286446&minProb=50&submit=Search	286446	chr22	16638532	16638575	pos	ATTT	44	ATTTATTTATTTATTTATTTATTTATTTGTTTGTTTGTTTGTTT	TPTEP1	nc_intron	-	-	-	-	-	-	-	-	-
http://www.cagmdb.org/view_table.php?id=188115&minProb=50&submit=Search	188115	chr18	31858059	31858072	neg	T	14	TTTTTTTTTTTTTT	TRAPPC8	intron	-	-	-	-	-	-	-	-	-
http://www.cagmdb.org/view_table.php?id=609428&minProb=50&submit=Search	609428	chrX	110067155	110067179	pos	CA	25	CACACACACACACACACACACACAC	TMEM164	utr5,intron	-	-	-	-	-	-	-	-	-
http://www.cagmdb.org/view_table.php?id=343794&minProb=50&submit=Search	343794	chr2	232542859	232542876	pos	CCTG	18	CCTGCCTGCCTGCCTGCC	CHRNG	intron	-	-	-	-	-	-	-	-	-
http://www.cagmdb.org/view_table.php?id=591903&minProb=50&submit=Search	591903	chrX	19355530	19355549	pos	GGCCAA	20	GGCCAAGGCCAAGGCCAAGG	PDHA1	intron	-	-	-	-	-	-	-	-	-
http://www.cagmdb.org/view_table.php?id=114816&minProb=50&submit=Search	114816	chr14	59338495	59338516	pos	TTTTGT	22	TTTTGTTTTTGTTTTTGTTTTT	DAAM1	intron	-	-	-	-	-	-	-	-	-
http://www.cagmdb.org/view_table.php?id=124878&minProb=50&submit=Search	124878	chr14	103428284	103428305	pos	TTGC	22	TTGCTTGCTTGCTTGCTTGCTT	MARK3	intron	-	-	-	-	-	-	-	-	-
http://www.cagmdb.org/view_table.php?id=291394&minProb=50&submit=Search	291394	chr22	37858762	37858771	pos	T	10	TTTTTTTTTT	EIF3L,MIR5096	nc_intron,intron	-	-	-	-	-	-	-	-	-
http://www.cagmdb.org/view_table.php?id=237215&minProb=50&submit=Search	237215	chr1	103006179	103006209	neg	AAAT	31	AAATAAATAAATAAATAAATAAATAAATAAA	COL11A1	nc_intron,intron	-	-	-	-	-	-	-	-	-
http://www.cagmdb.org/view_table.php?id=110664&minProb=50&submit=Search	110664	chr14	39085690	39085729	neg	AC	40	ACACACACACACACACACACACACACACACACACACACAC	SEC23A	intron	-	-	-	-	-	-	-	-	-
http://www.cagmdb.org/view_table.php?id=548414&minProb=50&submit=Search	548414	chr8	86739621	86739638	neg	T	18	TTTTTTTTTTTTTTTTTT	CNGB3	intron	-	-	-	-	-	-	-	-	-
http://www.cagmdb.org/view_table.php?id=431940&minProb=50&submit=Search	431940	chr5	33546009	33546022	neg	A	14	AAAAAAAAAAAAAA	ADAMTS12	intron	-	-	-	-	-	-	-	-	-
http://www.cagmdb.org/view_table.php?id=194970&minProb=50&submit=Search	194970	chr18	63933020	63933044	pos	TGTTTTTT	25	TGTTTTTTTGTTTTTTTGTTTTTTT	SERPINB10	intron	-	-	-	-	-	-	-	-	-
http://www.cagmdb.org/view_table.php?id=516022&minProb=50&submit=Search	516022	chr7	92307725	92307737	pos	T	13	TTTTTTTTTTTTT	ANKIB1	intron	-	-	-	-	-	-	-	-	-
http://www.cagmdb.org/view_table.php?id=432700&minProb=50&submit=Search	432700	chr5	37349059	37349071	neg	T	13	TTTTTTTTTTTTT	NUP155	intron	-	-	-	-	-	-	-	-	-
http://www.cagmdb.org/view_table.php?id=12509&minProb=50&submit=Search	12509	chr10	51907377	51907389	pos	T	13	TTTTTTTTTTTTT	PRKG1	intron	-	-	-	-	-	-	-	-	-
http://www.cagmdb.org/view_table.php?id=589956&minProb=50&submit=Search	589956	chrX	10523194	10523209	neg	A	16	AAAAAAAAAAAAAAAA	MID1	intron	-	-	-	-	-	-	-	-	-
http://www.cagmdb.org/view_table.php?id=193500&minProb=50&submit=Search	193500	chr18	57436245	57436270	pos	CAC	26	CACCACCACCACCACCACCACCACCA	ONECUT2	cds	ONECUT2	528	961	0	528	674	|CACCACCACCACCACCACCACCACCA|	|CACCACCACCACCACCACCACCAC|CA	HHHHHHHH
http://www.cagmdb.org/view_table.php?id=423696&minProb=50&submit=Search	423696	chr4	184691898	184691913	pos	T	16	TTTTTTTTTTTTTTTT	PRIMPOL	nc_intron,intron	-	-	-	-	-	-	-	-	-
http://www.cagmdb.org/view_table.php?id=269673&minProb=50&submit=Search	269673	chr20	31766455	31766496	pos	GT	42	GTGTGTGTGTGTGTGTGTGTGTGTGTGTGTGTGTGTGTGTGT	TPX2	intron	-	-	-	-	-	-	-	-	-
http://www.cagmdb.org/view_table.php?id=210651&minProb=50&submit=Search	210651	chr19	45319427	45319436	neg	C	10	CCCCCCCCCC	CKM	intron	-	-	-	-	-	-	-	-	-
http://www.cagmdb.org/view_table.php?id=70105&minProb=50&submit=Search	70105	chr12	63647416	63647436	neg	ATA	21	ATAATAATAATAATAATAATA	DPY19L2	intron	-	-	-	-	-	-	-	-	-
http://www.cagmdb.org/view_table.php?id=515016&minProb=50&submit=Search	515016	chr7	87426945	87426980	neg	GT	36	GTGTGTGTGTGTGTGTGTGTGTGTGTGTGTGTGTGT	ABCB4	intron	-	-	-	-	-	-	-	-	-
http://www.cagmdb.org/view_table.php?id=503048&minProb=50&submit=Search	503048	chr7	29086301	29086314	neg	AT	14	ATATATATATATAT	CPVL	intron	-	-	-	-	-	-	-	-	-
http://www.cagmdb.org/view_table.php?id=139902&minProb=50&submit=Search	139902	chr15	88527894	88527922	neg	AAC	29	AACAACAACAACAACAACAACAACAACAA	DET1	nc_intron,intron	-	-	-	-	-	-	-	-	-
http://www.cagmdb.org/view_table.php?id=443540&minProb=50&submit=Search	443540	chr5	96429110	96429119	neg,pos	A	10	AAAAAAAAAA	LOC101929710,PCSK1	nc_intron,intron	-	-	-	-	-	-	-	-	-
http://www.cagmdb.org/view_table.php?id=534993&minProb=50&submit=Search	534993	chr8	21972177	21972188	pos	T	12	TTTTTTTTTTTT	XPO7	intron	-	-	-	-	-	-	-	-	-
http://www.cagmdb.org/view_table.php?id=57096&minProb=50&submit=Search	57096	chr11	134148956	134148995	pos	AC	40	ACACACACACACACACACACACACACACACACACACACAC	JAM3	intron	-	-	-	-	-	-	-	-	-
http://www.cagmdb.org/view_table.php?id=609454&minProb=50&submit=Search	609454	chrX	110173461	110173474	pos	T	14	TTTTTTTTTTTTTT	TMEM164	intron,exon,utr3	-	-	-	-	-	-	-	-	-
http://www.cagmdb.org/view_table.php?id=39786&minProb=50&submit=Search	39786	chr11	47245858	47245885	neg	GT	28	GTGTGTGTGTGTGTGTGTGTGTGTGTGT	ACP2	utr5,intron	-	-	-	-	-	-	-	-	-
http://www.cagmdb.org/view_table.php?id=478577&minProb=50&submit=Search	478577	chr6	83152212	83152232	pos	AC	21	ACACACACACACACACACACA	DOPEY1	intron	-	-	-	-	-	-	-	-	-
http://www.cagmdb.org/view_table.php?id=338988&minProb=50&submit=Search	338988	chr2	211424418	211424429	neg	A	12	AAAAAAAAAAAA	ERBB4	intron	-	-	-	-	-	-	-	-	-
http://www.cagmdb.org/view_table.php?id=193396&minProb=50&submit=Search	193396	chr18	56938809	56938842	pos	GT	34	GTGTGTGTGTGTGTGTGTGTGTGTGTGTGTGTGT	WDR7	intron	-	-	-	-	-	-	-	-	-
http://www.cagmdb.org/view_table.php?id=17021&minProb=50&submit=Search	17021	chr10	72274098	72274116	pos	GGTCT	19	GGTCTGGTCTGGTCTGGTC	DDIT4	utr5,intron	-	-	-	-	-	-	-	-	-
http://www.cagmdb.org/view_table.php?id=598505&minProb=50&submit=Search	598505	chrX	49605909	49605950	pos	AAT	42	AATAATAATAATAATAATAATAATAATAATAATAATAATAAT	GAGE1	nc_intron,intron	-	-	-	-	-	-	-	-	-
http://www.cagmdb.org/view_table.php?id=261554&minProb=50&submit=Search	261554	chr1	241500603	241500640	neg	GA	38	GAGAGAGAGAGAGAGAGAGAGAGAGAGAGAGAGAGAGA	FH	intron	-	-	-	-	-	-	-	-	-
http://www.cagmdb.org/view_table.php?id=427558&minProb=50&submit=Search	427558	chr5	13701509	13701520	neg	A	12	AAAAAAAAAAAA	DNAH5	intron	-	-	-	-	-	-	-	-	-
http://www.cagmdb.org/view_table.php?id=313733&minProb=50&submit=Search	313733	chr2	85541020	85541036	pos	CATA	17	CATACATACATACATAC	MAT2A	intron	-	-	-	-	-	-	-	-	-
http://www.cagmdb.org/view_table.php?id=63149&minProb=50&submit=Search	63149	chr12	27140117	27140134	-	CT	18	CTCTCTCTCTCTCTCTCT	-	-	-	-	-	-	-	-	-	-	-
http://www.cagmdb.org/view_table.php?id=132000&minProb=50&submit=Search	132000	chr15	52256563	52256601	neg	AC	39	ACACACACACACACACACACACACACGCGCGCGCGCGCG	MYO5C	intron	-	-	-	-	-	-	-	-	-
http://www.cagmdb.org/view_table.php?id=8168&minProb=50&submit=Search	8168	chr10	33182834	33182862	neg	CA	29	CACACACACACACACACACACACACACAC	NRP1	nc_intron,intron	-	-	-	-	-	-	-	-	-
http://www.cagmdb.org/view_table.php?id=477095&minProb=50&submit=Search	477095	chr6	75085407	75085424	neg	CA	18	CACACACACACACACACA	COL12A1	exon,utr3	-	-	-	-	-	-	-	-	-
http://www.cagmdb.org/view_table.php?id=3545&minProb=50&submit=Search	3545	chr10	14840042	14840071	pos	AT	30	ATATATATATATATATATTATTTTTTTTTT	HSPA14	nc_intron,intron	-	-	-	-	-	-	-	-	-
http://www.cagmdb.org/view_table.php?id=125000&minProb=50&submit=Search	125000	chr14	103962966	103962993	pos	GT	28	GTGTGTGTGTGTGTGTGTGTGTGTGTGT	TDRD9	intron	-	-	-	-	-	-	-	-	-
http://www.cagmdb.org/view_table.php?id=487144&minProb=50&submit=Search	487144	chr6	125045144	125045154	pos	A	11	AAAAAAAAAAA	RNF217	nc_intron,intron	-	-	-	-	-	-	-	-	-
http://www.cagmdb.org/view_table.php?id=517465&minProb=50&submit=Search	517465	chr7	98953032	98953080	pos	TG	49	TGTGTGTGTGTGTGTGTGTGTGTGTGTGTGTGTGTGTGTGTGTGTGTGT	TRRAP	intron	-	-	-	-	-	-	-	-	-
http://www.cagmdb.org/view_table.php?id=242599&minProb=50&submit=Search	242599	chr1	153543687	153543696	neg	A	10	AAAAAAAAAA	S100A4	exon,utr3	-	-	-	-	-	-	-	-	-
http://www.cagmdb.org/view_table.php?id=54023&minProb=50&submit=Search	54023	chr11	119014959	119014974	pos	A	16	AAAAAAAAAAAAAAAA	CCDC84	nc_intron,intron	-	-	-	-	-	-	-	-	-
http://www.cagmdb.org/view_table.php?id=63264&minProb=50&submit=Search	63264	chr12	27762653	27762664	neg	T	12	TTTTTTTTTTTT	MANSC4	exon,utr3	-	-	-	-	-	-	-	-	-
http://www.cagmdb.org/view_table.php?id=22666&minProb=50&submit=Search	22666	chr10	98721559	98721584	neg	AAAT	26	AAATAAATAAATAAATAAATAAATAA	HPSE2	intron	-	-	-	-	-	-	-	-	-
http://www.cagmdb.org/view_table.php?id=527850&minProb=50&submit=Search	527850	chr7	146774447	146774459	pos	AT	13	ATATATATATATA	CNTNAP2	intron	-	-	-	-	-	-	-	-	-
http://www.cagmdb.org/view_table.php?id=614592&minProb=50&submit=Search	614592	chrX	134490502	134490516	pos	TA	15	TATATATATATATAT	HPRT1	intron	-	-	-	-	-	-	-	-	-
http://www.cagmdb.org/view_table.php?id=67927&minProb=50&submit=Search	67927	chr12	53179671	53179682	neg	A	12	AAAAAAAAAAAA	CSAD	utr5,intron	-	-	-	-	-	-	-	-	-
http://www.cagmdb.org/view_table.php?id=23966&minProb=50&submit=Search	23966	chr10	104179156	104179181	neg	AG	26	AGAGAGAGAGAGAGAGAGAGAGAGAG	CFAP43	intron	-	-	-	-	-	-	-	-	-
http://www.cagmdb.org/view_table.php?id=354207&minProb=50&submit=Search	354207	chr3	42210086	42210117	pos	GGA	32	GGAGGAGGAGGAGGAGGAGGAGGAGGAGGAGG	TRAK1	nc_intron,intron,cds	TRAK1	2063	140	13	319	140	|GGAGGAGGAGGAGGAGGAGGAGGAGGAGGAGG|	G|GAGGAGGAGGAGGAGGAGGAGGAGGAGGAG|G	EEEEEEEEEE
http://www.cagmdb.org/view_table.php?id=530757&minProb=50&submit=Search	530757	chr8	1866405	1866450	pos	AT	46	ATATATATATATATTCTGACACACACACACACACACACACACACAC	ARHGEF10	intron	-	-	-	-	-	-	-	-	-
http://www.cagmdb.org/view_table.php?id=65801&minProb=50&submit=Search	65801	chr12	43427533	43427544	neg	A	12	AAAAAAAAAAAA	ADAMTS20	intron	-	-	-	-	-	-	-	-	-
http://www.cagmdb.org/view_table.php?id=429279&minProb=50&submit=Search	429279	chr5	21751610	21751652	neg	GT	43	GTGTGTGTGTGTGTGTGTGTGTTTGTGTGTGTGTGTGTGTGTG	CDH12	exon,utr3	-	-	-	-	-	-	-	-	-
http://www.cagmdb.org/view_table.php?id=69073&minProb=50&submit=Search	69073	chr12	57783597	57783611	pos	T	15	TTTTTTTTTTTTTTT	TSFM	intron	-	-	-	-	-	-	-	-	-
http://www.cagmdb.org/view_table.php?id=435682&minProb=50&submit=Search	435682	chr5	56232746	56232769	neg	AC	24	ACACACACACACACACACACACAC	ANKRD55	intron	-	-	-	-	-	-	-	-	-
http://www.cagmdb.org/view_table.php?id=294417&minProb=50&submit=Search	294417	chr22	50437480	50437503	pos	TCCC	24	TCCCTCCCTCCCTCCCTCCCTCCC	PPP6R2	intron	-	-	-	-	-	-	-	-	-
http://www.cagmdb.org/view_table.php?id=346313&minProb=50&submit=Search	346313	chr3	3175445	3175456	neg	T	12	TTTTTTTTTTTT	CRBN	intron	-	-	-	-	-	-	-	-	-
http://www.cagmdb.org/view_table.php?id=160939&minProb=50&submit=Search	160939	chr16	84873894	84873913	pos	T	20	TTTTTTTTTTTTTTTTTTTT	CRISPLD2	intron	-	-	-	-	-	-	-	-	-
http://www.cagmdb.org/view_table.php?id=514160&minProb=50&submit=Search	514160	chr7	83368194	83368238	neg	TC	45	TCTCTCTCTCTCTCTCTGTGTGTGTGTGTGTGTGTGTGTGTGTGT	SEMA3E	intron	-	-	-	-	-	-	-	-	-
http://www.cagmdb.org/view_table.php?id=244144&minProb=50&submit=Search	244144	chr1	160195653	160195663	pos	C	11	CCCCCCCCCCC	CASQ1	intron	-	-	-	-	-	-	-	-	-
http://www.cagmdb.org/view_table.php?id=31774&minProb=50&submit=Search	31774	chr11	9170790	9170818	neg	AC	29	ACACACACACACACACACACACACACACA	DENND5A	nc_intron,intron	-	-	-	-	-	-	-	-	-
http://www.cagmdb.org/view_table.php?id=572584&minProb=50&submit=Search	572584	chr9	82982386	82982403	neg	TTTCT	18	TTTCTTTTCTTTTCTTTT	RASEF	exon,utr3	-	-	-	-	-	-	-	-	-
http://www.cagmdb.org/view_table.php?id=122494&minProb=50&submit=Search	122494	chr14	93686290	93686303	pos	CA	14	CACACACACACACA	UNC79	intron	-	-	-	-	-	-	-	-	-
http://www.cagmdb.org/view_table.php?id=230134&minProb=50&submit=Search	230134	chr1	68043272	68043304	pos	TGAA	33	TGAATGAATGAATGAATGAATGAATGAATGAAT	GNG12-AS1	nc_intron	-	-	-	-	-	-	-	-	-
http://www.cagmdb.org/view_table.php?id=527301&minProb=50&submit=Search	527301	chr7	144109322	144109331	-	T	10	TTTTTTTTTT	-	-	-	-	-	-	-	-	-	-	-
http://www.cagmdb.org/view_table.php?id=247310&minProb=50&submit=Search	247310	chr1	175160789	175160818	neg	CTT	30	CTTCTTCTTCTTCTTCTTCTTCTTCTTCTT	KIAA0040	cds	KIAA0040	75	195	0	75	195	|CTTCTTCTTCTTCTTCTTCTTCTTCTTCTT|	|CTTCTTCTTCTTCTTCTTCTTCTTCTTCTT|	KKKKKKKKKK
http://www.cagmdb.org/view_table.php?id=491282&minProb=50&submit=Search	491282	chr6	144551137	144551169	pos	AC	33	ACACACACACACACACACACACACACACACACA	UTRN	intron	-	-	-	-	-	-	-	-	-
http://www.cagmdb.org/view_table.php?id=254273&minProb=50&submit=Search	254273	chr1	207697962	207697996	pos	AGAC	35	AGACAGACAGACAGACACACACACACACACACACA	CR1L	intron	-	-	-	-	-	-	-	-	-
http://www.cagmdb.org/view_table.php?id=404068&minProb=50&submit=Search	404068	chr4	87163209	87163225	neg	AG	17	AGAGAGAGAGAGAGAGA	KLHL8	nc_exon,exon,utr3	-	-	-	-	-	-	-	-	-
http://www.cagmdb.org/view_table.php?id=41398&minProb=50&submit=Search	41398	chr11	59831480	59831499	neg	TA	20	TATATATATATATATATATA	GIF	intron	-	-	-	-	-	-	-	-	-
http://www.cagmdb.org/view_table.php?id=514166&minProb=50&submit=Search	514166	chr7	83394272	83394288	neg	AC	17	ACACACACACACACACA	SEMA3E	intron	-	-	-	-	-	-	-	-	-
http://www.cagmdb.org/view_table.php?id=283843&minProb=50&submit=Search	283843	chr21	36741541	36741553	pos	GT	13	GTGTGTGTGTGTG	SIM2	intron	-	-	-	-	-	-	-	-	-
http://www.cagmdb.org/view_table.php?id=332161&minProb=50&submit=Search	332161	chr2	177675263	177675277	neg,pos	A	15	AAAAAAAAAAAAAAA	PDE11A,LOC105373764	nc_intron,intron	-	-	-	-	-	-	-	-	-
http://www.cagmdb.org/view_table.php?id=344111&minProb=50&submit=Search	344111	chr2	233867464	233867486	neg	TTTC	23	TTTCTTTCTTTCTTTCTTTCTTT	MSL3P1	nc_intron	-	-	-	-	-	-	-	-	-
http://www.cagmdb.org/view_table.php?id=607702&minProb=50&submit=Search	607702	chrX	101554691	101554725	pos	A	35	AAAAAAAAAAGACGTTGTCCTTGTCCTTGTCCTTG	ARMCX1	exon,utr3	-	-	-	-	-	-	-	-	-
http://www.cagmdb.org/view_table.php?id=308446&minProb=50&submit=Search	308446	chr2	61088504	61088534	pos	TA	31	TATATATATATATATAGTTGTTGTTGTTGTT	KIAA1841	intron	-	-	-	-	-	-	-	-	-
http://www.cagmdb.org/view_table.php?id=205293&minProb=50&submit=Search	205293	chr19	21098960	21098974	pos	A	15	AAAAAAAAAAAAAAA	ZNF714	nc_intron,intron	-	-	-	-	-	-	-	-	-
http://www.cagmdb.org/view_table.php?id=218042&minProb=50&submit=Search	218042	chr1	15919116	15919125	pos	T	10	TTTTTTTTTT	SPEN	intron	-	-	-	-	-	-	-	-	-
http://www.cagmdb.org/view_table.php?id=176342&minProb=50&submit=Search	176342	chr17	60174403	60174421	pos	AAAAC	19	AAAACAAAACAAAACAAAA	CA4	nc_intron	-	-	-	-	-	-	-	-	-
http://www.cagmdb.org/view_table.php?id=146732&minProb=50&submit=Search	146732	chr16	15039927	15039937	neg,pos	T	11	TTTTTTTTTTT	NTAN1,PDXDC1	intron	-	-	-	-	-	-	-	-	-
http://www.cagmdb.org/view_table.php?id=562332&minProb=50&submit=Search	562332	chr9	8338848	8338865	neg	AG	18	AGAGAGAGAGAGAGAGAG	PTPRD	intron	-	-	-	-	-	-	-	-	-
http://www.cagmdb.org/view_table.php?id=578757&minProb=50&submit=Search	578757	chr9	111756124	111756148	neg	ACA	25	ACAACAACAACAACAACAACAACAA	C9orf84	nc_intron,intron	-	-	-	-	-	-	-	-	-
http://www.cagmdb.org/view_table.php?id=123084&minProb=50&submit=Search	123084	chr14	96304616	96304629	neg	A	14	AAAAAAAAAAAAAA	ATG2B	intron	-	-	-	-	-	-	-	-	-
http://www.cagmdb.org/view_table.php?id=65824&minProb=50&submit=Search	65824	chr12	43570810	43570819	-	A	10	AAAAAAAAAA	-	-	-	-	-	-	-	-	-	-	-
http://www.cagmdb.org/view_table.php?id=60790&minProb=50&submit=Search	60790	chr12	15899834	15899845	pos	T	12	TTTTTTTTTTTT	STRAP	intron	-	-	-	-	-	-	-	-	-
http://www.cagmdb.org/view_table.php?id=576508&minProb=50&submit=Search	576508	chr9	101359678	101359704	-	AAAC	27	AAACAAACAAACAAACAAACAAACAAA	-	-	-	-	-	-	-	-	-	-	-
http://www.cagmdb.org/view_table.php?id=208248&minProb=50&submit=Search	208248	chr19	36016343	36016362	neg,pos	GTTT	20	GTTTGTTTGTTTGTTTGTTT	LOC101927572,CLIP3	utr5,intron	-	-	-	-	-	-	-	-	-
http://www.cagmdb.org/view_table.php?id=130200&minProb=50&submit=Search	130200	chr15	43817167	43817183	neg	TAT	17	TATTATTATTATTATTA	MFAP1	intron	-	-	-	-	-	-	-	-	-
http://www.cagmdb.org/view_table.php?id=211972&minProb=50&submit=Search	211972	chr19	49154454	49154496	neg	CAT	43	CATCATCATCATCATCATCATCATCATCATCATCATCATCATC	HRC	cds	HRC	1316	741	5	1047	741	|CATCATCATCATCATCATCATCATCATCATCATCATCATCATC|	C|ATCATCATCATCATCATCATCATCATCATCATCATCATCATC|	DDDDDDDDDDDDDD
http://www.cagmdb.org/view_table.php?id=158530&minProb=50&submit=Search	158530	chr16	74463733	74463752	neg	TTG	20	TTGTTGTTGTTGTTGTTGTT	GLG1	nc_intron,intron	-	-	-	-	-	-	-	-	-
http://www.cagmdb.org/view_table.php?id=416409&minProb=50&submit=Search	416409	chr4	150193436	150193453	pos	AAAGAA	18	AAAGAAAAAGAAAAAGAA	DCLK2	nc_intron,intron	-	-	-	-	-	-	-	-	-
http://www.cagmdb.org/view_table.php?id=268278&minProb=50&submit=Search	268278	chr20	23421268	23421279	neg	C	12	CCCCCCCCCCCC	NAPB	utr5,nc_intron,intron	-	-	-	-	-	-	-	-	-
http://www.cagmdb.org/view_table.php?id=42095&minProb=50&submit=Search	42095	chr11	63299710	63299739	pos	GT	30	GTGTGTGTGTGTGTGTGTGTGTGTGTGTGT	SLC22A10	nc_intron,intron	-	-	-	-	-	-	-	-	-
http://www.cagmdb.org/view_table.php?id=279623&minProb=50&submit=Search	279623	chr21	18329453	18329462	neg	T	10	TTTTTTTTTT	TMPRSS15	intron	-	-	-	-	-	-	-	-	-
http://www.cagmdb.org/view_table.php?id=229887&minProb=50&submit=Search	229887	chr1	67050509	67050518	neg	A	10	AAAAAAAAAA	SLC35D1	intron	-	-	-	-	-	-	-	-	-
http://www.cagmdb.org/view_table.php?id=582596&minProb=50&submit=Search	582596	chr9	128258517	128258554	neg	CCT	38	CCTCCTCCTCCTCCTCCTCCTCATCCTCCTCCTCCTCC	GOLGA2	cds	GOLGA2	863	2108	5	62	16	|CCTCCTCCTCCTCCTCCTCCTCATCCTCCTCCTCCTCC|	C|CTCCTCCTCCTCCTCCTCCTCATCCTCCTCCTCCTC|C	EEEEEEEDEEEE
http://www.cagmdb.org/view_table.php?id=531937&minProb=50&submit=Search	531937	chr8	7892798	7892807	-	A	10	AAAAAAAAAA	-	-	-	-	-	-	-	-	-	-	-
http://www.cagmdb.org/view_table.php?id=587243&minProb=50&submit=Search	587243	chrX	1300230	1300247	pos	AAATA	18	AAATAAAATAAAATAAAA	CSF2RA	nc_intron,intron	-	-	-	-	-	-	-	-	-
http://www.cagmdb.org/view_table.php?id=572325&minProb=50&submit=Search	572325	chr9	81652107	81652138	neg	AC	32	ACACACACACACACACACACACACACACACAC	TLE1	intron	-	-	-	-	-	-	-	-	-
http://www.cagmdb.org/view_table.php?id=509559&minProb=50&submit=Search	509559	chr7	65179538	65179551	pos	C	14	CCCCCCCCCCCCCC	INTS4P1	nc_intron	-	-	-	-	-	-	-	-	-
http://www.cagmdb.org/view_table.php?id=364185&minProb=50&submit=Search	364185	chr3	89399727	89399738	pos	T	12	TTTTTTTTTTTT	EPHA3	intron,exon,utr3	-	-	-	-	-	-	-	-	-
http://www.cagmdb.org/view_table.php?id=373077&minProb=50&submit=Search	373077	chr3	138173690	138173700	neg	A	11	AAAAAAAAAAA	DBR1	intron	-	-	-	-	-	-	-	-	-
http://www.cagmdb.org/view_table.php?id=72112&minProb=50&submit=Search	72112	chr12	72618870	72618882	pos	T	13	TTTTTTTTTTTTT	TRHDE	intron	-	-	-	-	-	-	-	-	-
http://www.cagmdb.org/view_table.php?id=501141&minProb=50&submit=Search	501141	chr7	20140803	20140853	neg	AC	51	ACACACACACACACACACACACAGACACACACACACAGACACACACACACA	MACC1	exon,utr3	-	-	-	-	-	-	-	-	-
http://www.cagmdb.org/view_table.php?id=202790&minProb=50&submit=Search	202790	chr19	13212828	13212849	neg	AC	22	ACACACACACACACACACACAC	CACNA1A	intron	-	-	-	-	-	-	-	-	-
http://www.cagmdb.org/view_table.php?id=583291&minProb=50&submit=Search	583291	chr9	130622843	130622857	pos	A	15	AAAAAAAAAAAAAAA	FUBP3	intron	-	-	-	-	-	-	-	-	-
http://www.cagmdb.org/view_table.php?id=274645&minProb=50&submit=Search	274645	chr20	51697236	51697280	neg	TG	45	TGTGTGTGTGTGTGTCTGTGTGTGTGTGTGTCTGTCTGTCTGTCT	ATP9A	intron	-	-	-	-	-	-	-	-	-
http://www.cagmdb.org/view_table.php?id=432447&minProb=50&submit=Search	432447	chr5	36122964	36122977	neg	A	14	AAAAAAAAAAAAAA	LMBRD2	intron	-	-	-	-	-	-	-	-	-
http://www.cagmdb.org/view_table.php?id=210070&minProb=50&submit=Search	210070	chr19	43170299	43170308	neg	T	10	TTTTTTTTTT	PSG5	intron	-	-	-	-	-	-	-	-	-
http://www.cagmdb.org/view_table.php?id=300939&minProb=50&submit=Search	300939	chr2	26414116	26414145	pos	ATT	30	ATTATTATTATTATTATTATTATTATTATT	DRC1	intron	-	-	-	-	-	-	-	-	-
http://www.cagmdb.org/view_table.php?id=484574&minProb=50&submit=Search	484574	chr6	112206947	112206974	neg	CAAAA	28	CAAAACAAAACAAAACAAAACAAAACAA	LAMA4	intron	-	-	-	-	-	-	-	-	-
http://www.cagmdb.org/view_table.php?id=136435&minProb=50&submit=Search	136435	chr15	72251502	72251512	neg	A	11	AAAAAAAAAAA	PARP6	nc_intron,intron	-	-	-	-	-	-	-	-	-
http://www.cagmdb.org/view_table.php?id=342758&minProb=50&submit=Search	342758	chr2	227893672	227893696	pos	AAAC	25	AAACAAACAAACAAACAAACAAACA	DAW1	nc_intron,intron	-	-	-	-	-	-	-	-	-
http://www.cagmdb.org/view_table.php?id=448538&minProb=50&submit=Search	448538	chr5	122676196	122676226	neg	AGC	31	AGCAGCAGCAGCAGCAGCAGCAGCAGCAGCA	LINC02201	nc_intron	-	-	-	-	-	-	-	-	-
http://www.cagmdb.org/view_table.php?id=188212&minProb=50&submit=Search	188212	chr18	32195626	32195635	pos	A	10	AAAAAAAAAA	MEP1B	intron	-	-	-	-	-	-	-	-	-
http://www.cagmdb.org/view_table.php?id=283049&minProb=50&submit=Search	283049	chr21	33252082	33252119	pos	ATCT	38	ATCTATCTATCTATCTATCTATCTATCTATCTATCTAT	IFNAR2	intron	-	-	-	-	-	-	-	-	-
http://www.cagmdb.org/view_table.php?id=291800&minProb=50&submit=Search	291800	chr22	39399596	39399621	-	AAC	26	AACAACAACAACAACAACAACAACAA	-	-	-	-	-	-	-	-	-	-	-
http://www.cagmdb.org/view_table.php?id=284403&minProb=50&submit=Search	284403	chr21	39278702	39278713	neg	A	12	AAAAAAAAAAAA	BRWD1	intron	-	-	-	-	-	-	-	-	-
http://www.cagmdb.org/view_table.php?id=256855&minProb=50&submit=Search	256855	chr1	220213733	220213744	neg	G	12	GGGGGGGGGGGG	RAB3GAP2	intron	-	-	-	-	-	-	-	-	-
http://www.cagmdb.org/view_table.php?id=124935&minProb=50&submit=Search	124935	chr14	103669438	103669462	pos	AAAAG	25	AAAAGAAAAGAAAAGAAAAGAAAAG	KLC1	intron	-	-	-	-	-	-	-	-	-
http://www.cagmdb.org/view_table.php?id=317790&minProb=50&submit=Search	317790	chr2	108382567	108382581	pos	AT	15	ATATATATATATATA	SULT1C4	nc_intron,intron	-	-	-	-	-	-	-	-	-
http://www.cagmdb.org/view_table.php?id=385948&minProb=50&submit=Search	385948	chr4	952564	952592	pos	TG	29	TGTGTGTGTGTGTGTGTGTGTGTGTGTGT	TMEM175	intron	-	-	-	-	-	-	-	-	-
http://www.cagmdb.org/view_table.php?id=357806&minProb=50&submit=Search	357806	chr3	58870054	58870101	neg,pos	TGTC	48	TGTCTGTCTGTCTGTCTGTCTGTCTGTCTTTCCCTCCCTCCCTCCCTC	C3orf67,C3orf67-AS1	utr5,nc_intron,intron	-	-	-	-	-	-	-	-	-
http://www.cagmdb.org/view_table.php?id=50506&minProb=50&submit=Search	50506	chr11	102874740	102874768	neg	CAAA	29	CAAACAAACAAACAAACAAACAAACAAAC	MMP12	intron	-	-	-	-	-	-	-	-	-
http://www.cagmdb.org/view_table.php?id=121727&minProb=50&submit=Search	121727	chr14	89975582	89975601	pos	T	20	TTTTTTTTTTTTTTTTTTTT	TDP1	intron	-	-	-	-	-	-	-	-	-
http://www.cagmdb.org/view_table.php?id=41809&minProb=50&submit=Search	41809	chr11	61955085	61955105	pos	CCACCC	21	CCACCCCCACCCCCACCCCCA	BEST1	utr5,nc_intron,intron	-	-	-	-	-	-	-	-	-
http://www.cagmdb.org/view_table.php?id=82713&minProb=50&submit=Search	82713	chr12	118383996	118384007	pos	T	12	TTTTTTTTTTTT	SUDS3	intron	-	-	-	-	-	-	-	-	-
http://www.cagmdb.org/view_table.php?id=450560&minProb=50&submit=Search	450560	chr5	132885250	132885277	neg	GT	28	GTGTGTGTGTGTGTGTGTGTGTGTGTGT	AFF4	intron	-	-	-	-	-	-	-	-	-
http://www.cagmdb.org/view_table.php?id=138587&minProb=50&submit=Search	138587	chr15	82164129	82164139	neg	T	11	TTTTTTTTTTT	EFL1	nc_intron,intron	-	-	-	-	-	-	-	-	-
http://www.cagmdb.org/view_table.php?id=444635&minProb=50&submit=Search	444635	chr5	102260322	102260347	neg	A	26	AAAAAAAAAATATATATATATATATA	SLCO4C1	intron	-	-	-	-	-	-	-	-	-
http://www.cagmdb.org/view_table.php?id=122165&minProb=50&submit=Search	122165	chr14	92000141	92000155	neg	AC	15	ACACACACACACACA	TRIP11	intron	-	-	-	-	-	-	-	-	-
http://www.cagmdb.org/view_table.php?id=262212&minProb=50&submit=Search	262212	chr1	244378765	244378777	pos	TG	13	TGTGTGTGTGTGT	C1orf100	intron	-	-	-	-	-	-	-	-	-
http://www.cagmdb.org/view_table.php?id=500467&minProb=50&submit=Search	500467	chr7	16697114	16697137	pos	TTTG	24	TTTGTTTGTTTGTTTGTTTGTTTG	BZW2	nc_intron,intron	-	-	-	-	-	-	-	-	-
http://www.cagmdb.org/view_table.php?id=147845&minProb=50&submit=Search	147845	chr16	19608281	19608294	pos	T	14	TTTTTTTTTTTTTT	C16orf62	intron	-	-	-	-	-	-	-	-	-
http://www.cagmdb.org/view_table.php?id=8176&minProb=50&submit=Search	8176	chr10	33207749	33207759	neg	A	11	AAAAAAAAAAA	NRP1	nc_intron,intron	-	-	-	-	-	-	-	-	-
http://www.cagmdb.org/view_table.php?id=598974&minProb=50&submit=Search	598974	chrX	52200980	52201003	-	GT	24	GTGTGTGTGTGTGTGTGTGTGTGT	-	-	-	-	-	-	-	-	-	-	-
http://www.cagmdb.org/view_table.php?id=283929&minProb=50&submit=Search	283929	chr21	37090468	37090481	pos	T	14	TTTTTTTTTTTTTT	TTC3	utr5,intron	-	-	-	-	-	-	-	-	-
http://www.cagmdb.org/view_table.php?id=466660&minProb=50&submit=Search	466660	chr6	24417941	24417968	pos	A	28	AAAAAAAAAAAAAGACAAGACAAGACAA	MRS2	nc_intron,intron	-	-	-	-	-	-	-	-	-
http://www.cagmdb.org/view_table.php?id=29910&minProb=50&submit=Search	29910	chr10	133402253	133402279	pos	GGGGCT	27	GGGGCTGGGGCTGGGGCTGGGGCTGGG	MTG1	intron	-	-	-	-	-	-	-	-	-
http://www.cagmdb.org/view_table.php?id=274196&minProb=50&submit=Search	274196	chr20	49946261	49946275	pos	T	15	TTTTTTTTTTTTTTT	RNF114	intron	-	-	-	-	-	-	-	-	-
http://www.cagmdb.org/view_table.php?id=583046&minProb=50&submit=Search	583046	chr9	129828412	129828437	neg	T	26	TTTTTTTTTTTCTTTTCTTTTCTTTT	C9orf78	intron	-	-	-	-	-	-	-	-	-
http://www.cagmdb.org/view_table.php?id=412102&minProb=50&submit=Search	412102	chr4	127893271	127893282	pos	T	12	TTTTTTTTTTTT	PLK4	intron	-	-	-	-	-	-	-	-	-
http://www.cagmdb.org/view_table.php?id=78917&minProb=50&submit=Search	78917	chr12	103739528	103739573	pos	TG	46	TGTGTGTGTGTGTGTGTGTGTGTGTGTGTGTGTGTGTGTGTGTGTG	STAB2	intron	-	-	-	-	-	-	-	-	-
http://www.cagmdb.org/view_table.php?id=435434&minProb=50&submit=Search	435434	chr5	55128399	55128409	neg	A	11	AAAAAAAAAAA	CDC20B	intron	-	-	-	-	-	-	-	-	-
http://www.cagmdb.org/view_table.php?id=79529&minProb=50&submit=Search	79529	chr12	106608765	106608794	neg,pos	TTTC	30	TTTCTTTCTTTCTTTCTTTTTTTTTTTTTT	RFX4,LOC100287944	nc_intron,intron	-	-	-	-	-	-	-	-	-
http://www.cagmdb.org/view_table.php?id=341818&minProb=50&submit=Search	341818	chr2	223901039	223901049	neg	A	11	AAAAAAAAAAA	WDFY1	intron	-	-	-	-	-	-	-	-	-
http://www.cagmdb.org/view_table.php?id=81191&minProb=50&submit=Search	81191	chr12	113128246	113128281	neg	AC	36	ACACACACACACACACACACACACACACACACACAC	RASAL1	intron	-	-	-	-	-	-	-	-	-
http://www.cagmdb.org/view_table.php?id=323498&minProb=50&submit=Search	323498	chr2	135829831	135829856	neg	GT	26	GTGTGTGTGTGTGTGTGTGTGTGTGT	LCT	intron	-	-	-	-	-	-	-	-	-
http://www.cagmdb.org/view_table.php?id=68318&minProb=50&submit=Search	68318	chr12	54532088	54532102	pos	T	15	TTTTTTTTTTTTTTT	NCKAP1L	intron	-	-	-	-	-	-	-	-	-
http://www.cagmdb.org/view_table.php?id=579167&minProb=50&submit=Search	579167	chr9	113393390	113393409	neg	CCCCAA	20	CCCCAACCCCAACCCCAACC	ALAD	intron	-	-	-	-	-	-	-	-	-
http://www.cagmdb.org/view_table.php?id=359202&minProb=50&submit=Search	359202	chr3	65621918	65621941	neg	CA	24	CACACACACACACACACACACACA	MAGI1	intron	-	-	-	-	-	-	-	-	-
http://www.cagmdb.org/view_table.php?id=82589&minProb=50&submit=Search	82589	chr12	117968030	117968057	neg	T	28	TTTTTTTTTTTTTTTTTTTTTTTTTTTT	KSR2	intron	-	-	-	-	-	-	-	-	-
http://www.cagmdb.org/view_table.php?id=552898&minProb=50&submit=Search	552898	chr8	108201855	108201864	neg	T	10	TTTTTTTTTT	EIF3E	exon,utr3	-	-	-	-	-	-	-	-	-
http://www.cagmdb.org/view_table.php?id=23929&minProb=50&submit=Search	23929	chr10	103992574	103992589	pos	T	16	TTTTTTTTTTTTTTTT	SLK	intron	-	-	-	-	-	-	-	-	-
http://www.cagmdb.org/view_table.php?id=208470&minProb=50&submit=Search	208470	chr19	36878624	36878633	pos	T	10	TTTTTTTTTT	ZNF345	nc_intron,exon,utr3	-	-	-	-	-	-	-	-	-
http://www.cagmdb.org/view_table.php?id=168636&minProb=50&submit=Search	168636	chr17	28172727	28172737	pos	T	11	TTTTTTTTTTT	NLK	intron	-	-	-	-	-	-	-	-	-
http://www.cagmdb.org/view_table.php?id=299086&minProb=50&submit=Search	299086	chr2	17510684	17510694	neg	A	11	AAAAAAAAAAA	RAD51AP2	exon,utr3	-	-	-	-	-	-	-	-	-
http://www.cagmdb.org/view_table.php?id=353312&minProb=50&submit=Search	353312	chr3	37519087	37519103	pos	T	17	TTTTTTTTTTTTTTTTT	ITGA9	intron	-	-	-	-	-	-	-	-	-
http://www.cagmdb.org/view_table.php?id=198796&minProb=50&submit=Search	198796	chr19	1496701	1496732	pos	TG	32	TGTGTGTGTGTGTGTGTGCGCGCGCGCGCGCG	REEP6	intron	-	-	-	-	-	-	-	-	-
http://www.cagmdb.org/view_table.php?id=310982&minProb=50&submit=Search	310982	chr2	72514941	72514980	neg	AC	40	ACACACACACACAGACACACACACACACACACACACACAC	EXOC6B	nc_intron,intron	-	-	-	-	-	-	-	-	-
http://www.cagmdb.org/view_table.php?id=209319&minProb=50&submit=Search	209319	chr19	40255439	40255453	neg	GT	15	GTGTGTGTGTGTGTG	AKT2	utr5,intron	-	-	-	-	-	-	-	-	-
http://www.cagmdb.org/view_table.php?id=138405&minProb=50&submit=Search	138405	chr15	81300635	81300646	pos	GT	12	GTGTGTGTGTGT	IL16	nc_intron,intron	-	-	-	-	-	-	-	-	-
http://www.cagmdb.org/view_table.php?id=106681&minProb=50&submit=Search	106681	chr14	20354704	20354713	pos	A	10	AAAAAAAAAA	PARP2	intron	-	-	-	-	-	-	-	-	-
http://www.cagmdb.org/view_table.php?id=453779&minProb=50&submit=Search	453779	chr5	148065546	148065572	pos	CA	27	CACACACACACACACACACACACACAC	SPINK5	intron	-	-	-	-	-	-	-	-	-
http://www.cagmdb.org/view_table.php?id=43870&minProb=50&submit=Search	43870	chr11	70331779	70331815	pos	CAAAAA	37	CAAAAACAAAAACAAAAACAAAAACAAAAACAAAAAC	PPFIA1	nc_intron,intron	-	-	-	-	-	-	-	-	-
http://www.cagmdb.org/view_table.php?id=12957&minProb=50&submit=Search	12957	chr10	54132841	54132862	neg	AC	22	ACACACACACACACACACACAC	PCDH15	intron	-	-	-	-	-	-	-	-	-
http://www.cagmdb.org/view_table.php?id=460941&minProb=50&submit=Search	460941	chr5	180620740	180620757	neg	GT	18	GTGTGTGTGTGTGTGTGT	FLT4	intron	-	-	-	-	-	-	-	-	-
http://www.cagmdb.org/view_table.php?id=356393&minProb=50&submit=Search	356393	chr3	52550219	52550241	neg	AAAAC	23	AAAACAAAACAAAACAAAACAAA	PBRM1	intron	-	-	-	-	-	-	-	-	-
http://www.cagmdb.org/view_table.php?id=452207&minProb=50&submit=Search	452207	chr5	140648008	140648045	pos	GT	38	GTGTGTGTGTGTGTGTGTGTGTGTGTGTGTGTGTGTGT	IK	intron	-	-	-	-	-	-	-	-	-
http://www.cagmdb.org/view_table.php?id=122324&minProb=50&submit=Search	122324	chr14	92816528	92816546	pos	CTTCG	19	CTTCGCTTCGCTTCGCTTC	GOLGA5	intron	-	-	-	-	-	-	-	-	-
http://www.cagmdb.org/view_table.php?id=254976&minProb=50&submit=Search	254976	chr1	211274094	211274103	pos	T	10	TTTTTTTTTT	RCOR3	utr5,nc_intron,intron	-	-	-	-	-	-	-	-	-
http://www.cagmdb.org/view_table.php?id=503821&minProb=50&submit=Search	503821	chr7	33014503	33014516	neg	T	14	TTTTTTTTTTTTTT	NT5C3A	exon,utr3	-	-	-	-	-	-	-	-	-
http://www.cagmdb.org/view_table.php?id=34029&minProb=50&submit=Search	34029	chr11	20389654	20389668	pos	A	15	AAAAAAAAAAAAAAA	PRMT3	utr5,intron	-	-	-	-	-	-	-	-	-
http://www.cagmdb.org/view_table.php?id=607892&minProb=50&submit=Search	607892	chrX	102658670	102658683	pos	A	14	AAAAAAAAAAAAAA	ARMCX5-GPRASP2,GPRASP1	utr5,nc_intron,intron,exon,utr3	-	-	-	-	-	-	-	-	-
http://www.cagmdb.org/view_table.php?id=79956&minProb=50&submit=Search	79956	chr12	108523744	108523754	neg	A	11	AAAAAAAAAAA	SART3	intron	-	-	-	-	-	-	-	-	-
http://www.cagmdb.org/view_table.php?id=162800&minProb=50&submit=Search	162800	chr17	2297564	2297587	neg	AC	24	ACACACACACACACACACACACAC	SMG6	intron	-	-	-	-	-	-	-	-	-
http://www.cagmdb.org/view_table.php?id=55401&minProb=50&submit=Search	55401	chr11	125431297	125431314	pos	GAG	18	GAGGAGGAGGAGGAGGAG	PKNOX2	cds	PKNOX2	1323	78	9	131	78	|GAGGAGGAGGAGGAGGAG|	|GAGGAGGAGGAGGAGGAG|	EEEEEE
http://www.cagmdb.org/view_table.php?id=219402&minProb=50&submit=Search	219402	chr1	21554326	21554340	pos	AT	15	ATATATATATATATA	ALPL	utr5,intron	-	-	-	-	-	-	-	-	-
http://www.cagmdb.org/view_table.php?id=358562&minProb=50&submit=Search	358562	chr3	62491537	62491585	neg	AC	49	ACACACACACACACACACACAAACACACACACACACACACACACACACA	CADPS	intron	-	-	-	-	-	-	-	-	-
http://www.cagmdb.org/view_table.php?id=394469&minProb=50&submit=Search	394469	chr4	39869498	39869507	neg	A	10	AAAAAAAAAA	PDS5A	intron	-	-	-	-	-	-	-	-	-
http://www.cagmdb.org/view_table.php?id=51592&minProb=50&submit=Search	51592	chr11	108146045	108146056	pos	A	12	AAAAAAAAAAAA	ACAT1	intron	-	-	-	-	-	-	-	-	-
http://www.cagmdb.org/view_table.php?id=518398&minProb=50&submit=Search	518398	chr7	102200257	102200266	pos	T	10	TTTTTTTTTT	CUX1	intron	-	-	-	-	-	-	-	-	-
http://www.cagmdb.org/view_table.php?id=333810&minProb=50&submit=Search	333810	chr2	186625663	186625690	pos	GT	28	GTGTGTGTGTGTGTGTGAGAGAGAGAGA	ITGAV	intron	-	-	-	-	-	-	-	-	-
http://www.cagmdb.org/view_table.php?id=241924&minProb=50&submit=Search	241924	chr1	150577325	150577340	neg	TGG	16	TGGTGGTGGTGGTGGT	MCL1	exon,utr3	-	-	-	-	-	-	-	-	-
http://www.cagmdb.org/view_table.php?id=243833&minProb=50&submit=Search	243833	chr1	158699553	158699579	neg	GTTTG	27	GTTTGGTTTGGTTTGGTTTGGTTTGGT	OR6K2	exon	-	-	-	-	-	-	-	-	-
http://www.cagmdb.org/view_table.php?id=528222&minProb=50&submit=Search	528222	chr7	148415781	148415791	pos	A	11	AAAAAAAAAAA	CNTNAP2	exon,utr3	-	-	-	-	-	-	-	-	-
http://www.cagmdb.org/view_table.php?id=17485&minProb=50&submit=Search	17485	chr10	74114409	74114452	pos	GT	44	GTGTGTGTGTGTGTGTGTGTGTGTGTGTGCGTGTGTGTGTGTGT	VCL	intron	-	-	-	-	-	-	-	-	-
http://www.cagmdb.org/view_table.php?id=20920&minProb=50&submit=Search	20920	chr10	90916431	90916450	neg	TG	20	TGTGTGTGTGTGTGTGTGTG	ANKRD1	intron	-	-	-	-	-	-	-	-	-
http://www.cagmdb.org/view_table.php?id=589753&minProb=50&submit=Search	589753	chrX	9654411	9654428	pos	AGA	18	AGAAGAAGAAGAAGAAGA	TBL1X	intron	-	-	-	-	-	-	-	-	-
http://www.cagmdb.org/view_table.php?id=488911&minProb=50&submit=Search	488911	chr6	133889360	133889377	pos	TC	18	TCTCTCTCTCTCTCTCTC	TCF21	utr5,exon	-	-	-	-	-	-	-	-	-
http://www.cagmdb.org/view_table.php?id=242677&minProb=50&submit=Search	242677	chr1	153770135	153770152	pos	GT	18	GTGTGTGTGTGTGTGTGT	INTS3	intron	-	-	-	-	-	-	-	-	-
http://www.cagmdb.org/view_table.php?id=331101&minProb=50&submit=Search	331101	chr2	172586552	172586563	pos	T	12	TTTTTTTTTTTT	PDK1	nc_intron,intron	-	-	-	-	-	-	-	-	-
http://www.cagmdb.org/view_table.php?id=512755&minProb=50&submit=Search	512755	chr7	76433118	76433136	pos	TTTGGT	19	TTTGGTTTTGGTTTTGGTT	ZP3	intron	-	-	-	-	-	-	-	-	-
http://www.cagmdb.org/view_table.php?id=528809&minProb=50&submit=Search	528809	chr7	151066529	151066548	pos	GGAGGC	20	GGAGGCGGAGGCGGAGGCGG	SLC4A2	cds	SLC4A2	548	3116	4	12	213	|GGAGGCGGAGGCGGAGGCGG|	G|GAGGCGGAGGCGGAGGCG|G	EAEAEA
http://www.cagmdb.org/view_table.php?id=191124&minProb=50&submit=Search	191124	chr18	45990425	45990450	neg	TTTG	26	TTTGTTTGTTTGTTTGTTTGTTTGTT	PSTPIP2	intron	-	-	-	-	-	-	-	-	-
http://www.cagmdb.org/view_table.php?id=83881&minProb=50&submit=Search	83881	chr12	122238771	122238807	neg	AC	37	ACACACACACACACACACACACACACACACACACACA	VPS33A	intron	-	-	-	-	-	-	-	-	-
http://www.cagmdb.org/view_table.php?id=547429&minProb=50&submit=Search	547429	chr8	81693484	81693524	-	TG	41	TGTGTGTGTGTGTGTGTGTGTGTGTGTGTATATATATATAT	-	-	-	-	-	-	-	-	-	-	-
http://www.cagmdb.org/view_table.php?id=217089&minProb=50&submit=Search	217089	chr1	11858855	11858892	neg	GCT	38	GCTGCTGCTGCTGCTTCTGCTGCTGCTGCTGCTGCTGC	NPPB	utr5,exon	-	-	-	-	-	-	-	-	-
http://www.cagmdb.org/view_table.php?id=507416&minProb=50&submit=Search	507416	chr7	50595584	50595637	neg	CA	54	CACACACACACACTCTCTTACACACACACACACACACACACACACACACACACA	GRB10	intron	-	-	-	-	-	-	-	-	-
http://www.cagmdb.org/view_table.php?id=185858&minProb=50&submit=Search	185858	chr18	21530506	21530515	neg	G	10	GGGGGGGGGG	ESCO1	intron	-	-	-	-	-	-	-	-	-
http://www.cagmdb.org/view_table.php?id=431687&minProb=50&submit=Search	431687	chr5	32397458	32397467	neg	T	10	TTTTTTTTTT	ZFR	nc_intron,intron	-	-	-	-	-	-	-	-	-
http://www.cagmdb.org/view_table.php?id=281978&minProb=50&submit=Search	281978	chr21	28931067	28931100	neg	GT	34	GTGTGTGTGTGTGTGTGTGTGTGTGTGTGTGTGT	LTN1	intron	-	-	-	-	-	-	-	-	-
http://www.cagmdb.org/view_table.php?id=125012&minProb=50&submit=Search	125012	chr14	104004362	104004398	pos	TTTA	37	TTTATTTATTTATTTATTTATTTATTTATTTATTTAT	TDRD9	intron	-	-	-	-	-	-	-	-	-
http://www.cagmdb.org/view_table.php?id=318296&minProb=50&submit=Search	318296	chr2	110963566	110963604	pos	TG	39	TGTGTGTGTGTGTGTGTGTGTGTGTGTGTGTGTGTGTGT	ACOXL	intron	-	-	-	-	-	-	-	-	-
http://www.cagmdb.org/view_table.php?id=41185&minProb=50&submit=Search	41185	chr11	58724601	58724612	neg	T	12	TTTTTTTTTTTT	GLYAT	utr5,intron	-	-	-	-	-	-	-	-	-
http://www.cagmdb.org/view_table.php?id=128146&minProb=50&submit=Search	128146	chr15	34362139	34362157	neg	TC	19	TCTCTCTCTCTCTCTCTCT	LPCAT4	intron	-	-	-	-	-	-	-	-	-
http://www.cagmdb.org/view_table.php?id=550939&minProb=50&submit=Search	550939	chr8	99275336	99275348	pos	T	13	TTTTTTTTTTTTT	VPS13B	intron	-	-	-	-	-	-	-	-	-
http://www.cagmdb.org/view_table.php?id=128073&minProb=50&submit=Search	128073	chr15	34086435	34086447	neg	T	13	TTTTTTTTTTTTT	EMC7	intron	-	-	-	-	-	-	-	-	-
http://www.cagmdb.org/view_table.php?id=134137&minProb=50&submit=Search	134137	chr15	62012222	62012258	neg	AC	37	ACACACACACACACACACACACACACACACACACACA	VPS13C	intron	-	-	-	-	-	-	-	-	-
http://www.cagmdb.org/view_table.php?id=115627&minProb=50&submit=Search	115627	chr14	63375750	63375760	neg	T	11	TTTTTTTTTTT	PPP2R5E	nc_exon,exon,utr3	-	-	-	-	-	-	-	-	-
http://www.cagmdb.org/view_table.php?id=7326&minProb=50&submit=Search	7326	chr10	29499100	29499111	neg	AC	12	ACACACACACAC	SVIL	intron	-	-	-	-	-	-	-	-	-
http://www.cagmdb.org/view_table.php?id=71397&minProb=50&submit=Search	71397	chr12	69284464	69284476	-	T	13	TTTTTTTTTTTTT	-	-	-	-	-	-	-	-	-	-	-
http://www.cagmdb.org/view_table.php?id=188923&minProb=50&submit=Search	188923	chr18	35709437	35709461	pos	TC	25	TCTCTCTCTCTCTCTCTCTCTCTCT	GALNT1	intron	-	-	-	-	-	-	-	-	-
http://www.cagmdb.org/view_table.php?id=180110&minProb=50&submit=Search	180110	chr17	74943760	74943794	pos	AC	35	ACACACACACACACACACACACACACACACACACA	OTOP3	intron	-	-	-	-	-	-	-	-	-
http://www.cagmdb.org/view_table.php?id=212413&minProb=50&submit=Search	212413	chr19	50711183	50711218	neg	TGGA	36	TGGATGGATGGATGGATGGATGGATGGATGGATGGA	SHANK1	intron	-	-	-	-	-	-	-	-	-
http://www.cagmdb.org/view_table.php?id=309103&minProb=50&submit=Search	309103	chr2	63887265	63887290	pos	A	26	AAAAAAAAAAAAAAATTTTTTTTTTT	UGP2	intron	-	-	-	-	-	-	-	-	-
http://www.cagmdb.org/view_table.php?id=297314&minProb=50&submit=Search	297314	chr2	9432345	9432354	pos	A	10	AAAAAAAAAA	CPSF3	intron	-	-	-	-	-	-	-	-	-
http://www.cagmdb.org/view_table.php?id=478695&minProb=50&submit=Search	478695	chr6	83854257	83854273	pos	TC	17	TCTCTCTCTCTCTCTCT	RIPPLY2	nc_intron,intron	-	-	-	-	-	-	-	-	-
http://www.cagmdb.org/view_table.php?id=211967&minProb=50&submit=Search	211967	chr19	49141602	49141616	pos	GT	15	GTGTGTGTGTGTGTG	PPFIA3	nc_intron,intron	-	-	-	-	-	-	-	-	-
http://www.cagmdb.org/view_table.php?id=509769&minProb=50&submit=Search	509769	chr7	66087244	66087283	pos	GT	40	GTGTGTGTGTGTGTGTGTGTGTGTGTGTGTGTGTGTGTGT	ASL	intron	-	-	-	-	-	-	-	-	-
http://www.cagmdb.org/view_table.php?id=122846&minProb=50&submit=Search	122846	chr14	95126850	95126864	neg	A	15	AAAAAAAAAAAAAAA	DICER1	intron	-	-	-	-	-	-	-	-	-
http://www.cagmdb.org/view_table.php?id=31650&minProb=50&submit=Search	31650	chr11	8710754	8710794	neg	CA	41	CACACACACACACACACACACACACACACACACACACACAC	ST5	intron	-	-	-	-	-	-	-	-	-
http://www.cagmdb.org/view_table.php?id=163526&minProb=50&submit=Search	163526	chr17	5002852	5002862	pos	C	11	CCCCCCCCCCC	KIF1C	intron	-	-	-	-	-	-	-	-	-
http://www.cagmdb.org/view_table.php?id=243714&minProb=50&submit=Search	243714	chr1	158086424	158086450	pos	AC	27	ACACACACACACACACACACACACACA	KIRREL1	intron	-	-	-	-	-	-	-	-	-
http://www.cagmdb.org/view_table.php?id=124944&minProb=50&submit=Search	124944	chr14	103710854	103710883	neg	AC	30	ACACACACACACACACACACACACACACAC	XRCC3	intron	-	-	-	-	-	-	-	-	-
http://www.cagmdb.org/view_table.php?id=127426&minProb=50&submit=Search	127426	chr15	30815241	30815260	-	TCCCT	20	TCCCTTCCCTTCCCTTCCCT	-	-	-	-	-	-	-	-	-	-	-
http://www.cagmdb.org/view_table.php?id=115637&minProb=50&submit=Search	115637	chr14	63415012	63415028	neg	TA	17	TATATATATATATATAT	PPP2R5E	nc_intron,intron	-	-	-	-	-	-	-	-	-
http://www.cagmdb.org/view_table.php?id=103279&minProb=50&submit=Search	103279	chr13	98885108	98885123	neg	AAC	16	AACAACAACAACAACA	DOCK9	intron	-	-	-	-	-	-	-	-	-
http://www.cagmdb.org/view_table.php?id=523855&minProb=50&submit=Search	523855	chr7	128858577	128858599	neg,pos	AC	23	ACACACACACACACACACACACA	FLNC-AS1,FLNC	nc_intron,exon,utr3	-	-	-	-	-	-	-	-	-
http://www.cagmdb.org/view_table.php?id=139892&minProb=50&submit=Search	139892	chr15	88464512	88464534	neg	TAAAAA	23	TAAAAATAAAAATAAAAAAAAAA	MRPL46	intron	-	-	-	-	-	-	-	-	-
http://www.cagmdb.org/view_table.php?id=122843&minProb=50&submit=Search	122843	chr14	95116699	95116708	neg	A	10	AAAAAAAAAA	DICER1	intron	-	-	-	-	-	-	-	-	-
http://www.cagmdb.org/view_table.php?id=30873&minProb=50&submit=Search	30873	chr11	4450391	4450402	-	A	12	AAAAAAAAAAAA	-	-	-	-	-	-	-	-	-	-	-
http://www.cagmdb.org/view_table.php?id=136419&minProb=50&submit=Search	136419	chr15	72210132	72210141	neg	A	10	AAAAAAAAAA	PKM	intron	-	-	-	-	-	-	-	-	-
http://www.cagmdb.org/view_table.php?id=394213&minProb=50&submit=Search	394213	chr4	39032500	39032510	-	A	11	AAAAAAAAAAA	-	-	-	-	-	-	-	-	-	-	-
http://www.cagmdb.org/view_table.php?id=26563&minProb=50&submit=Search	26563	chr10	116608958	116608998	pos	AAACC	41	AAACCAAACCAAACCAAACCAAACCAAAACAAAACAAAACA	PNLIPRP1	intron	-	-	-	-	-	-	-	-	-
http://www.cagmdb.org/view_table.php?id=201834&minProb=50&submit=Search	201834	chr19	10180647	10180676	neg	TCA	30	TCATCATCATCATCATCATCATCATCATCA	DNMT1	utr5,intron	-	-	-	-	-	-	-	-	-
http://www.cagmdb.org/view_table.php?id=508192&minProb=50&submit=Search	508192	chr7	54542847	54542858	pos	GT	12	GTGTGTGTGTGT	VSTM2A	intron	-	-	-	-	-	-	-	-	-
http://www.cagmdb.org/view_table.php?id=340588&minProb=50&submit=Search	340588	chr2	218690231	218690249	pos	AAAG	19	AAAGAAAGAAAGAAAGAAA	STK36	intron	-	-	-	-	-	-	-	-	-
http://www.cagmdb.org/view_table.php?id=334267&minProb=50&submit=Search	334267	chr2	188996250	188996283	pos	GT	34	GTGTGTGTGTGTGTGTGTGTGTATATATATATAT	COL3A1	intron	-	-	-	-	-	-	-	-	-
http://www.cagmdb.org/view_table.php?id=229393&minProb=50&submit=Search	229393	chr1	64675994	64676040	pos	TAA	47	TAATAATAATAATAATAATAATAATAATAATAATAATAATAATAATA	CACHD1	intron	-	-	-	-	-	-	-	-	-
http://www.cagmdb.org/view_table.php?id=185923&minProb=50&submit=Search	185923	chr18	21779862	21779891	pos	GT	30	GTGTGTGTGTGTGTGTGTGTGTGTGTGTGT	MIB1	intron	-	-	-	-	-	-	-	-	-
http://www.cagmdb.org/view_table.php?id=484005&minProb=50&submit=Search	484005	chr6	109431363	109431377	neg	A	15	AAAAAAAAAAAAAAA	PPIL6	nc_intron,intron	-	-	-	-	-	-	-	-	-
http://www.cagmdb.org/view_table.php?id=117844&minProb=50&submit=Search	117844	chr14	73246266	73246279	pos	AT	14	ATATATATATATAT	PAPLN	intron	-	-	-	-	-	-	-	-	-
http://www.cagmdb.org/view_table.php?id=469409&minProb=50&submit=Search	469409	chr6	36515519	36515556	neg	CA	38	CACACACACACACACACACACACACACACACACACACA	STK38	intron	-	-	-	-	-	-	-	-	-
http://www.cagmdb.org/view_table.php?id=105730&minProb=50&submit=Search	105730	chr13	110206970	110206981	neg	A	12	AAAAAAAAAAAA	COL4A1	intron	-	-	-	-	-	-	-	-	-
http://www.cagmdb.org/view_table.php?id=70265&minProb=50&submit=Search	70265	chr12	64277633	64277650	neg	TA	18	TATATATATATATATATA	C12orf56	intron	-	-	-	-	-	-	-	-	-
http://www.cagmdb.org/view_table.php?id=416482&minProb=50&submit=Search	416482	chr4	150584473	150584482	neg,pos	C	10	CCCCCCCCCC	LRBA,MAB21L2	intron,exon	-	-	-	-	-	-	-	-	-
http://www.cagmdb.org/view_table.php?id=106822&minProb=50&submit=Search	106822	chr14	21074797	21074815	pos	GAG	19	GAGGAGGAGGAGGAGGAGG	ARHGEF40	utr5,exon,cds	ARHGEF40	1066	3475	2	865	365	|GAGGAGGAGGAGGAGGAGG|	GA|GGAGGAGGAGGAGGA|GG	GGGGG
http://www.cagmdb.org/view_table.php?id=330286&minProb=50&submit=Search	330286	chr2	169205692	169205705	neg	A	14	AAAAAAAAAAAAAA	LRP2	intron	-	-	-	-	-	-	-	-	-
http://www.cagmdb.org/view_table.php?id=178585&minProb=50&submit=Search	178585	chr17	68989243	68989295	neg	CT	53	CTCTCTCTCTCTCTCACACACACACACACACACACACACACACACACACACAC	ABCA9	intron	-	-	-	-	-	-	-	-	-
http://www.cagmdb.org/view_table.php?id=249529&minProb=50&submit=Search	249529	chr1	185865583	185865631	pos	AC	49	ACACACACACACACACACACACACACACACACACACACACACACACACA	HMCN1	intron	-	-	-	-	-	-	-	-	-
http://www.cagmdb.org/view_table.php?id=184074&minProb=50&submit=Search	184074	chr18	7031880	7031901	neg	A	22	AAAAAAAAAACAAAAAAAAAAA	LAMA1	intron	-	-	-	-	-	-	-	-	-
http://www.cagmdb.org/view_table.php?id=334731&minProb=50&submit=Search	334731	chr2	191370503	191370527	pos	GT	25	GTGTGTGTGTGTGTGTGTGTGTGTG	MYO1B	intron	-	-	-	-	-	-	-	-	-
http://www.cagmdb.org/view_table.php?id=579530&minProb=50&submit=Search	579530	chr9	115035081	115035090	neg	T	10	TTTTTTTTTT	TNC	intron	-	-	-	-	-	-	-	-	-
http://www.cagmdb.org/view_table.php?id=397774&minProb=50&submit=Search	397774	chr4	56406475	56406490	neg	AAAC	16	AAACAAACAAACAAAC	PPAT	intron	-	-	-	-	-	-	-	-	-
http://www.cagmdb.org/view_table.php?id=91277&minProb=50&submit=Search	91277	chr13	41260443	41260452	neg	T	10	TTTTTTTTTT	MTRF1	intron	-	-	-	-	-	-	-	-	-
http://www.cagmdb.org/view_table.php?id=241886&minProb=50&submit=Search	241886	chr1	150417489	150417498	pos	A	10	AAAAAAAAAA	RPRD2	intron	-	-	-	-	-	-	-	-	-
http://www.cagmdb.org/view_table.php?id=169436&minProb=50&submit=Search	169436	chr17	31349087	31349112	pos	TTGT	26	TTGTTTGTTTGTTTGTTTGTTTGTTT	NF1	intron	-	-	-	-	-	-	-	-	-
http://www.cagmdb.org/view_table.php?id=57094&minProb=50&submit=Search	57094	chr11	134140886	134140898	pos	T	13	TTTTTTTTTTTTT	JAM3	intron	-	-	-	-	-	-	-	-	-
http://www.cagmdb.org/view_table.php?id=172631&minProb=50&submit=Search	172631	chr17	44859642	44859661	neg	CA	20	CACACACACACACACACACA	EFTUD2	intron	-	-	-	-	-	-	-	-	-
http://www.cagmdb.org/view_table.php?id=216480&minProb=50&submit=Search	216480	chr1	9710633	9710685	pos	AG	53	AGAGAGAGAGAGAGAGAGAGAGACACAGATAGACAGACAGACAGACAGACAGA	PIK3CD	intron	-	-	-	-	-	-	-	-	-
http://www.cagmdb.org/view_table.php?id=273831&minProb=50&submit=Search	273831	chr20	48639501	48639522	neg	TTTGT	22	TTTGTTTTGTTTTGTTTTGTTT	PREX1	intron	-	-	-	-	-	-	-	-	-
http://www.cagmdb.org/view_table.php?id=607666&minProb=50&submit=Search	607666	chrX	101411920	101411932	pos	T	13	TTTTTTTTTTTTT	RPL36A-HNRNPH2,HNRNPH2	utr5,intron	-	-	-	-	-	-	-	-	-
http://www.cagmdb.org/view_table.php?id=311492&minProb=50&submit=Search	311492	chr2	74873735	74873769	pos	GA	35	GAGAGAGAGAGAAGGAGGAGGAGGAGGAGGAGGAG	HK2	intron	-	-	-	-	-	-	-	-	-
http://www.cagmdb.org/view_table.php?id=578544&minProb=50&submit=Search	578544	chr9	110776068	110776079	pos	T	12	TTTTTTTTTTTT	MUSK	intron	-	-	-	-	-	-	-	-	-
http://www.cagmdb.org/view_table.php?id=469405&minProb=50&submit=Search	469405	chr6	36484827	36484842	pos	A	16	AAAAAAAAAAAAAAAA	KCTD20	nc_intron,intron	-	-	-	-	-	-	-	-	-
http://www.cagmdb.org/view_table.php?id=7987&minProb=50&submit=Search	7987	chr10	32378307	32378316	neg	A	10	AAAAAAAAAA	EPC1	intron	-	-	-	-	-	-	-	-	-
http://www.cagmdb.org/view_table.php?id=247607&minProb=50&submit=Search	247607	chr1	176702746	176702803	pos	TG	58	TGTGTGTGTGTGTGTGTGTGTGTGTGTGTGTGAGAGAGAGAGAGAGAGAGAGAGAGAG	PAPPA2	intron	-	-	-	-	-	-	-	-	-
http://www.cagmdb.org/view_table.php?id=147871&minProb=50&submit=Search	147871	chr16	19730754	19730768	pos	TATCT	15	TATCTTATCTTATCT	IQCK	utr5,nc_intron,intron	-	-	-	-	-	-	-	-	-
http://www.cagmdb.org/view_table.php?id=276533&minProb=50&submit=Search	276533	chr20	59324599	59324608	pos	C	10	CCCCCCCCCC	EDN3	exon,utr3	-	-	-	-	-	-	-	-	-
http://www.cagmdb.org/view_table.php?id=45362&minProb=50&submit=Search	45362	chr11	77243518	77243544	neg	AGGG	27	AGGGAGGGAGGGAGGGAGGGAGGGAGG	GDPD4	intron	-	-	-	-	-	-	-	-	-
http://www.cagmdb.org/view_table.php?id=401245&minProb=50&submit=Search	401245	chr4	73500387	73500396	pos	T	10	TTTTTTTTTT	AFM	intron	-	-	-	-	-	-	-	-	-
http://www.cagmdb.org/view_table.php?id=175751&minProb=50&submit=Search	175751	chr17	57979226	57979283	neg	TGT	58	TGTTGTTGTTGTTGTTGTTGCTGCTGCTGCTGCTGCTGCTGCTGCTGCTGCTGCTGCT	VEZF1	cds	VEZF1	502	1006	1	74	30	|TGTTGTTGTTGTTGTTGTTGCTGCTGCTGCTGCTGCTGCTGCTGCTGCTGCTGCTGCT|	TG|TTGTTGTTGTTGTTGTTGCTGCTGCTGCTGCTGCTGCTGCTGCTGCTGCTGCTG|CT	QQQQQQQQQQQQQQQQQQ
http://www.cagmdb.org/view_table.php?id=88620&minProb=50&submit=Search	88620	chr13	28368580	28368616	neg	ATG	37	ATGATGATGATGATGATGACGATGATGATGATGATGA	FLT1	intron,cds	FLT1	2	2163	0	2	47	|ATGATGATGATGATGATGACGATGATGATGATGATGA|	A|TGATGATGATGATGATGACGATGATGATGATGATGA|	SSSSSSSSSSSS
http://www.cagmdb.org/view_table.php?id=587854&minProb=50&submit=Search	587854	chrX	2856720	2856737	pos	TCTA	18	TCTATCTATCTATCTATC	GYG2	intron	-	-	-	-	-	-	-	-	-
http://www.cagmdb.org/view_table.php?id=396445&minProb=50&submit=Search	396445	chr4	48988460	48988472	pos	T	13	TTTTTTTTTTTTT	CWH43	utr5,intron	-	-	-	-	-	-	-	-	-
http://www.cagmdb.org/view_table.php?id=110041&minProb=50&submit=Search	110041	chr14	35870326	35870351	pos	ATTC	26	ATTCATTCATTCATTCTTTTTTTTTT	BRMS1L	intron	-	-	-	-	-	-	-	-	-
http://www.cagmdb.org/view_table.php?id=351675&minProb=50&submit=Search	351675	chr3	29739975	29739990	pos	A	16	AAAAAAAAAAAAAAAA	RBMS3	intron	-	-	-	-	-	-	-	-	-
http://www.cagmdb.org/view_table.php?id=395164&minProb=50&submit=Search	395164	chr4	42590919	42590929	neg	A	11	AAAAAAAAAAA	ATP8A1	intron	-	-	-	-	-	-	-	-	-
http://www.cagmdb.org/view_table.php?id=273633&minProb=50&submit=Search	273633	chr20	47623794	47623807	pos	A	14	AAAAAAAAAAAAAA	NCOA3	intron	-	-	-	-	-	-	-	-	-
http://www.cagmdb.org/view_table.php?id=447292&minProb=50&submit=Search	447292	chr5	116467883	116467915	neg,pos	GTG	33	GTGGTGGTGGTGGTGGTGGTGGTGGTGGTGGTG	SEMA6A-AS1,SEMA6A	nc_intron,intron	-	-	-	-	-	-	-	-	-
http://www.cagmdb.org/view_table.php?id=208973&minProb=50&submit=Search	208973	chr19	38922117	38922126	neg	T	10	TTTTTTTTTT	SARS2	intron	-	-	-	-	-	-	-	-	-
http://www.cagmdb.org/view_table.php?id=561453&minProb=50&submit=Search	561453	chr9	4125634	4125655	neg	GT	22	GTGTGTGTGTGTGTGTGTGTGT	GLIS3	intron	-	-	-	-	-	-	-	-	-
http://www.cagmdb.org/view_table.php?id=88609&minProb=50&submit=Search	88609	chr13	28323175	28323186	neg	A	12	AAAAAAAAAAAA	FLT1	intron	-	-	-	-	-	-	-	-	-
http://www.cagmdb.org/view_table.php?id=276669&minProb=50&submit=Search	276669	chr20	60012729	60012738	pos	A	10	AAAAAAAAAA	CDH26	nc_exon,utr3,cds	CDH26	496	0	5	202	-8	|AA|AAAAAAAA	||	-
http://www.cagmdb.org/view_table.php?id=338433&minProb=50&submit=Search	338433	chr2	208488932	208488941	pos	T	10	TTTTTTTTTT	PTH2R	intron	-	-	-	-	-	-	-	-	-
http://www.cagmdb.org/view_table.php?id=208066&minProb=50&submit=Search	208066	chr19	35346801	35346837	pos	CA	37	CACACACACACACACACGCACACACACACACACACAC	CD22	exon,utr3	-	-	-	-	-	-	-	-	-
http://www.cagmdb.org/view_table.php?id=285539&minProb=50&submit=Search	285539	chr21	44246699	44246708	neg	C	10	CCCCCCCCCC	DNMT3L	intron	-	-	-	-	-	-	-	-	-
http://www.cagmdb.org/view_table.php?id=198997&minProb=50&submit=Search	198997	chr19	2037836	2037863	neg	A	28	AAAAAAAAAAAAAAACAAACAAACAAAC	MKNK2	intron,exon,utr3	-	-	-	-	-	-	-	-	-
http://www.cagmdb.org/view_table.php?id=6672&minProb=50&submit=Search	6672	chr10	27145290	27145311	neg	A	22	AAAAAAAAAAACAAAAAAAAAA	YME1L1	intron	-	-	-	-	-	-	-	-	-
http://www.cagmdb.org/view_table.php?id=373101&minProb=50&submit=Search	373101	chr3	138262684	138262694	neg,pos	A	11	AAAAAAAAAAA	NME9,ARMC8	intron	-	-	-	-	-	-	-	-	-
http://www.cagmdb.org/view_table.php?id=301433&minProb=50&submit=Search	301433	chr2	28601470	28601500	pos	CA	31	CACACACACACACACACACACACACACACAC	PLB1	nc_intron,intron	-	-	-	-	-	-	-	-	-
http://www.cagmdb.org/view_table.php?id=356295&minProb=50&submit=Search	356295	chr3	51941554	51941563	neg	C	10	CCCCCCCCCC	RRP9	intron	-	-	-	-	-	-	-	-	-
http://www.cagmdb.org/view_table.php?id=28536&minProb=50&submit=Search	28536	chr10	126049712	126049723	neg	T	12	TTTTTTTTTTTT	ADAM12	intron	-	-	-	-	-	-	-	-	-
http://www.cagmdb.org/view_table.php?id=219&minProb=50&submit=Search	219	chr10	1314444	1314468	neg	TCC	25	TCCTCCTCCTCCTCCTCCTCCTCCT	ADARB2	intron	-	-	-	-	-	-	-	-	-
http://www.cagmdb.org/view_table.php?id=460392&minProb=50&submit=Search	460392	chr5	178056267	178056278	pos	A	12	AAAAAAAAAAAA	FAM153C	nc_intron	-	-	-	-	-	-	-	-	-
http://www.cagmdb.org/view_table.php?id=189140&minProb=50&submit=Search	189140	chr18	36754977	36755017	pos	TTA	41	TTATTATTATTATTATTATTATTATTATTATTATTATTATT	FHOD3	intron	-	-	-	-	-	-	-	-	-
http://www.cagmdb.org/view_table.php?id=241858&minProb=50&submit=Search	241858	chr1	150343238	150343266	pos	A	29	AAAAAAAAAAAATATATATATATATATAT	PRPF3	nc_intron,intron	-	-	-	-	-	-	-	-	-
http://www.cagmdb.org/view_table.php?id=570389&minProb=50&submit=Search	570389	chr9	72245037	72245047	pos	T	11	TTTTTTTTTTT	GDA	nc_intron,intron	-	-	-	-	-	-	-	-	-
http://www.cagmdb.org/view_table.php?id=349632&minProb=50&submit=Search	349632	chr3	19450003	19450019	pos	TGCTC	17	TGCTCTGCTCTGCTCTG	KCNH8	intron	-	-	-	-	-	-	-	-	-
http://www.cagmdb.org/view_table.php?id=271370&minProb=50&submit=Search	271370	chr20	38040233	38040259	pos	TTCTTT	27	TTCTTTTTCTTTTTCTTTTTTTTTTTT	RPRD1B	intron	-	-	-	-	-	-	-	-	-
http://www.cagmdb.org/view_table.php?id=509434&minProb=50&submit=Search	509434	chr7	64583314	64583323	pos	G	10	GGGGGGGGGG	LOC641746,LOC100128885	nc_intron,nc_exon	-	-	-	-	-	-	-	-	-
http://www.cagmdb.org/view_table.php?id=119697&minProb=50&submit=Search	119697	chr14	80905756	80905768	neg	A	13	AAAAAAAAAAAAA	CEP128	intron	-	-	-	-	-	-	-	-	-
http://www.cagmdb.org/view_table.php?id=88619&minProb=50&submit=Search	88619	chr13	28368541	28368566	neg	ATG	26	ATGATGATGATGATGATGATGATGAT	FLT1	intron,exon,utr3	-	-	-	-	-	-	-	-	-
http://www.cagmdb.org/view_table.php?id=175806&minProb=50&submit=Search	175806	chr17	58244091	58244132	pos	AC	42	ACACACACACACACACACACACACACACACACACACACACAC	LPO	nc_intron,intron	-	-	-	-	-	-	-	-	-
http://www.cagmdb.org/view_table.php?id=200691&minProb=50&submit=Search	200691	chr19	6908665	6908677	pos	T	13	TTTTTTTTTTTTT	ADGRE1	intron	-	-	-	-	-	-	-	-	-
http://www.cagmdb.org/view_table.php?id=82620&minProb=50&submit=Search	82620	chr12	118068523	118068548	neg	TCC	26	TCCTCCTCCTCCTCCTCCTCCTCCTC	VSIG10	cds	VSIG10	202	1395	1	146	49	|TCCTCCTCCTCCTCCTCCTCCTCCTC|	TC|CTCCTCCTCCTCCTCCTCCTCCTC|	EEEEEEEE
http://www.cagmdb.org/view_table.php?id=561784&minProb=50&submit=Search	561784	chr9	5756539	5756548	pos	A	10	AAAAAAAAAA	RIC1	intron	-	-	-	-	-	-	-	-	-
http://www.cagmdb.org/view_table.php?id=156785&minProb=50&submit=Search	156785	chr16	67438474	67438495	neg	CA	22	CACACACACACACACACACACA	ATP6V0D1	exon,utr3	-	-	-	-	-	-	-	-	-
http://www.cagmdb.org/view_table.php?id=390399&minProb=50&submit=Search	390399	chr4	22442629	22442643	neg	A	15	AAAAAAAAAAAAAAA	ADGRA3	intron	-	-	-	-	-	-	-	-	-
http://www.cagmdb.org/view_table.php?id=229164&minProb=50&submit=Search	229164	chr1	63552000	63552016	pos	ATTAA	17	ATTAAATTAAATTAAAT	EFCAB7	intron	-	-	-	-	-	-	-	-	-
http://www.cagmdb.org/view_table.php?id=305325&minProb=50&submit=Search	305325	chr2	46612349	46612359	neg	A	11	AAAAAAAAAAA	PIGF	intron	-	-	-	-	-	-	-	-	-
http://www.cagmdb.org/view_table.php?id=200198&minProb=50&submit=Search	200198	chr19	5667194	5667203	pos	C	10	CCCCCCCCCC	SAFB	intron	-	-	-	-	-	-	-	-	-
http://www.cagmdb.org/view_table.php?id=525271&minProb=50&submit=Search	525271	chr7	134957827	134957839	pos	T	13	TTTTTTTTTTTTT	CALD1	intron	-	-	-	-	-	-	-	-	-
http://www.cagmdb.org/view_table.php?id=42682&minProb=50&submit=Search	42682	chr11	65542932	65542996	neg	GGAT	65	GGATGGATGGATGGATGGATGGATGGATGGATGGATGGATGGATAGATGGATGGATGGATGGATG	LTBP3	intron	-	-	-	-	-	-	-	-	-
http://www.cagmdb.org/view_table.php?id=255639&minProb=50&submit=Search	255639	chr1	214364767	214364806	neg	GT	40	GTGTGTGTGTGTGTGTGTGTGTGTGTGTGTGTGTGTGTGT	PTPN14	intron	-	-	-	-	-	-	-	-	-
http://www.cagmdb.org/view_table.php?id=542912&minProb=50&submit=Search	542912	chr8	60266118	60266128	neg	T	11	TTTTTTTTTTT	CA8	nc_intron,intron	-	-	-	-	-	-	-	-	-
http://www.cagmdb.org/view_table.php?id=174264&minProb=50&submit=Search	174264	chr17	51007111	51007139	neg	GT	29	GTGTGTGTGTGTGTGTGTGTGTGTGTGTG	SPAG9	intron	-	-	-	-	-	-	-	-	-
http://www.cagmdb.org/view_table.php?id=255644&minProb=50&submit=Search	255644	chr1	214383706	214383724	neg	CCT	19	CCTCCTCCTCCTCCTCCTC	PTPN14	cds	PTPN14	1415	2130	6	395	1064	|CCTCCTCCTCCTCCTCCTC|	C|CTCCTCCTCCTCCTCCTC|	EEEEEE
http://www.cagmdb.org/view_table.php?id=458517&minProb=50&submit=Search	458517	chr5	170080127	170080145	pos	TG	19	TGTGTGTGTGTGTGTGTGT	DOCK2	intron	-	-	-	-	-	-	-	-	-
http://www.cagmdb.org/view_table.php?id=184779&minProb=50&submit=Search	184779	chr18	10548540	10548551	pos	T	12	TTTTTTTTTTTT	NAPG	intron	-	-	-	-	-	-	-	-	-
http://www.cagmdb.org/view_table.php?id=149180&minProb=50&submit=Search	149180	chr16	24553559	24553575	pos	TA	17	TATATATATATATATAT	RBBP6	intron	-	-	-	-	-	-	-	-	-
http://www.cagmdb.org/view_table.php?id=485493&minProb=50&submit=Search	485493	chr6	116590871	116590885	pos	T	15	TTTTTTTTTTTTTTT	RWDD1	intron	-	-	-	-	-	-	-	-	-
http://www.cagmdb.org/view_table.php?id=158733&minProb=50&submit=Search	158733	chr16	75234097	75234113	neg	AC	17	ACACACACACACACACA	BCAR1	intron	-	-	-	-	-	-	-	-	-
http://www.cagmdb.org/view_table.php?id=198350&minProb=50&submit=Search	198350	chr18	79715188	79715208	pos	GGA	21	GGAGGAGGAGGAGGAGGAGGA	CTDP1	cds	CTDP1	1727	1138	7	697	320	|GGAGGAGGAGGAGGAGGAGGA|	G|GAGGAGGAGGAGGAGGAG|GA	EEEEEE
http://www.cagmdb.org/view_table.php?id=284925&minProb=50&submit=Search	284925	chr21	41442007	41442039	pos	GT	33	GTGTGTGTGTGTGTGTGTGCGTGTGTGTGTGTG	MX1	intron	-	-	-	-	-	-	-	-	-
http://www.cagmdb.org/view_table.php?id=84483&minProb=50&submit=Search	84483	chr12	124402513	124402549	neg	GCT	37	GCTGCTGCTGCTGCTGCTGCTGCTGCTGCTGCTGCTG	NCOR2	cds	NCOR2	5987	1491	32	109	12	|GCTGCTGCTGCTGCTGCTGCTGCTGCTGCTGCTGCTG|	G|CTGCTGCTGCTGCTGCTGCTGCTGCTGCTGCTGCTG|	QQQQQQQQQQQQ
http://www.cagmdb.org/view_table.php?id=239010&minProb=50&submit=Search	239010	chr1	111762785	111762800	pos	A	16	AAAAAAAAAAAAAAAA	DDX20	intron	-	-	-	-	-	-	-	-	-
http://www.cagmdb.org/view_table.php?id=467035&minProb=50&submit=Search	467035	chr6	26103844	26103857	-	A	14	AAAAAAAAAAAAAA	-	-	-	-	-	-	-	-	-	-	-
http://www.cagmdb.org/view_table.php?id=337409&minProb=50&submit=Search	337409	chr2	203772983	203773017	-	TCA	35	TCATCATCATCATCATCATCATCATCATCATCATC	-	-	-	-	-	-	-	-	-	-	-
http://www.cagmdb.org/view_table.php?id=106826&minProb=50&submit=Search	106826	chr14	21091727	21091750	neg	AAAAC	24	AAAACAAAACAAAACAAAACAAAA	ZNF219	intron	-	-	-	-	-	-	-	-	-
http://www.cagmdb.org/view_table.php?id=592785&minProb=50&submit=Search	592785	chrX	23682245	23682266	pos	GT	22	GTGTGTGTGTGTGTGTGTGTGT	PRDX4	intron	-	-	-	-	-	-	-	-	-
http://www.cagmdb.org/view_table.php?id=3985&minProb=50&submit=Search	3985	chr10	16695158	16695167	neg	G	10	GGGGGGGGGG	RSU1	intron	-	-	-	-	-	-	-	-	-
http://www.cagmdb.org/view_table.php?id=518605&minProb=50&submit=Search	518605	chr7	103185325	103185365	neg	TG	41	TGTGTGTGTGTGTGTGTGTGTGTGTGTGTGTGTGTGTGTGT	DPY19L2P2	nc_intron	-	-	-	-	-	-	-	-	-
http://www.cagmdb.org/view_table.php?id=203958&minProb=50&submit=Search	203958	chr19	16402547	16402557	neg	T	11	TTTTTTTTTTT	EPS15L1	nc_intron,intron	-	-	-	-	-	-	-	-	-
http://www.cagmdb.org/view_table.php?id=579478&minProb=50&submit=Search	579478	chr9	114792225	114792266	neg	AC	42	ACACACACACACACACACACACACACACACACACACACACAC	TNFSF15	intron	-	-	-	-	-	-	-	-	-
http://www.cagmdb.org/view_table.php?id=449310&minProb=50&submit=Search	449310	chr5	126593309	126593344	neg	AC	36	ACACACACACACACACACACACACACACACACACAC	ALDH7A1	intron	-	-	-	-	-	-	-	-	-
http://www.cagmdb.org/view_table.php?id=550289&minProb=50&submit=Search	550289	chr8	96309750	96309772	pos	TATATC	23	TATATCTATATCTATATCTATAT	PTDSS1	intron	-	-	-	-	-	-	-	-	-
http://www.cagmdb.org/view_table.php?id=56319&minProb=50&submit=Search	56319	chr11	130121758	130121780	pos	GAAGAG	23	GAAGAGGAAGAGGAAGAGGAAGA	APLP2	intron,nc_exon,cds	APLP2	690	1573	4	144	30	|GAAGAGGAAGAGGAAGAGGAAGA|	|GAAGAGGAAGAGGAAGAGGAA|GA	EEEEEEE
http://www.cagmdb.org/view_table.php?id=300282&minProb=50&submit=Search	300282	chr2	23684663	23684687	pos	CTC	25	CTCCTCCTCCTCCTCCTCCTCCTCC	KLHL29	intron	-	-	-	-	-	-	-	-	-
http://www.cagmdb.org/view_table.php?id=53983&minProb=50&submit=Search	53983	chr11	118903196	118903210	neg	AG	15	AGAGAGAGAGAGAGA	BCL9L	intron	-	-	-	-	-	-	-	-	-
http://www.cagmdb.org/view_table.php?id=68319&minProb=50&submit=Search	68319	chr12	54536717	54536729	pos	A	13	AAAAAAAAAAAAA	NCKAP1L	intron	-	-	-	-	-	-	-	-	-
http://www.cagmdb.org/view_table.php?id=434972&minProb=50&submit=Search	434972	chr5	52893935	52893949	pos	T	15	TTTTTTTTTTTTTTT	ITGA1	intron	-	-	-	-	-	-	-	-	-
http://www.cagmdb.org/view_table.php?id=12270&minProb=50&submit=Search	12270	chr10	50743028	50743059	pos	GTGC	32	GTGCGTGCGTGCGTGCGTGTGTGTGTGTGTGT	ASAH2B	utr5,nc_intron,intron	-	-	-	-	-	-	-	-	-
http://www.cagmdb.org/view_table.php?id=574591&minProb=50&submit=Search	574591	chr9	92224833	92224856	neg	AAAAAAT	24	AAAAAATAAAAAATAAAAAATAAA	IARS	nc_intron,intron	-	-	-	-	-	-	-	-	-
http://www.cagmdb.org/view_table.php?id=11938&minProb=50&submit=Search	11938	chr10	48946992	48947020	pos	AC	29	ACACACACACACACACACACACACACACA	WDFY4	intron	-	-	-	-	-	-	-	-	-
http://www.cagmdb.org/view_table.php?id=407070&minProb=50&submit=Search	407070	chr4	102267677	102267692	neg	AGA	16	AGAAGAAGAAGAAGAA	SLC39A8	intron	-	-	-	-	-	-	-	-	-
http://www.cagmdb.org/view_table.php?id=300974&minProb=50&submit=Search	300974	chr2	26595011	26595020	neg	T	10	TTTTTTTTTT	CIB4	intron	-	-	-	-	-	-	-	-	-
http://www.cagmdb.org/view_table.php?id=545591&minProb=50&submit=Search	545591	chr8	73071754	73071768	neg	A	15	AAAAAAAAAAAAAAA	SBSPON	intron	-	-	-	-	-	-	-	-	-
http://www.cagmdb.org/view_table.php?id=168720&minProb=50&submit=Search	168720	chr17	28523793	28523832	-	TC	40	TCTCTCTCTCTCTCTCTCTCTCTCTCTCTCTCTCTCTCTC	-	-	-	-	-	-	-	-	-	-	-
http://www.cagmdb.org/view_table.php?id=356445&minProb=50&submit=Search	356445	chr3	52806004	52806018	pos	AGGGG	15	AGGGGAGGGGAGGGG	ITIH3	intron	-	-	-	-	-	-	-	-	-
http://www.cagmdb.org/view_table.php?id=209419&minProb=50&submit=Search	209419	chr19	40556997	40557007	pos	C	11	CCCCCCCCCCC	SPTBN4	intron	-	-	-	-	-	-	-	-	-
http://www.cagmdb.org/view_table.php?id=239458&minProb=50&submit=Search	239458	chr1	113880912	113880932	neg,pos	ACAAA	21	ACAAAACAAAACAAAACAAAA	BCL2L15,AP4B1-AS1	nc_intron,exon,utr3	-	-	-	-	-	-	-	-	-
http://www.cagmdb.org/view_table.php?id=226894&minProb=50&submit=Search	226894	chr1	52814021	52814038	pos	TTAT	18	TTATTTATTTATTTATTT	ZYG11B	intron	-	-	-	-	-	-	-	-	-
http://www.cagmdb.org/view_table.php?id=317881&minProb=50&submit=Search	317881	chr2	108798709	108798740	pos	AC	32	ACACACACACACACACACACACACACACACAC	CCDC138	utr5,nc_intron,intron	-	-	-	-	-	-	-	-	-
http://www.cagmdb.org/view_table.php?id=488276&minProb=50&submit=Search	488276	chr6	130899217	130899226	neg	A	10	AAAAAAAAAA	EPB41L2	nc_intron,intron	-	-	-	-	-	-	-	-	-
http://www.cagmdb.org/view_table.php?id=119823&minProb=50&submit=Search	119823	chr14	81486649	81486660	neg	A	12	AAAAAAAAAAAA	SEL1L	intron	-	-	-	-	-	-	-	-	-
http://www.cagmdb.org/view_table.php?id=327985&minProb=50&submit=Search	327985	chr2	157308904	157308913	pos	T	10	TTTTTTTTTT	GALNT5	intron	-	-	-	-	-	-	-	-	-
http://www.cagmdb.org/view_table.php?id=44807&minProb=50&submit=Search	44807	chr11	74604532	74604542	pos	T	11	TTTTTTTTTTT	POLD3	nc_intron,intron	-	-	-	-	-	-	-	-	-
http://www.cagmdb.org/view_table.php?id=526138&minProb=50&submit=Search	526138	chr7	138732852	138732864	neg	A	13	AAAAAAAAAAAAA	ATP6V0A4	intron	-	-	-	-	-	-	-	-	-
http://www.cagmdb.org/view_table.php?id=14240&minProb=50&submit=Search	14240	chr10	60055471	60055480	neg	T	10	TTTTTTTTTT	ANK3	intron	-	-	-	-	-	-	-	-	-
http://www.cagmdb.org/view_table.php?id=221979&minProb=50&submit=Search	221979	chr1	31579064	31579079	pos	TG	16	TGTGTGTGTGTGTGTG	TINAGL1	utr5,intron	-	-	-	-	-	-	-	-	-
http://www.cagmdb.org/view_table.php?id=493153&minProb=50&submit=Search	493153	chr6	153282750	153282759	-	A	10	AAAAAAAAAA	-	-	-	-	-	-	-	-	-	-	-
http://www.cagmdb.org/view_table.php?id=247006&minProb=50&submit=Search	247006	chr1	173910581	173910602	neg	AAAT	22	AAATAAATAAATAAATAAATAA	SERPINC1	intron	-	-	-	-	-	-	-	-	-
http://www.cagmdb.org/view_table.php?id=152094&minProb=50&submit=Search	152094	chr16	48169958	48169985	neg	TGT	28	TGTTGTTGTTGTTGTTGTTGTTGTTGTT	ABCC11	intron	-	-	-	-	-	-	-	-	-
http://www.cagmdb.org/view_table.php?id=536626&minProb=50&submit=Search	536626	chr8	28793780	28793794	neg	A	15	AAAAAAAAAAAAAAA	INTS9	nc_intron,intron	-	-	-	-	-	-	-	-	-
http://www.cagmdb.org/view_table.php?id=584634&minProb=50&submit=Search	584634	chr9	136747598	136747624	neg,pos	CCTCCAG	27	CCTCCAGCCTCCAGCCTCCAGCCTCCA	LCN6,LOC100128593	intron,nc_exon	-	-	-	-	-	-	-	-	-
http://www.cagmdb.org/view_table.php?id=350826&minProb=50&submit=Search	350826	chr3	25569982	25570021	pos	AC	40	ACACACACACACACACACACACACACACACACACACACAC	RARB	nc_intron,intron	-	-	-	-	-	-	-	-	-
http://www.cagmdb.org/view_table.php?id=382740&minProb=50&submit=Search	382740	chr3	184711346	184711366	neg	TCC	21	TCCTCCTCCTCCTCCTCCTCC	MAGEF1	cds	MAGEF1	448	455	0	448	455	|TCCTCCTCCTCCTCCTCCTCC|	TC|CTCCTCCTCCTCCTCCTC|C	EEEEEE
http://www.cagmdb.org/view_table.php?id=160941&minProb=50&submit=Search	160941	chr16	84880694	84880721	pos	AATT	28	AATTAATTAATTAATTAATTAATTAATT	CRISPLD2	intron	-	-	-	-	-	-	-	-	-
http://www.cagmdb.org/view_table.php?id=186353&minProb=50&submit=Search	186353	chr18	23479184	23479201	pos	TG	18	TGTGTGTGTGTGTGTGTG	RIOK3	nc_intron,intron	-	-	-	-	-	-	-	-	-
http://www.cagmdb.org/view_table.php?id=578547&minProb=50&submit=Search	578547	chr9	110785813	110785847	pos	TA	35	TATATATATATACACACACATATATATATATATAT	MUSK	intron	-	-	-	-	-	-	-	-	-
http://www.cagmdb.org/view_table.php?id=199250&minProb=50&submit=Search	199250	chr19	2916361	2916371	pos	A	11	AAAAAAAAAAA	ZNF57	intron	-	-	-	-	-	-	-	-	-
http://www.cagmdb.org/view_table.php?id=343893&minProb=50&submit=Search	343893	chr2	232879421	232879433	neg	C	13	CCCCCCCCCCCCC	NGEF	exon,utr3	-	-	-	-	-	-	-	-	-
http://www.cagmdb.org/view_table.php?id=501142&minProb=50&submit=Search	501142	chr7	20140885	20140902	neg	AC	18	ACACACACACACACACAC	MACC1	exon,utr3	-	-	-	-	-	-	-	-	-
http://www.cagmdb.org/view_table.php?id=526213&minProb=50&submit=Search	526213	chr7	139027001	139027014	neg	AG	14	AGAGAGAGAGAGAG	ZC3HAV1L	intron	-	-	-	-	-	-	-	-	-
http://www.cagmdb.org/view_table.php?id=277378&minProb=50&submit=Search	277378	chr20	63532374	63532396	neg	TGTGTC	23	TGTGTCTGTGTCTGTGTCTGTGT	PTK6	intron,utr3	-	-	-	-	-	-	-	-	-
http://www.cagmdb.org/view_table.php?id=79121&minProb=50&submit=Search	79121	chr12	104602023	104602034	pos	T	12	TTTTTTTTTTTT	CHST11	intron	-	-	-	-	-	-	-	-	-
http://www.cagmdb.org/view_table.php?id=34419&minProb=50&submit=Search	34419	chr11	22218116	22218140	pos	CA	25	CACACACACACACACACACACACAC	ANO5	intron	-	-	-	-	-	-	-	-	-
http://www.cagmdb.org/view_table.php?id=370769&minProb=50&submit=Search	370769	chr3	126150547	126150569	neg	TTTCT	23	TTTCTTTTCTTTTCTTTTCTTTT	ALDH1L1	nc_intron,intron	-	-	-	-	-	-	-	-	-
http://www.cagmdb.org/view_table.php?id=424432&minProb=50&submit=Search	424432	chr4	188142208	188142243	pos	GT	36	GTGTGTGTGTGTGTGTGTGTGTGTGTGTGTGTGTGT	TRIML1	intron	-	-	-	-	-	-	-	-	-
http://www.cagmdb.org/view_table.php?id=168707&minProb=50&submit=Search	168707	chr17	28468558	28468570	-	A	13	AAAAAAAAAAAAA	-	-	-	-	-	-	-	-	-	-	-
http://www.cagmdb.org/view_table.php?id=170667&minProb=50&submit=Search	170667	chr17	37193338	37193348	neg	T	11	TTTTTTTTTTT	ACACA	intron	-	-	-	-	-	-	-	-	-
http://www.cagmdb.org/view_table.php?id=474338&minProb=50&submit=Search	474338	chr6	61901430	61901442	neg	A	13	AAAAAAAAAAAAA	KHDRBS2	nc_intron,intron	-	-	-	-	-	-	-	-	-
http://www.cagmdb.org/view_table.php?id=131665&minProb=50&submit=Search	131665	chr15	50719723	50719733	neg	T	11	TTTTTTTTTTT	SPPL2A	intron	-	-	-	-	-	-	-	-	-
http://www.cagmdb.org/view_table.php?id=90770&minProb=50&submit=Search	90770	chr13	38861416	38861426	pos	T	11	TTTTTTTTTTT	FREM2	intron	-	-	-	-	-	-	-	-	-
http://www.cagmdb.org/view_table.php?id=158650&minProb=50&submit=Search	158650	chr16	74893610	74893622	neg	A	13	AAAAAAAAAAAAA	WDR59	intron	-	-	-	-	-	-	-	-	-
http://www.cagmdb.org/view_table.php?id=261156&minProb=50&submit=Search	261156	chr1	239910585	239910596	pos	A	12	AAAAAAAAAAAA	CHRM3	exon,utr3	-	-	-	-	-	-	-	-	-
http://www.cagmdb.org/view_table.php?id=238428&minProb=50&submit=Search	238428	chr1	108834536	108834548	neg	A	13	AAAAAAAAAAAAA	AKNAD1	nc_intron,intron	-	-	-	-	-	-	-	-	-
http://www.cagmdb.org/view_table.php?id=178477&minProb=50&submit=Search	178477	chr17	68524185	68524194	pos	T	10	TTTTTTTTTT	PRKAR1A	intron	-	-	-	-	-	-	-	-	-
http://www.cagmdb.org/view_table.php?id=129644&minProb=50&submit=Search	129644	chr15	41380244	41380255	pos	T	12	TTTTTTTTTTTT	NUSAP1	exon,utr3	-	-	-	-	-	-	-	-	-
http://www.cagmdb.org/view_table.php?id=254179&minProb=50&submit=Search	254179	chr1	207131519	207131535	pos	TTC	17	TTCTTCTTCTTCTTCTT	C4BPA	intron	-	-	-	-	-	-	-	-	-
http://www.cagmdb.org/view_table.php?id=113073&minProb=50&submit=Search	113073	chr14	50915168	50915190	neg	CTTTT	23	CTTTTCTTTTCTTTTTTTTTTTT	PYGL	intron	-	-	-	-	-	-	-	-	-
http://www.cagmdb.org/view_table.php?id=394976&minProb=50&submit=Search	394976	chr4	41671398	41671440	pos	AC	43	ACACACACACACACACACACACACACACACACACACACACACA	LIMCH1	intron	-	-	-	-	-	-	-	-	-
http://www.cagmdb.org/view_table.php?id=376423&minProb=50&submit=Search	376423	chr3	154292727	154292761	neg	AC	35	ACACACACACACACACACACACACACACACACACA	DHX36	intron	-	-	-	-	-	-	-	-	-
http://www.cagmdb.org/view_table.php?id=382578&minProb=50&submit=Search	382578	chr3	184115505	184115515	-	T	11	TTTTTTTTTTT	-	-	-	-	-	-	-	-	-	-	-
http://www.cagmdb.org/view_table.php?id=175075&minProb=50&submit=Search	175075	chr17	55047186	55047218	pos	GT	33	GTGTGTGTGTGTGTGTGTGTGTGTGTGTGTGTG	STXBP4	intron	-	-	-	-	-	-	-	-	-
http://www.cagmdb.org/view_table.php?id=342551&minProb=50&submit=Search	342551	chr2	227062474	227062486	neg	T	13	TTTTTTTTTTTTT	COL4A4	intron	-	-	-	-	-	-	-	-	-
http://www.cagmdb.org/view_table.php?id=344139&minProb=50&submit=Search	344139	chr2	234008128	234008142	pos	T	15	TTTTTTTTTTTTTTT	TRPM8	intron	-	-	-	-	-	-	-	-	-
http://www.cagmdb.org/view_table.php?id=448592&minProb=50&submit=Search	448592	chr5	122829776	122829811	pos	AC	36	ACACACACACACACACACACACACACACACACACAC	SNX2	exon,utr3	-	-	-	-	-	-	-	-	-
http://www.cagmdb.org/view_table.php?id=485392&minProb=50&submit=Search	485392	chr6	115943224	115943236	neg	T	13	TTTTTTTTTTTTT	FRK	intron	-	-	-	-	-	-	-	-	-
http://www.cagmdb.org/view_table.php?id=213858&minProb=50&submit=Search	213858	chr19	56058125	56058143	pos	TTTTG	19	TTTTGTTTTGTTTTGTTTT	NLRP5	intron	-	-	-	-	-	-	-	-	-
http://www.cagmdb.org/view_table.php?id=492600&minProb=50&submit=Search	492600	chr6	150809892	150809905	pos	A	14	AAAAAAAAAAAAAA	PLEKHG1	intron	-	-	-	-	-	-	-	-	-
http://www.cagmdb.org/view_table.php?id=512892&minProb=50&submit=Search	512892	chr7	77355436	77355449	neg	A	14	AAAAAAAAAAAAAA	GSAP	nc_intron,intron	-	-	-	-	-	-	-	-	-
http://www.cagmdb.org/view_table.php?id=228718&minProb=50&submit=Search	228718	chr1	61769257	61769266	pos	T	10	TTTTTTTTTT	PATJ	intron	-	-	-	-	-	-	-	-	-
http://www.cagmdb.org/view_table.php?id=71703&minProb=50&submit=Search	71703	chr12	70635586	70635612	neg	AAAC	27	AAACAAACAAACAAACAAACAAACAAA	PTPRB	intron	-	-	-	-	-	-	-	-	-
http://www.cagmdb.org/view_table.php?id=581283&minProb=50&submit=Search	581283	chr9	122734516	122734538	-	CTG	23	CTGCTGCTGCTGCTGCTGCTGCT	-	-	-	-	-	-	-	-	-	-	-
http://www.cagmdb.org/view_table.php?id=264694&minProb=50&submit=Search	264694	chr20	5994479	5994523	neg,pos	AC	45	ACACACACACACACACACACACACACACACACACACACACACACA	MCM8-AS1,MCM8	nc_intron,exon,utr3	-	-	-	-	-	-	-	-	-
http://www.cagmdb.org/view_table.php?id=164102&minProb=50&submit=Search	164102	chr17	7176705	7176719	neg	CA	15	CACACACACACACAC	ASGR1	intron	-	-	-	-	-	-	-	-	-
http://www.cagmdb.org/view_table.php?id=373923&minProb=50&submit=Search	373923	chr3	142215552	142215561	neg	A	10	AAAAAAAAAA	GK5	nc_intron,intron	-	-	-	-	-	-	-	-	-
http://www.cagmdb.org/view_table.php?id=509420&minProb=50&submit=Search	509420	chr7	64544440	64544471	neg	AC	32	ACACACACACACACACACACACACACACACAC	ZNF680	intron	-	-	-	-	-	-	-	-	-
http://www.cagmdb.org/view_table.php?id=212837&minProb=50&submit=Search	212837	chr19	52522118	52522135	-	AAAC	18	AAACAAACAAACAAACAA	-	-	-	-	-	-	-	-	-	-	-
http://www.cagmdb.org/view_table.php?id=128081&minProb=50&submit=Search	128081	chr15	34105666	34105687	-	AC	22	ACACACACACACACACACACAC	-	-	-	-	-	-	-	-	-	-	-
http://www.cagmdb.org/view_table.php?id=283047&minProb=50&submit=Search	283047	chr21	33241631	33241640	pos	T	10	TTTTTTTTTT	IFNAR2	utr5,intron	-	-	-	-	-	-	-	-	-
http://www.cagmdb.org/view_table.php?id=607613&minProb=50&submit=Search	607613	chrX	101277504	101277516	neg	T	13	TTTTTTTTTTTTT	TAF7L	intron	-	-	-	-	-	-	-	-	-
http://www.cagmdb.org/view_table.php?id=607662&minProb=50&submit=Search	607662	chrX	101401454	101401472	neg,pos	AATT	19	AATTAATTAATTAATTAAT	GLA,RPL36A-HNRNPH2	intron	-	-	-	-	-	-	-	-	-
http://www.cagmdb.org/view_table.php?id=597467&minProb=50&submit=Search	597467	chrX	45079502	45079543	pos	TATG	42	TATGTATGTATGTATGTATGTATGTATGTATGTATGTATGTA	KDM6A	nc_intron,intron	-	-	-	-	-	-	-	-	-
http://www.cagmdb.org/view_table.php?id=3750&minProb=50&submit=Search	3750	chr10	15659213	15659223	neg	A	11	AAAAAAAAAAA	ITGA8	intron	-	-	-	-	-	-	-	-	-
http://www.cagmdb.org/view_table.php?id=409591&minProb=50&submit=Search	409591	chr4	114827763	114827772	neg	T	10	TTTTTTTTTT	NDST4	-	-	-	-	-	-	-	-	-	-
http://www.cagmdb.org/view_table.php?id=292793&minProb=50&submit=Search	292793	chr22	43392780	43392819	-	GA	40	GAGAGAGAGAGAGAGAGAGAGAGAACGAGAGAGAGAGAGA	-	-	-	-	-	-	-	-	-	-	-
http://www.cagmdb.org/view_table.php?id=234365&minProb=50&submit=Search	234365	chr1	88983826	88983836	neg	T	11	TTTTTTTTTTTT	RBMXL1,KYAT3	utr5,nc_intron,intron,cds	RBMXL1	1172	0	0	1172	-10	|T|TTTTTTTTTT	||	-
http://www.cagmdb.org/view_table.php?id=202212&minProb=50&submit=Search	202212	chr19	11402281	11402304	neg	AGGGTCA	24	AGGGTCAAGGGTCAAGGGTCAAGG	RGL3	intron	-	-	-	-	-	-	-	-	-
http://www.cagmdb.org/view_table.php?id=184054&minProb=50&submit=Search	184054	chr18	6956506	6956534	neg,pos	CAGCTC	29	CAGCTCCAGCTCCAGCTCCAGCTCCAGCT	LAMA1,LOC101927188	intron,nc_exon	-	-	-	-	-	-	-	-	-
http://www.cagmdb.org/view_table.php?id=254234&minProb=50&submit=Search	254234	chr1	207478969	207479002	pos	TTTTTG	34	TTTTTGTTTTTGTTTTTGTTTTTGTTTTTGTTTT	CR2	intron	-	-	-	-	-	-	-	-	-
http://www.cagmdb.org/view_table.php?id=256810&minProb=50&submit=Search	256810	chr1	220018591	220018604	neg	A	14	AAAAAAAAAAAAAA	EPRS	intron	-	-	-	-	-	-	-	-	-
http://www.cagmdb.org/view_table.php?id=119682&minProb=50&submit=Search	119682	chr14	80836562	80836571	neg	T	10	TTTTTTTTTT	CEP128	intron	-	-	-	-	-	-	-	-	-
http://www.cagmdb.org/view_table.php?id=213172&minProb=50&submit=Search	213172	chr19	53721016	53721036	-	AAACAA	21	AAACAAAAACAAAAACAAAAA	-	-	-	-	-	-	-	-	-	-	-
http://www.cagmdb.org/view_table.php?id=83900&minProb=50&submit=Search	83900	chr12	122317053	122317064	neg	AT	12	ATATATATATAT	CLIP1	intron	-	-	-	-	-	-	-	-	-
http://www.cagmdb.org/view_table.php?id=21774&minProb=50&submit=Search	21774	chr10	94553974	94553983	pos	T	10	TTTTTTTTTT	HELLS	utr5,intron	-	-	-	-	-	-	-	-	-
http://www.cagmdb.org/view_table.php?id=160670&minProb=50&submit=Search	160670	chr16	83795079	83795089	pos	A	11	AAAAAAAAAAA	CDH13	exon,utr3	-	-	-	-	-	-	-	-	-
http://www.cagmdb.org/view_table.php?id=288061&minProb=50&submit=Search	288061	chr22	24938071	24938100	neg	TCAT	30	TCATTCATTCATTCATTCATTCATTCATTC	TMEM211	intron	-	-	-	-	-	-	-	-	-
http://www.cagmdb.org/view_table.php?id=504490&minProb=50&submit=Search	504490	chr7	36620897	36620923	neg	ATGA	27	ATGAATGAATGAATGAATGAATGAATG	AOAH	intron	-	-	-	-	-	-	-	-	-
http://www.cagmdb.org/view_table.php?id=414600&minProb=50&submit=Search	414600	chr4	140527552	140527563	pos	A	12	AAAAAAAAAAAA	ELMOD2	intron	-	-	-	-	-	-	-	-	-
http://www.cagmdb.org/view_table.php?id=244075&minProb=50&submit=Search	244075	chr1	159886341	159886354	neg	A	14	AAAAAAAAAAAAAA	CFAP45	intron	-	-	-	-	-	-	-	-	-
http://www.cagmdb.org/view_table.php?id=211879&minProb=50&submit=Search	211879	chr19	48897949	48897980	neg	TTAT	32	TTATTTATTTATTTATTTATTTATTTATTTAT	TULP2	utr5,intron	-	-	-	-	-	-	-	-	-
http://www.cagmdb.org/view_table.php?id=121728&minProb=50&submit=Search	121728	chr14	89989196	89989208	pos	T	13	TTTTTTTTTTTTT	TDP1	intron	-	-	-	-	-	-	-	-	-
http://www.cagmdb.org/view_table.php?id=241828&minProb=50&submit=Search	241828	chr1	150267791	150267806	neg	TGGGG	16	TGGGGTGGGGTGGGGT	APH1A	nc_intron,intron	-	-	-	-	-	-	-	-	-
http://www.cagmdb.org/view_table.php?id=245272&minProb=50&submit=Search	245272	chr1	165409493	165409521	neg	AC	29	ACACACACACACACACACACACACACACA	RXRG	intron	-	-	-	-	-	-	-	-	-
http://www.cagmdb.org/view_table.php?id=30885&minProb=50&submit=Search	30885	chr11	4571694	4571709	neg	A	16	AAAAAAAAAAAAAAAA	C11orf40	intron	-	-	-	-	-	-	-	-	-
http://www.cagmdb.org/view_table.php?id=261945&minProb=50&submit=Search	261945	chr1	243270822	243270834	pos	T	13	TTTTTTTTTTTTT	SDCCAG8	utr5,intron	-	-	-	-	-	-	-	-	-
http://www.cagmdb.org/view_table.php?id=619109&minProb=50&submit=Search	619109	chrX	155898391	155898400	pos	A	10	AAAAAAAAAA	VAMP7	nc_intron,intron	-	-	-	-	-	-	-	-	-
http://www.cagmdb.org/view_table.php?id=484566&minProb=50&submit=Search	484566	chr6	112158541	112158567	neg	CAAC	27	CAACCAACCAACCAACCAACCAACCAA	LAMA4	intron	-	-	-	-	-	-	-	-	-
http://www.cagmdb.org/view_table.php?id=386098&minProb=50&submit=Search	386098	chr4	1804286	1804296	pos	G	11	GGGGGGGGGGG	FGFR3	nc_intron,intron	-	-	-	-	-	-	-	-	-
http://www.cagmdb.org/view_table.php?id=419602&minProb=50&submit=Search	419602	chr4	165277749	165277786	pos	AC	38	ACACACACACACACACACACACACACACACACACACAC	KLHL2	intron	-	-	-	-	-	-	-	-	-
http://www.cagmdb.org/view_table.php?id=356063&minProb=50&submit=Search	356063	chr3	50877651	50877684	pos	TTTTC	34	TTTTCTTTTCTTTTCTTTTCTTTTCTTTTCTTTT	DOCK3	intron	-	-	-	-	-	-	-	-	-
http://www.cagmdb.org/view_table.php?id=386083&minProb=50&submit=Search	386083	chr4	1699947	1699958	neg	T	12	TTTTTTTTTTTT	SLBP	intron	-	-	-	-	-	-	-	-	-
http://www.cagmdb.org/view_table.php?id=273474&minProb=50&submit=Search	273474	chr20	47180039	47180050	pos	T	12	TTTTTTTTTTTT	EYA2	intron	-	-	-	-	-	-	-	-	-
http://www.cagmdb.org/view_table.php?id=175792&minProb=50&submit=Search	175792	chr17	58155099	58155117	-	TTTG	19	TTTGTTTGTTTGTTTGTTT	-	-	-	-	-	-	-	-	-	-	-
http://www.cagmdb.org/view_table.php?id=515007&minProb=50&submit=Search	515007	chr7	87375972	87375982	pos	T	11	TTTTTTTTTTT	CROT	intron	-	-	-	-	-	-	-	-	-
http://www.cagmdb.org/view_table.php?id=210848&minProb=50&submit=Search	210848	chr19	45831283	45831319	neg	AC	37	ACACACACACACGCACACGCACACGCACACGCACACG	SYMPK	intron	-	-	-	-	-	-	-	-	-
http://www.cagmdb.org/view_table.php?id=357766&minProb=50&submit=Search	357766	chr3	58645458	58645484	neg	AAATA	27	AAATAAAATAAAATAAAATAAAATAAA	FAM3D	intron	-	-	-	-	-	-	-	-	-
http://www.cagmdb.org/view_table.php?id=180126&minProb=50&submit=Search	180126	chr17	74999289	74999316	pos	CA	28	CACACACACACACACACACACACACACA	CDR2L	intron	-	-	-	-	-	-	-	-	-
http://www.cagmdb.org/view_table.php?id=67175&minProb=50&submit=Search	67175	chr12	49962392	49962401	neg,pos	G	10	GGGGGGGGGG	LOC101927318,AQP5	nc_intron,intron	-	-	-	-	-	-	-	-	-
http://www.cagmdb.org/view_table.php?id=216486&minProb=50&submit=Search	216486	chr1	9743725	9743737	neg	T	13	TTTTTTTTTTTTT	CLSTN1	intron	-	-	-	-	-	-	-	-	-
http://www.cagmdb.org/view_table.php?id=174044&minProb=50&submit=Search	174044	chr17	50188800	50188816	neg	AG	17	AGAGAGAGAGAGAGAGA	COL1A1	intron	-	-	-	-	-	-	-	-	-
http://www.cagmdb.org/view_table.php?id=523597&minProb=50&submit=Search	523597	chr7	127704712	127704731	pos	AAAC	20	AAACAAACAAACAAACAAAC	SND1	intron	-	-	-	-	-	-	-	-	-
http://www.cagmdb.org/view_table.php?id=331812&minProb=50&submit=Search	331812	chr2	176118859	176118902	pos	AAAACC	44	AAAACCAAAACCAAAACCAAAACAAAAACAAAAACAAAAACAAA	HOXD10	intron	-	-	-	-	-	-	-	-	-
http://www.cagmdb.org/view_table.php?id=58901&minProb=50&submit=Search	58901	chr12	7142062	7142077	pos	T	16	TTTTTTTTTTTTTTTT	CLSTN3	intron	-	-	-	-	-	-	-	-	-
http://www.cagmdb.org/view_table.php?id=485520&minProb=50&submit=Search	485520	chr6	116681112	116681145	-	CCG	34	CCGCCGCCGCCGCCGCCGCCGCCGCCGCCGCCGC	-	-	-	-	-	-	-	-	-	-	-
http://www.cagmdb.org/view_table.php?id=231864&minProb=50&submit=Search	231864	chr1	76868592	76868615	pos	GCA	24	GCAGCAGCAGCAGCAGCAGCAGCA	ST6GALNAC5	cds	ST6GALNAC5	110	877	1	95	127	|GCAGCAGCAGCAGCAGCAGCAGCA|	G|CAGCAGCAGCAGCAGCAGCAG|CA	QQQQQQQ
http://www.cagmdb.org/view_table.php?id=500461&minProb=50&submit=Search	500461	chr7	16682768	16682777	pos	T	10	TTTTTTTTTT	BZW2	nc_intron,intron	-	-	-	-	-	-	-	-	-
http://www.cagmdb.org/view_table.php?id=333159&minProb=50&submit=Search	333159	chr2	183130388	183130406	pos	T	19	TTTTTTTTTTTTTTTTTTT	NUP35	utr5,nc_intron,intron	-	-	-	-	-	-	-	-	-
http://www.cagmdb.org/view_table.php?id=348862&minProb=50&submit=Search	348862	chr3	15498470	15498486	neg	CA	17	CACACACACACACACAC	COLQ	intron	-	-	-	-	-	-	-	-	-
http://www.cagmdb.org/view_table.php?id=216742&minProb=50&submit=Search	216742	chr1	10658675	10658690	neg	CTCTG	16	CTCTGCTCTGCTCTGC	CASZ1	intron	-	-	-	-	-	-	-	-	-
http://www.cagmdb.org/view_table.php?id=356898&minProb=50&submit=Search	356898	chr3	54879328	54879341	neg,pos	T	14	TTTTTTTTTTTTTT	CACNA2D3,CACNA2D3-AS1	nc_intron,intron	-	-	-	-	-	-	-	-	-
http://www.cagmdb.org/view_table.php?id=314370&minProb=50&submit=Search	314370	chr2	88428657	88428669	-	AC	13	ACACACACACACA	-	-	-	-	-	-	-	-	-	-	-
http://www.cagmdb.org/view_table.php?id=25985&minProb=50&submit=Search	25985	chr10	113645945	113645954	neg	A	10	AAAAAAAAAA	NRAP	intron	-	-	-	-	-	-	-	-	-
http://www.cagmdb.org/view_table.php?id=526896&minProb=50&submit=Search	526896	chr7	141838138	141838160	neg	ATC	23	ATCATCATCATCATCATCATCAT	PRSS37	intron	-	-	-	-	-	-	-	-	-
http://www.cagmdb.org/view_table.php?id=47161&minProb=50&submit=Search	47161	chr11	85720998	85721011	neg	A	14	AAAAAAAAAAAAAA	SYTL2	intron	-	-	-	-	-	-	-	-	-
http://www.cagmdb.org/view_table.php?id=297340&minProb=50&submit=Search	297340	chr2	9518260	9518281	neg	A	22	AAAAAAAAAAAAAAAAAAAAAA	ADAM17	intron	-	-	-	-	-	-	-	-	-
http://www.cagmdb.org/view_table.php?id=143037&minProb=50&submit=Search	143037	chr16	488712	488726	pos	T	15	TTTTTTTTTTTTTTT	RAB11FIP3	intron	-	-	-	-	-	-	-	-	-
http://www.cagmdb.org/view_table.php?id=583411&minProb=50&submit=Search	583411	chr9	131133005	131133014	pos	T	10	TTTTTTTTTT	NUP214	intron	-	-	-	-	-	-	-	-	-
http://www.cagmdb.org/view_table.php?id=555225&minProb=50&submit=Search	555225	chr8	119243267	119243279	neg,pos	A	13	AAAAAAAAAAAAA	MAL2-AS1,MAL2	nc_intron,intron	-	-	-	-	-	-	-	-	-
http://www.cagmdb.org/view_table.php?id=179895&minProb=50&submit=Search	179895	chr17	74222789	74222801	pos	T	13	TTTTTTTTTTTTT	TTYH2	intron	-	-	-	-	-	-	-	-	-
http://www.cagmdb.org/view_table.php?id=608524&minProb=50&submit=Search	608524	chrX	105895364	105895396	pos	AGAA	33	AGAAAGAAAGAAAGAAAGAAAGAAAGAAAGAAA	NRK	intron	-	-	-	-	-	-	-	-	-
http://www.cagmdb.org/view_table.php?id=423870&minProb=50&submit=Search	423870	chr4	185523569	185523579	neg	T	11	TTTTTTTTTTT	PDLIM3	nc_intron,intron	-	-	-	-	-	-	-	-	-
http://www.cagmdb.org/view_table.php?id=81556&minProb=50&submit=Search	81556	chr12	114399415	114399429	neg	A	15	AAAAAAAAAAAAAAA	TBX5	intron	-	-	-	-	-	-	-	-	-
http://www.cagmdb.org/view_table.php?id=59306&minProb=50&submit=Search	59306	chr12	8868458	8868475	pos	GT	18	GTGTGTGTGTGTGTGTGT	A2ML1	intron	-	-	-	-	-	-	-	-	-
http://www.cagmdb.org/view_table.php?id=388475&minProb=50&submit=Search	388475	chr4	13368821	13368831	neg	T	11	TTTTTTTTTTT	RAB28	intron,utr3	-	-	-	-	-	-	-	-	-
http://www.cagmdb.org/view_table.php?id=162043&minProb=50&submit=Search	162043	chr16	89784709	89784735	neg	GGGGAA	27	GGGGAAGGGGAAGGGGAAGGGGAAGGG	FANCA	intron	-	-	-	-	-	-	-	-	-
http://www.cagmdb.org/view_table.php?id=343188&minProb=50&submit=Search	343188	chr2	229840801	229840813	neg	A	13	AAAAAAAAAAAAA	TRIP12	intron	-	-	-	-	-	-	-	-	-
http://www.cagmdb.org/view_table.php?id=411222&minProb=50&submit=Search	411222	chr4	123402605	123402632	pos	TTTTTG	28	TTTTTGTTTTTGTTTTTGTTTTTGTTTT	SPRY1	exon,utr3	-	-	-	-	-	-	-	-	-
http://www.cagmdb.org/view_table.php?id=404378&minProb=50&submit=Search	404378	chr4	88505920	88505946	pos	GTT	27	GTTGTTGTTGTTGTTGTTGTTGTTGTT	HERC5	exon,utr3	-	-	-	-	-	-	-	-	-
http://www.cagmdb.org/view_table.php?id=292496&minProb=50&submit=Search	292496	chr22	42179491	42179526	neg	A	36	AAAAAAAAAAAAAAAAAAAAAGAAAAGAAAAGAAAA	TCF20	intron	-	-	-	-	-	-	-	-	-
http://www.cagmdb.org/view_table.php?id=302161&minProb=50&submit=Search	302161	chr2	32202024	32202034	pos	A	11	AAAAAAAAAAA	SLC30A6	intron	-	-	-	-	-	-	-	-	-
http://www.cagmdb.org/view_table.php?id=22332&minProb=50&submit=Search	22332	chr10	97259829	97259849	neg	TGTTT	21	TGTTTTGTTTTGTTTTGTTTT	ARHGAP19-SLIT1,ARHGAP19	nc_intron,intron	-	-	-	-	-	-	-	-	-
http://www.cagmdb.org/view_table.php?id=222475&minProb=50&submit=Search	222475	chr1	33572392	33572406	neg	T	15	TTTTTTTTTTTTTTT	CSMD2	intron	-	-	-	-	-	-	-	-	-
http://www.cagmdb.org/view_table.php?id=268536&minProb=50&submit=Search	268536	chr20	25078548	25078561	neg	T	14	TTTTTTTTTTTTTT	VSX1	nc_intron,intron,exon,utr3	-	-	-	-	-	-	-	-	-
http://www.cagmdb.org/view_table.php?id=556116&minProb=50&submit=Search	556116	chr8	123370137	123370149	neg	A	13	AAAAAAAAAAAAA	ATAD2	intron	-	-	-	-	-	-	-	-	-
http://www.cagmdb.org/view_table.php?id=335834&minProb=50&submit=Search	335834	chr2	196902397	196902415	neg	ATTC	19	ATTCATTCATTCATTCATT	PGAP1	utr5,intron	-	-	-	-	-	-	-	-	-
http://www.cagmdb.org/view_table.php?id=127823&minProb=50&submit=Search	127823	chr15	32963924	32963947	neg	CA	24	CACACACACACACACACACACACA	FMN1	intron	-	-	-	-	-	-	-	-	-
http://www.cagmdb.org/view_table.php?id=373956&minProb=50&submit=Search	373956	chr3	142375975	142376001	neg	CA	27	CACACACACACACACACACACACACAC	XRN1	intron	-	-	-	-	-	-	-	-	-
http://www.cagmdb.org/view_table.php?id=263723&minProb=50&submit=Search	263723	chr20	2075886	2075932	-	A	47	AAAAAAAAAAATACACACACACACACACACACACACACACACACACA	-	-	-	-	-	-	-	-	-	-	-
http://www.cagmdb.org/view_table.php?id=499371&minProb=50&submit=Search	499371	chr7	11401737	11401746	neg	T	10	TTTTTTTTTT	THSD7A	intron	-	-	-	-	-	-	-	-	-
http://www.cagmdb.org/view_table.php?id=375277&minProb=50&submit=Search	375277	chr3	149179712	149179750	neg	AC	39	ACACACACACACACACACACACACACACACACACACACA	CP	nc_intron,intron	-	-	-	-	-	-	-	-	-
http://www.cagmdb.org/view_table.php?id=436966&minProb=50&submit=Search	436966	chr5	62487632	62487642	pos	T	11	TTTTTTTTTTT	IPO11	intron	-	-	-	-	-	-	-	-	-
http://www.cagmdb.org/view_table.php?id=599095&minProb=50&submit=Search	599095	chrX	52753170	52753183	pos	T	14	TTTTTTTTTTTTTT	SSX2,SSX2B	intron	-	-	-	-	-	-	-	-	-
http://www.cagmdb.org/view_table.php?id=148805&minProb=50&submit=Search	148805	chr16	23474867	23474879	neg	A	13	AAAAAAAAAAAAA	GGA2	intron	-	-	-	-	-	-	-	-	-
http://www.cagmdb.org/view_table.php?id=346607&minProb=50&submit=Search	346607	chr3	4697316	4697353	pos	GT	38	GTGTGTGTGTGTGTGTGTGTGTGTGTGTGTGTGTGTGT	ITPR1	intron	-	-	-	-	-	-	-	-	-
http://www.cagmdb.org/view_table.php?id=357250&minProb=50&submit=Search	357250	chr3	56571377	56571398	pos	A	22	AAAAAAAAAAAGTTTTTTTTTT	CCDC66	utr5,nc_intron,intron	-	-	-	-	-	-	-	-	-
http://www.cagmdb.org/view_table.php?id=17219&minProb=50&submit=Search	17219	chr10	73045231	73045242	neg	T	12	TTTTTTTTTTTT	P4HA1	intron	-	-	-	-	-	-	-	-	-
http://www.cagmdb.org/view_table.php?id=33646&minProb=50&submit=Search	33646	chr11	18456407	18456420	pos	CT	14	CTCTCTCTCTCTCT	LDHAL6A	utr5,intron,exon	-	-	-	-	-	-	-	-	-
http://www.cagmdb.org/view_table.php?id=208351&minProb=50&submit=Search	208351	chr19	36422898	36422911	pos	A	14	AAAAAAAAAAAAAA	LOC644189	-	-	-	-	-	-	-	-	-	-
http://www.cagmdb.org/view_table.php?id=472681&minProb=50&submit=Search	472681	chr6	50823872	50823896	pos	ACAA	25	ACAAACAAACAAACAAACAAACAAA	TFAP2B	intron	-	-	-	-	-	-	-	-	-
http://www.cagmdb.org/view_table.php?id=420590&minProb=50&submit=Search	420590	chr4	170068558	170068567	neg	A	10	AAAAAAAAAA	AADAT	intron	-	-	-	-	-	-	-	-	-
http://www.cagmdb.org/view_table.php?id=157624&minProb=50&submit=Search	157624	chr16	70680909	70680918	neg	G	10	GGGGGGGGGG	MTSS1L	intron	-	-	-	-	-	-	-	-	-
http://www.cagmdb.org/view_table.php?id=467762&minProb=50&submit=Search	467762	chr6	29262961	29262976	pos	AAC	16	AACAACAACAACAACA	LOC101929006	nc_intron	-	-	-	-	-	-	-	-	-
http://www.cagmdb.org/view_table.php?id=229414&minProb=50&submit=Search	229414	chr1	64768534	64768545	pos	T	12	TTTTTTTTTTTT	RAVER2	intron	-	-	-	-	-	-	-	-	-
http://www.cagmdb.org/view_table.php?id=138133&minProb=50&submit=Search	138133	chr15	80153172	80153214	pos	GGAGT	43	GGAGTGGAGTGGAGTGGAGTGGAGTGGAGTGGAGTGGAGTGGA	FAH	intron	-	-	-	-	-	-	-	-	-
http://www.cagmdb.org/view_table.php?id=405685&minProb=50&submit=Search	405685	chr4	95114646	95114686	pos	AC	41	ACACACACACACACACACACACACTGACTCACACACACACA	BMPR1B	intron	-	-	-	-	-	-	-	-	-
http://www.cagmdb.org/view_table.php?id=232039&minProb=50&submit=Search	232039	chr1	77711529	77711561	neg	AC	33	ACACACACACACACACACACACACACACACACA	USP33	intron	-	-	-	-	-	-	-	-	-
http://www.cagmdb.org/view_table.php?id=355511&minProb=50&submit=Search	355511	chr3	48501380	48501395	neg	CA	16	CACACACACACACACA	SHISA5	utr5,intron	-	-	-	-	-	-	-	-	-
http://www.cagmdb.org/view_table.php?id=583799&minProb=50&submit=Search	583799	chr9	132887139	132887181	pos	ATCC	43	ATCCATCCATCCATCCATCCATCCATCCATCCATCCATCCATC	SPACA9	nc_intron,intron	-	-	-	-	-	-	-	-	-
http://www.cagmdb.org/view_table.php?id=370127&minProb=50&submit=Search	370127	chr3	122806709	122806721	pos	T	13	TTTTTTTTTTTTT	DIRC2	intron	-	-	-	-	-	-	-	-	-
http://www.cagmdb.org/view_table.php?id=86574&minProb=50&submit=Search	86574	chr13	19350248	19350258	-	A	11	AAAAAAAAAAA	-	-	-	-	-	-	-	-	-	-	-
http://www.cagmdb.org/view_table.php?id=370721&minProb=50&submit=Search	370721	chr3	125816023	125816038	-	ACA	16	ACAACAACAACAACAA	-	-	-	-	-	-	-	-	-	-	-
http://www.cagmdb.org/view_table.php?id=391021&minProb=50&submit=Search	391021	chr4	25159111	25159125	neg	A	15	AAAAAAAAAAAAAAA	SEPSECS	intron	-	-	-	-	-	-	-	-	-
http://www.cagmdb.org/view_table.php?id=260264&minProb=50&submit=Search	260264	chr1	235991116	235991128	neg	CA	13	CACACACACACAC	NID1	intron	-	-	-	-	-	-	-	-	-
http://www.cagmdb.org/view_table.php?id=152107&minProb=50&submit=Search	152107	chr16	48231661	48231691	neg	A	31	AAAAAAAAAAAAAAAAGAGAGAGAGAGAGAG	ABCC11	intron	-	-	-	-	-	-	-	-	-
http://www.cagmdb.org/view_table.php?id=511760&minProb=50&submit=Search	511760	chr7	72966385	72966420	neg	GT	36	GTGTGTGTGTGTGTGTGTGTGTGTGTGTGTGTGTGT	TRIM74,TRIM73	utr5,intron	-	-	-	-	-	-	-	-	-
http://www.cagmdb.org/view_table.php?id=264103&minProb=50&submit=Search	264103	chr20	3618829	3618844	pos	TGG	16	TGGTGGTGGTGGTGGT	ATRN	intron	-	-	-	-	-	-	-	-	-
http://www.cagmdb.org/view_table.php?id=500194&minProb=50&submit=Search	500194	chr7	15365381	15365395	neg	A	15	AAAAAAAAAAAAAAA	AGMO	intron	-	-	-	-	-	-	-	-	-
http://www.cagmdb.org/view_table.php?id=502583&minProb=50&submit=Search	502583	chr7	26982775	26982794	-	TCC	20	TCCTCCTCCTCCTCCTCCTC	-	-	-	-	-	-	-	-	-	-	-
http://www.cagmdb.org/view_table.php?id=133460&minProb=50&submit=Search	133460	chr15	59107303	59107318	pos	T	16	TTTTTTTTTTTTTTTT	CCNB2	intron	-	-	-	-	-	-	-	-	-
http://www.cagmdb.org/view_table.php?id=382652&minProb=50&submit=Search	382652	chr3	184388388	184388432	pos	CATC	45	CATCCATCCATCCATCCATCCATCCATCCATCCATCCATCCATCC	CHRD	nc_intron,intron	-	-	-	-	-	-	-	-	-
http://www.cagmdb.org/view_table.php?id=393878&minProb=50&submit=Search	393878	chr4	37635223	37635232	neg	A	10	AAAAAAAAAA	RELL1	intron	-	-	-	-	-	-	-	-	-
http://www.cagmdb.org/view_table.php?id=321852&minProb=50&submit=Search	321852	chr2	127769006	127769039	neg	TAAA	34	TAAATAAATAAATAAATAAATAAATAAATAAATA	WDR33	intron	-	-	-	-	-	-	-	-	-
http://www.cagmdb.org/view_table.php?id=33613&minProb=50&submit=Search	33613	chr11	18297004	18297016	neg	A	13	AAAAAAAAAAAAA	HPS5	intron	-	-	-	-	-	-	-	-	-
http://www.cagmdb.org/view_table.php?id=526303&minProb=50&submit=Search	526303	chr7	139412537	139412548	pos	T	12	TTTTTTTTTTTT	C7orf55-LUC7L2,LUC7L2	intron	-	-	-	-	-	-	-	-	-
http://www.cagmdb.org/view_table.php?id=491331&minProb=50&submit=Search	491331	chr6	144781867	144781889	pos	ATGTA	23	ATGTAATGTAATGTAATGTAATG	UTRN	intron	-	-	-	-	-	-	-	-	-
http://www.cagmdb.org/view_table.php?id=30383&minProb=50&submit=Search	30383	chr11	1922821	1922840	pos	CT	20	CTCTCTCTCTCTCTCTCTCT	TNNT3	utr5,intron	-	-	-	-	-	-	-	-	-
http://www.cagmdb.org/view_table.php?id=147574&minProb=50&submit=Search	147574	chr16	18827857	18827873	neg	TA	17	TATATATATATATATAT	SMG1	intron	-	-	-	-	-	-	-	-	-
http://www.cagmdb.org/view_table.php?id=585534&minProb=50&submit=Search	585534	chrUn_GL000220v1	142901	142931	-	CAGG	31	CAGGCAGGCAGGCAGGCAGGCAGGCAGGCAG	-	-	-	-	-	-	-	-	-	-	-
http://www.cagmdb.org/view_table.php?id=497994&minProb=50&submit=Search	497994	chr7	4983823	4983851	pos	TTG	29	TTGTTGTTGTTGTTGTTGTTGTTGTTGTT	RNF216P1	nc_intron	-	-	-	-	-	-	-	-	-
http://www.cagmdb.org/view_table.php?id=420386&minProb=50&submit=Search	420386	chr4	169107210	169107219	neg	A	10	AAAAAAAAAA	SH3RF1	intron	-	-	-	-	-	-	-	-	-
http://www.cagmdb.org/view_table.php?id=98723&minProb=50&submit=Search	98723	chr13	77559511	77559550	pos	AACAC	40	AACACAACACAACACAACACAACACAACACAACACAACAC	SCEL	intron	-	-	-	-	-	-	-	-	-
http://www.cagmdb.org/view_table.php?id=21469&minProb=50&submit=Search	21469	chr10	93209733	93209753	-	C	21	CCCCCCCCCCCAAAAAAAAAA	-	-	-	-	-	-	-	-	-	-	-
http://www.cagmdb.org/view_table.php?id=183074&minProb=50&submit=Search	183074	chr18	2544925	2544935	neg	A	11	AAAAAAAAAAA	METTL4	intron	-	-	-	-	-	-	-	-	-
http://www.cagmdb.org/view_table.php?id=102955&minProb=50&submit=Search	102955	chr13	97334149	97334176	pos	CA	28	CACACACACACACACACACACACACACA	MBNL2	intron	-	-	-	-	-	-	-	-	-
http://www.cagmdb.org/view_table.php?id=17240&minProb=50&submit=Search	17240	chr10	73136955	73136987	neg	ATT	33	ATTATTATTATTATTATTATTATTATTATTATT	ECD	nc_intron,intron	-	-	-	-	-	-	-	-	-
http://www.cagmdb.org/view_table.php?id=213558&minProb=50&submit=Search	213558	chr19	54977488	54977524	pos	TG	37	TGTGTGTGTGTGTGTGTGTGTGTGTGTGTGTGTGTGT	NLRP2	nc_intron,intron	-	-	-	-	-	-	-	-	-
http://www.cagmdb.org/view_table.php?id=73565&minProb=50&submit=Search	73565	chr12	79594701	79594728	neg	GT	28	GTGTGTGTGTGTGTGTGTGTGTGTGTGT	PAWR	intron	-	-	-	-	-	-	-	-	-
http://www.cagmdb.org/view_table.php?id=257294&minProb=50&submit=Search	257294	chr1	222261777	222261786	-	T	10	TTTTTTTTTT	-	-	-	-	-	-	-	-	-	-	-
http://www.cagmdb.org/view_table.php?id=314556&minProb=50&submit=Search	314556	chr2	89666345	89666369	-	TG	25	TGTGTGTGTGTGTGTGTGTGTGTGT	-	-	-	-	-	-	-	-	-	-	-
http://www.cagmdb.org/view_table.php?id=213799&minProb=50&submit=Search	213799	chr19	55817821	55817837	neg	A	17	AAAAAAAAAAAAAAAAA	NLRP11	utr5,intron	-	-	-	-	-	-	-	-	-
http://www.cagmdb.org/view_table.php?id=270042&minProb=50&submit=Search	270042	chr20	33015600	33015613	pos	A	14	AAAAAAAAAAAAAA	BPIFB2	intron	-	-	-	-	-	-	-	-	-
http://www.cagmdb.org/view_table.php?id=35392&minProb=50&submit=Search	35392	chr11	26559836	26559875	neg,pos	AC	40	ACACACACACACACACACACACACACACACACACACACAC	MUC15,ANO3	intron,exon,utr3	-	-	-	-	-	-	-	-	-
http://www.cagmdb.org/view_table.php?id=517476&minProb=50&submit=Search	517476	chr7	99040294	99040308	neg	CG	15	CGCGCGCGCGCGCGC	SMURF1	intron	-	-	-	-	-	-	-	-	-
http://www.cagmdb.org/view_table.php?id=517665&minProb=50&submit=Search	517665	chr7	99849717	99849736	pos	TC	20	TCTCTCTCTCTCTCTCTCTC	CYP3A43	nc_intron,intron	-	-	-	-	-	-	-	-	-
http://www.cagmdb.org/view_table.php?id=481070&minProb=50&submit=Search	481070	chr6	95586994	95587006	pos	TA	13	TATATATATATAT	MANEA	intron	-	-	-	-	-	-	-	-	-
http://www.cagmdb.org/view_table.php?id=499374&minProb=50&submit=Search	499374	chr7	11412481	11412490	neg	A	10	AAAAAAAAAA	THSD7A	intron	-	-	-	-	-	-	-	-	-
http://www.cagmdb.org/view_table.php?id=402290&minProb=50&submit=Search	402290	chr4	78539494	78539509	pos	A	16	AAAAAAAAAAAAAAAA	FRAS1	intron	-	-	-	-	-	-	-	-	-
http://www.cagmdb.org/view_table.php?id=287646&minProb=50&submit=Search	287646	chr22	22914546	22914561	-	TCTG	16	TCTGTCTGTCTGTCTG	-	-	-	-	-	-	-	-	-	-	-
http://www.cagmdb.org/view_table.php?id=335687&minProb=50&submit=Search	335687	chr2	196047631	196047642	neg	T	12	TTTTTTTTTTTT	DNAH7	intron	-	-	-	-	-	-	-	-	-
http://www.cagmdb.org/view_table.php?id=5564&minProb=50&submit=Search	5564	chr10	22540138	22540156	neg	GAGG	19	GAGGGAGGGAGGGAGGGAG	PIP4K2A	intron	-	-	-	-	-	-	-	-	-
http://www.cagmdb.org/view_table.php?id=587940&minProb=50&submit=Search	587940	chrX	3068021	3068037	pos	T	17	TTTTTTTTTTTTTTTTT	ARSF	utr5,intron	-	-	-	-	-	-	-	-	-
http://www.cagmdb.org/view_table.php?id=116349&minProb=50&submit=Search	116349	chr14	66486591	66486614	pos	TC	24	TCTCTCTCTCTCTCTCTCTCTCTC	CCDC196	nc_intron,intron	-	-	-	-	-	-	-	-	-
http://www.cagmdb.org/view_table.php?id=126971&minProb=50&submit=Search	126971	chr15	28143068	28143078	neg	A	11	AAAAAAAAAAA	HERC2	intron	-	-	-	-	-	-	-	-	-
http://www.cagmdb.org/view_table.php?id=309137&minProb=50&submit=Search	309137	chr2	64096618	64096628	neg	A	11	AAAAAAAAAAA	PELI1	intron	-	-	-	-	-	-	-	-	-
http://www.cagmdb.org/view_table.php?id=198423&minProb=50&submit=Search	198423	chr18	80177973	80178003	neg,pos	AC	31	ACACACACACACACACACACACACACACACA	PARD6G,PARD6G-AS1	nc_intron,intron	-	-	-	-	-	-	-	-	-
http://www.cagmdb.org/view_table.php?id=70498&minProb=50&submit=Search	70498	chr12	65215896	65215908	pos	T	13	TTTTTTTTTTTTT	LEMD3	intron	-	-	-	-	-	-	-	-	-
http://www.cagmdb.org/view_table.php?id=418241&minProb=50&submit=Search	418241	chr4	158833714	158833724	pos	T	11	TTTTTTTTTTT	FNIP2	utr5,intron	-	-	-	-	-	-	-	-	-
http://www.cagmdb.org/view_table.php?id=143233&minProb=50&submit=Search	143233	chr16	1329644	1329654	-	A	11	AAAAAAAAAAA	-	-	-	-	-	-	-	-	-	-	-
http://www.cagmdb.org/view_table.php?id=37477&minProb=50&submit=Search	37477	chr11	36403464	36403479	pos	T	16	TTTTTTTTTTTTTTTT	PRR5L	intron	-	-	-	-	-	-	-	-	-
http://www.cagmdb.org/view_table.php?id=31280&minProb=50&submit=Search	31280	chr11	6528405	6528436	pos	GT	32	GTGTGTGTGTGTGTGTGTGTGTGTGTGTGTGT	DNHD1	intron	-	-	-	-	-	-	-	-	-
http://www.cagmdb.org/view_table.php?id=459027&minProb=50&submit=Search	459027	chr5	172339476	172339494	neg	CCGCTC	19	CCGCTCCCGCTCCCGCTCC	SH3PXD2B	intron,cds	SH3PXD2B	1107	1610	0	1107	422	|CCGCTCCCGCTCCCGCTCC|	|CCGCTCCCGCTCCCGCTC|C	RERERE
http://www.cagmdb.org/view_table.php?id=562362&minProb=50&submit=Search	562362	chr9	8484398	8484407	neg	A	10	AAAAAAAAAA	PTPRD	intron	-	-	-	-	-	-	-	-	-
http://www.cagmdb.org/view_table.php?id=31105&minProb=50&submit=Search	31105	chr11	5643115	5643136	pos	AT	22	ATATATATATATTTTTTTTTTT	TRIM6-TRIM34,TRIM34	intron	-	-	-	-	-	-	-	-	-
http://www.cagmdb.org/view_table.php?id=163642&minProb=50&submit=Search	163642	chr17	5434774	5434785	neg	T	12	TTTTTTTTTTTT	C1QBP	intron	-	-	-	-	-	-	-	-	-
http://www.cagmdb.org/view_table.php?id=545713&minProb=50&submit=Search	545713	chr8	73672902	73672915	neg	A	14	AAAAAAAAAAAAAA	STAU2	utr5,intron	-	-	-	-	-	-	-	-	-
http://www.cagmdb.org/view_table.php?id=560203&minProb=50&submit=Search	560203	chr8	142701823	142701835	pos	T	13	TTTTTTTTTTTTT	LY6K	intron	-	-	-	-	-	-	-	-	-
http://www.cagmdb.org/view_table.php?id=125016&minProb=50&submit=Search	125016	chr14	104024750	104024790	pos	AC	41	ACACACACACACACACACACACACACACACACACACACACA	TDRD9	intron	-	-	-	-	-	-	-	-	-
http://www.cagmdb.org/view_table.php?id=6309&minProb=50&submit=Search	6309	chr10	25466788	25466806	pos	AC	19	ACACACACACACACACACA	GPR158	intron	-	-	-	-	-	-	-	-	-
http://www.cagmdb.org/view_table.php?id=29985&minProb=50&submit=Search	29985	chr11	281785	281799	pos	AGA	15	AGAAGAAGAAGAAGA	NLRP6	cds	NLRP6	2050	611	3	1701	40	|AGAAGAAGAAGAAGA|	AG|AAGAAGAAGAAG|A	KKKK
http://www.cagmdb.org/view_table.php?id=582355&minProb=50&submit=Search	582355	chr9	127365413	127365423	pos	T	11	TTTTTTTTTTT	GARNL3	nc_intron,intron	-	-	-	-	-	-	-	-	-
http://www.cagmdb.org/view_table.php?id=468593&minProb=50&submit=Search	468593	chr6	33339612	33339623	-	T	12	TTTTTTTTTTTT	-	-	-	-	-	-	-	-	-	-	-
http://www.cagmdb.org/view_table.php?id=444663&minProb=50&submit=Search	444663	chr5	102391126	102391135	neg	T	10	TTTTTTTTTT	SLCO6A1	intron	-	-	-	-	-	-	-	-	-
http://www.cagmdb.org/view_table.php?id=127815&minProb=50&submit=Search	127815	chr15	32899786	32899796	neg	A	11	AAAAAAAAAAA	FMN1	intron	-	-	-	-	-	-	-	-	-
http://www.cagmdb.org/view_table.php?id=571223&minProb=50&submit=Search	571223	chr9	76134065	76134076	pos	T	12	TTTTTTTTTTTT	PCSK5	nc_intron,intron	-	-	-	-	-	-	-	-	-
http://www.cagmdb.org/view_table.php?id=14674&minProb=50&submit=Search	14674	chr10	62059162	62059171	pos	A	10	AAAAAAAAAA	ARID5B	intron	-	-	-	-	-	-	-	-	-
http://www.cagmdb.org/view_table.php?id=589431&minProb=50&submit=Search	589431	chrX	8466540	8466558	-	GGGA	19	GGGAGGGAGGGAGGGAGGG	-	-	-	-	-	-	-	-	-	-	-
http://www.cagmdb.org/view_table.php?id=145162&minProb=50&submit=Search	145162	chr16	8781190	8781217	pos	GATG	28	GATGGATGGATGGATGGATGGATGGATG	ABAT	intron	-	-	-	-	-	-	-	-	-
http://www.cagmdb.org/view_table.php?id=313776&minProb=50&submit=Search	313776	chr2	85666494	85666522	neg	TG	29	TGTGTGTGTGTGTGTGTGTGTGTGTGTGT	SFTPB	intron	-	-	-	-	-	-	-	-	-
http://www.cagmdb.org/view_table.php?id=233499&minProb=50&submit=Search	233499	chr1	84647753	84647762	neg	A	10	AAAAAAAAAA	SSX2IP	intron	-	-	-	-	-	-	-	-	-
http://www.cagmdb.org/view_table.php?id=455306&minProb=50&submit=Search	455306	chr5	155491363	155491375	-	T	13	TTTTTTTTTTTTT	-	-	-	-	-	-	-	-	-	-	-
http://www.cagmdb.org/view_table.php?id=256467&minProb=50&submit=Search	256467	chr1	218405344	218405375	pos	TTG	32	TTGTTGTTGTTGTTGTTGTTGTTGTTGTTGTT	TGFB2	nc_intron,intron	-	-	-	-	-	-	-	-	-
http://www.cagmdb.org/view_table.php?id=50392&minProb=50&submit=Search	50392	chr11	102328859	102328890	pos	TA	32	TATATATATATATATATATATATTTTTTTTTT	BIRC3	intron	-	-	-	-	-	-	-	-	-
http://www.cagmdb.org/view_table.php?id=106687&minProb=50&submit=Search	106687	chr14	20368765	20368793	neg	CA	29	CACACACACACACACACACACACACACAC	TEP1	intron	-	-	-	-	-	-	-	-	-
http://www.cagmdb.org/view_table.php?id=469383&minProb=50&submit=Search	469383	chr6	36391906	36391920	neg	T	15	TTTTTTTTTTTTTTT	PXT1	intron	-	-	-	-	-	-	-	-	-
http://www.cagmdb.org/view_table.php?id=605794&minProb=50&submit=Search	605794	chrX	92113092	92113104	pos	T	13	TTTTTTTTTTTTT	PCDH11X	intron	-	-	-	-	-	-	-	-	-
http://www.cagmdb.org/view_table.php?id=368203&minProb=50&submit=Search	368203	chr3	113657264	113657300	neg	TGC	37	TGCTGCTGCTGCTGCTGCTGCTGCTGCTGCTGCTGCT	USF3	nc_intron,cds	USF3	2320	4381	0	2320	4125	|TGCTGCTGCTGCTGCTGCTGCTGCTGCTGCTGCTGCT|	TG|CTGCTGCTGCTGCTGCTGCTGCTGCTGCTGCTG|CT	QQQQQQQQQQQ
http://www.cagmdb.org/view_table.php?id=514071&minProb=50&submit=Search	514071	chr7	82949257	82949275	neg	AC	19	ACACACACACACACACACA	PCLO	intron	-	-	-	-	-	-	-	-	-
http://www.cagmdb.org/view_table.php?id=243128&minProb=50&submit=Search	243128	chr1	155415992	155416003	neg	A	12	AAAAAAAAAAAA	ASH1L	intron	-	-	-	-	-	-	-	-	-
http://www.cagmdb.org/view_table.php?id=255824&minProb=50&submit=Search	255824	chr1	215171903	215171942	pos	TC	40	TCTCTCTCTCTCTCTTTGTCTCTCTCTCTCTCTCTCTCTC	KCNK2	intron	-	-	-	-	-	-	-	-	-
http://www.cagmdb.org/view_table.php?id=318792&minProb=50&submit=Search	318792	chr2	113195535	113195579	pos	GGAT	45	GGATGGATGGATGGATGGATGGATGGATGGATGGATGGATGGATG	PSD4	intron	-	-	-	-	-	-	-	-	-
http://www.cagmdb.org/view_table.php?id=558271&minProb=50&submit=Search	558271	chr8	133116887	133116897	pos	A	11	AAAAAAAAAAA	TG	intron	-	-	-	-	-	-	-	-	-
http://www.cagmdb.org/view_table.php?id=434579&minProb=50&submit=Search	434579	chr5	50841743	50841754	pos	A	12	AAAAAAAAAAAA	PARP8	intron	-	-	-	-	-	-	-	-	-
http://www.cagmdb.org/view_table.php?id=474482&minProb=50&submit=Search	474482	chr6	62548329	62548343	-	A	15	AAAAAAAAAAAAAAA	-	-	-	-	-	-	-	-	-	-	-
http://www.cagmdb.org/view_table.php?id=57392&minProb=50&submit=Search	57392	chr12	552293	552336	pos	AC	44	ACACACACACACACACACACACACACACACACACACACACACAC	B4GALNT3	intron	-	-	-	-	-	-	-	-	-
http://www.cagmdb.org/view_table.php?id=401382&minProb=50&submit=Search	401382	chr4	74199648	74199671	pos	AAT	24	AATAATAATAATAATAATAATAAT	MTHFD2L	nc_intron,intron	-	-	-	-	-	-	-	-	-
http://www.cagmdb.org/view_table.php?id=291164&minProb=50&submit=Search	291164	chr22	36930194	36930210	pos	CT	17	CTCTCTCTCTCTCTCTC	CSF2RB	intron	-	-	-	-	-	-	-	-	-
http://www.cagmdb.org/view_table.php?id=396874&minProb=50&submit=Search	396874	chr4	52085048	52085061	pos	T	14	TTTTTTTTTTTTTT	SPATA18	nc_intron,intron	-	-	-	-	-	-	-	-	-
http://www.cagmdb.org/view_table.php?id=373571&minProb=50&submit=Search	373571	chr3	140566155	140566171	pos	GAG	17	GAGGAGGAGGAGGAGGA	CLSTN2	cds	CLSTN2	2769	82	16	102	82	|GAGGAGGAGGAGGAGGA|	|GAGGAGGAGGAGGAG|GA	EEEEE
http://www.cagmdb.org/view_table.php?id=460926&minProb=50&submit=Search	460926	chr5	180568231	180568245	pos	T	15	TTTTTTTTTTTTTTT	CNOT6	intron	-	-	-	-	-	-	-	-	-
http://www.cagmdb.org/view_table.php?id=23047&minProb=50&submit=Search	23047	chr10	100505300	100505339	neg	AC	40	ACACACACACACACACACACACACACAAACACACACACAC	SEC31B	intron	-	-	-	-	-	-	-	-	-
http://www.cagmdb.org/view_table.php?id=482778&minProb=50&submit=Search	482778	chr6	104019316	104019368	-	TGC	53	TGCTGCTGCTGCTGCTCCTGCTGCTGCTGCTGCTGCTGCTGCTGCTGCTGCTG	-	-	-	-	-	-	-	-	-	-	-
http://www.cagmdb.org/view_table.php?id=396133&minProb=50&submit=Search	396133	chr4	47590977	47590987	pos	G	11	GGGGGGGGGGG	ATP10D	intron	-	-	-	-	-	-	-	-	-
http://www.cagmdb.org/view_table.php?id=286891&minProb=50&submit=Search	286891	chr22	19089577	19089595	neg	TTTG	19	TTTGTTTGTTTGTTTGTTT	DGCR2	nc_intron,intron	-	-	-	-	-	-	-	-	-
http://www.cagmdb.org/view_table.php?id=21505&minProb=50&submit=Search	21505	chr10	93356880	93356894	neg	GAT	15	GATGATGATGATGAT	MYOF	intron	-	-	-	-	-	-	-	-	-
http://www.cagmdb.org/view_table.php?id=205140&minProb=50&submit=Search	205140	chr19	20330073	20330115	-	TG	43	TGTGTGTGTGTGTGTGTGTGTGTGTGTGTGTGTGTGTGTGTGT	-	-	-	-	-	-	-	-	-	-	-
http://www.cagmdb.org/view_table.php?id=564060&minProb=50&submit=Search	564060	chr9	16418874	16418900	neg	CA	27	CACACACACACACACACACACACACAC	BNC2	exon,utr3	-	-	-	-	-	-	-	-	-
http://www.cagmdb.org/view_table.php?id=508590&minProb=50&submit=Search	508590	chr7	56503038	56503071	-	GT	34	GTGTGTGTGTGTGTATGTGTGTGTGTGTGTGTGT	-	-	-	-	-	-	-	-	-	-	-
http://www.cagmdb.org/view_table.php?id=367911&minProb=50&submit=Search	367911	chr3	112050523	112050538	pos	A	16	AAAAAAAAAAAAAAAA	TMPRSS7	nc_intron,intron	-	-	-	-	-	-	-	-	-
http://www.cagmdb.org/view_table.php?id=142481&minProb=50&submit=Search	142481	chr15	99703655	99703664	pos	T	10	TTTTTTTTTT	MEF2A	intron	-	-	-	-	-	-	-	-	-
http://www.cagmdb.org/view_table.php?id=546397&minProb=50&submit=Search	546397	chr8	76853063	76853085	pos	CCT	23	CCTCCTCCTCCTCCTCCTCCTCC	ZFHX4	cds	ZFHX4	6141	4687	8	2177	3215	|CCTCCTCCTCCTCCTCCTCCTCC|	|CCTCCTCCTCCTCCTCCTCCT|CC	PPPPPPP
http://www.cagmdb.org/view_table.php?id=131666&minProb=50&submit=Search	131666	chr15	50725331	50725364	neg	AAAAC	34	AAAACAAAACAAAACAAAACAAAACAAAACAAAA	SPPL2A	intron	-	-	-	-	-	-	-	-	-
http://www.cagmdb.org/view_table.php?id=188076&minProb=50&submit=Search	188076	chr18	31658114	31658127	neg	A	14	AAAAAAAAAAAAAA	B4GALT6	intron	-	-	-	-	-	-	-	-	-
http://www.cagmdb.org/view_table.php?id=274181&minProb=50&submit=Search	274181	chr20	49905315	49905337	neg	AACAA	23	AACAAAACAAAACAAAACAAAAC	SPATA2	exon,utr3	-	-	-	-	-	-	-	-	-
http://www.cagmdb.org/view_table.php?id=386923&minProb=50&submit=Search	386923	chr4	5808131	5808160	pos	CTCC	30	CTCCCTCCCTCCCTCCCTCCCTCCCTCCCT	EVC	intron	-	-	-	-	-	-	-	-	-
http://www.cagmdb.org/view_table.php?id=16118&minProb=50&submit=Search	16118	chr10	68450251	68450262	neg	A	12	AAAAAAAAAAAA	DNA2	nc_intron,intron	-	-	-	-	-	-	-	-	-
http://www.cagmdb.org/view_table.php?id=328869&minProb=50&submit=Search	328869	chr2	161900872	161900887	pos	AAAAC	16	AAAACAAAACAAAACA	SLC4A10	intron	-	-	-	-	-	-	-	-	-
http://www.cagmdb.org/view_table.php?id=388539&minProb=50&submit=Search	388539	chr4	13647617	13647653	-	TG	37	TGTGTGTGTGTGTGTGTGTGTGTGTGTGTGTGTGTGT	-	-	-	-	-	-	-	-	-	-	-
http://www.cagmdb.org/view_table.php?id=160710&minProb=50&submit=Search	160710	chr16	83951102	83951116	-	CT	15	CTCTCTCTCTCTCTC	-	-	-	-	-	-	-	-	-	-	-
http://www.cagmdb.org/view_table.php?id=31447&minProb=50&submit=Search	31447	chr11	7566040	7566058	pos	CA	19	CACACACACACACACACAC	PPFIBP2	nc_intron,intron	-	-	-	-	-	-	-	-	-
http://www.cagmdb.org/view_table.php?id=240279&minProb=50&submit=Search	240279	chr1	118054354	118054370	neg	TC	17	TCTCTCTCTCTCTCTCT	SPAG17	intron	-	-	-	-	-	-	-	-	-
http://www.cagmdb.org/view_table.php?id=29689&minProb=50&submit=Search	29689	chr10	132148133	132148161	pos	TGAACA	29	TGAACATGAACATGAACATGAACATGAAC	JAKMIP3	intron	-	-	-	-	-	-	-	-	-
http://www.cagmdb.org/view_table.php?id=260665&minProb=50&submit=Search	260665	chr1	237700491	237700503	pos	T	13	TTTTTTTTTTTTT	RYR2	intron	-	-	-	-	-	-	-	-	-
http://www.cagmdb.org/view_table.php?id=580926&minProb=50&submit=Search	580926	chr9	121165319	121165329	pos	A	11	AAAAAAAAAAA	CNTRL	intron	-	-	-	-	-	-	-	-	-
http://www.cagmdb.org/view_table.php?id=449321&minProb=50&submit=Search	449321	chr5	126632684	126632702	pos	AAAAAC	19	AAAAACAAAAACAAAAACA	TEX43	intron	-	-	-	-	-	-	-	-	-
http://www.cagmdb.org/view_table.php?id=523575&minProb=50&submit=Search	523575	chr7	127611679	127611689	neg	A	11	AAAAAAAAAAA	PAX4	intron	-	-	-	-	-	-	-	-	-
http://www.cagmdb.org/view_table.php?id=62989&minProb=50&submit=Search	62989	chr12	26494031	26494043	neg	T	13	TTTTTTTTTTTTT	ITPR2	intron	-	-	-	-	-	-	-	-	-
http://www.cagmdb.org/view_table.php?id=570530&minProb=50&submit=Search	570530	chr9	72742628	72742650	pos	AAAC	23	AAACAAACAAACAAACAAACAAA	TMC1	intron	-	-	-	-	-	-	-	-	-
http://www.cagmdb.org/view_table.php?id=240276&minProb=50&submit=Search	240276	chr1	118036602	118036625	neg	AC	24	ACACACACACACACACACACACAC	SPAG17	intron	-	-	-	-	-	-	-	-	-
http://www.cagmdb.org/view_table.php?id=292436&minProb=50&submit=Search	292436	chr22	41893402	41893430	pos	GTTT	29	GTTTGTTTGTTTGTTTGTTTGTTTGTTTG	SREBF2	nc_intron,intron	-	-	-	-	-	-	-	-	-
http://www.cagmdb.org/view_table.php?id=18140&minProb=50&submit=Search	18140	chr10	77108408	77108422	neg	A	15	AAAAAAAAAAAAAAA	KCNMA1	intron	-	-	-	-	-	-	-	-	-
http://www.cagmdb.org/view_table.php?id=594540&minProb=50&submit=Search	594540	chrX	31182716	31182725	neg	T	10	TTTTTTTTTT	DMD	intron	-	-	-	-	-	-	-	-	-
http://www.cagmdb.org/view_table.php?id=446109&minProb=50&submit=Search	446109	chr5	109713807	109713819	pos	T	13	TTTTTTTTTTTTT	MAN2A1	intron	-	-	-	-	-	-	-	-	-
http://www.cagmdb.org/view_table.php?id=591900&minProb=50&submit=Search	591900	chrX	19345746	19345757	pos	C	12	CCCCCCCCCCCC	PDHA1	intron	-	-	-	-	-	-	-	-	-
http://www.cagmdb.org/view_table.php?id=93403&minProb=50&submit=Search	93403	chr13	51389459	51389481	neg	AAG	23	AAGAAGAAGAAGAAGAAGAAGAA	INTS6	intron	-	-	-	-	-	-	-	-	-
http://www.cagmdb.org/view_table.php?id=485849&minProb=50&submit=Search	485849	chr6	118501810	118501832	neg,pos	GA	23	GAGAGAGAGAGAGAGAGAGAGAG	CEP85L,BRD7P3	intron,nc_exon	-	-	-	-	-	-	-	-	-
http://www.cagmdb.org/view_table.php?id=266183&minProb=50&submit=Search	266183	chr20	13110087	13110097	pos	T	11	TTTTTTTTTTT	SPTLC3	intron	-	-	-	-	-	-	-	-	-
http://www.cagmdb.org/view_table.php?id=48967&minProb=50&submit=Search	48967	chr11	94997240	94997249	pos	A	10	AAAAAAAAAA	KDM4D	utr5,exon	-	-	-	-	-	-	-	-	-
http://www.cagmdb.org/view_table.php?id=330474&minProb=50&submit=Search	330474	chr2	169926583	169926615	pos	AAAAACA	33	AAAAACAAAAAACAAAAAACAAAAAACAAAAAA	UBR3	intron	-	-	-	-	-	-	-	-	-
http://www.cagmdb.org/view_table.php?id=565025&minProb=50&submit=Search	565025	chr9	21409038	21409047	-	A	10	AAAAAAAAAA	-	-	-	-	-	-	-	-	-	-	-
http://www.cagmdb.org/view_table.php?id=131631&minProb=50&submit=Search	131631	chr15	50580916	50580937	neg	A	22	AAAAAAAAAACACACACACACA	TRPM7	nc_intron,intron	-	-	-	-	-	-	-	-	-
http://www.cagmdb.org/view_table.php?id=297799&minProb=50&submit=Search	297799	chr2	11309182	11309194	neg	A	13	AAAAAAAAAAAAA	ROCK2	utr5,intron	-	-	-	-	-	-	-	-	-
http://www.cagmdb.org/view_table.php?id=508384&minProb=50&submit=Search	508384	chr7	55647048	55647058	-	T	11	TTTTTTTTTTT	-	-	-	-	-	-	-	-	-	-	-
http://www.cagmdb.org/view_table.php?id=27146&minProb=50&submit=Search	27146	chr10	119141465	119141475	neg	T	11	TTTTTTTTTTT	SFXN4	nc_intron,intron	-	-	-	-	-	-	-	-	-
http://www.cagmdb.org/view_table.php?id=431857&minProb=50&submit=Search	431857	chr5	33162857	33162867	-	C	11	CCCCCCCCCCC	-	-	-	-	-	-	-	-	-	-	-
http://www.cagmdb.org/view_table.php?id=588025&minProb=50&submit=Search	588025	chrX	3319974	3319986	neg	A	13	AAAAAAAAAAAAA	MXRA5	intron	-	-	-	-	-	-	-	-	-
http://www.cagmdb.org/view_table.php?id=180499&minProb=50&submit=Search	180499	chr17	76479994	76480042	neg	AT	49	ATATATATATATAATGTGTGTGTGTGTGTGTGTGTGTGTGTGTGTGTGT	RHBDF2	intron	-	-	-	-	-	-	-	-	-
http://www.cagmdb.org/view_table.php?id=326827&minProb=50&submit=Search	326827	chr2	151462649	151462668	pos	GT	20	GTGTGTGTGTGTGTGTGTGT	RIF1	intron	-	-	-	-	-	-	-	-	-
http://www.cagmdb.org/view_table.php?id=339555&minProb=50&submit=Search	339555	chr2	214149043	214149097	pos	GT	55	GTGTGTGTGTGTATATATATATGTGTGTGTGTGTGTATATATATATATATATATA	SPAG16	nc_intron,intron	-	-	-	-	-	-	-	-	-
http://www.cagmdb.org/view_table.php?id=216251&minProb=50&submit=Search	216251	chr1	8949178	8949198	pos	CTGGCCT	21	CTGGCCTCTGGCCTCTGGCCT	CA6	intron	-	-	-	-	-	-	-	-	-
http://www.cagmdb.org/view_table.php?id=520362&minProb=50&submit=Search	520362	chr7	111822259	111822268	neg	A	10	AAAAAAAAAA	DOCK4	intron	-	-	-	-	-	-	-	-	-
http://www.cagmdb.org/view_table.php?id=492312&minProb=50&submit=Search	492312	chr6	149541318	149541357	neg	TAAA	40	TAAATAAATAAATAAATAAATAAATAAATAAATAAATAAA	PPIL4	intron	-	-	-	-	-	-	-	-	-
http://www.cagmdb.org/view_table.php?id=211685&minProb=50&submit=Search	211685	chr19	48345446	48345473	neg	ATTT	28	ATTTATTTATTTATTTATTTATTTATTT	TMEM143	nc_intron,intron	-	-	-	-	-	-	-	-	-
http://www.cagmdb.org/view_table.php?id=84298&minProb=50&submit=Search	84298	chr12	123721191	123721221	pos	TGTTT	31	TGTTTTGTTTTGTTTTGTTTTGTTTTGTTTT	ATP6V0A2	intron	-	-	-	-	-	-	-	-	-
http://www.cagmdb.org/view_table.php?id=263577&minProb=50&submit=Search	263577	chr20	1369723	1369732	neg,pos	C	10	CCCCCCCCCC	FKBP1A,SDCBP2-AS1,FKBP1A-SDCBP2	nc_intron,exon,utr3	-	-	-	-	-	-	-	-	-
http://www.cagmdb.org/view_table.php?id=61465&minProb=50&submit=Search	61465	chr12	19322677	19322686	pos	T	10	TTTTTTTTTT	PLEKHA5	intron	-	-	-	-	-	-	-	-	-
http://www.cagmdb.org/view_table.php?id=147792&minProb=50&submit=Search	147792	chr16	19443997	19444027	pos	ATGG	31	ATGGATGGATGGATGGATGGATGGATGGATG	TMC5	intron	-	-	-	-	-	-	-	-	-
http://www.cagmdb.org/view_table.php?id=171946&minProb=50&submit=Search	171946	chr17	42310779	42310801	pos	TG	23	TGTGTGTGTGTGTGTGTGTGTGT	STAT5A	exon,utr3	-	-	-	-	-	-	-	-	-
http://www.cagmdb.org/view_table.php?id=435547&minProb=50&submit=Search	435547	chr5	55627814	55627829	neg	AAC	16	AACAACAACAACAACA	SLC38A9	nc_intron,intron	-	-	-	-	-	-	-	-	-
http://www.cagmdb.org/view_table.php?id=424694&minProb=50&submit=Search	424694	chr4	189473785	189473815	-	AAG	31	AAGAAGAAGAAGAAGAAGAAGAAGAAGAAGA	-	-	-	-	-	-	-	-	-	-	-
http://www.cagmdb.org/view_table.php?id=260687&minProb=50&submit=Search	260687	chr1	237801834	237801845	pos	T	12	TTTTTTTTTTTT	RYR2	intron	-	-	-	-	-	-	-	-	-
http://www.cagmdb.org/view_table.php?id=212823&minProb=50&submit=Search	212823	chr19	52452071	52452080	pos	T	10	TTTTTTTTTT	ZNF534	exon,utr3	-	-	-	-	-	-	-	-	-
http://www.cagmdb.org/view_table.php?id=40164&minProb=50&submit=Search	40164	chr11	49067026	49067049	-	T	24	TTTTTTTTTTTTCTCTCTCTCTCT	-	-	-	-	-	-	-	-	-	-	-
http://www.cagmdb.org/view_table.php?id=320166&minProb=50&submit=Search	320166	chr2	119809817	119809829	pos	T	13	TTTTTTTTTTTTT	PTPN4	utr5,intron	-	-	-	-	-	-	-	-	-
http://www.cagmdb.org/view_table.php?id=602082&minProb=50&submit=Search	602082	chrX	71555135	71555179	pos	TG	45	TGTGTGTGTGTGTGTGTGTGTGTGTGTGTGTGTGTGTGTGTGTGT	OGT	intron	-	-	-	-	-	-	-	-	-
http://www.cagmdb.org/view_table.php?id=188048&minProb=50&submit=Search	188048	chr18	31530916	31530934	pos	ATGTAT	19	ATGTATATGTATATGTATA	DSG2	intron	-	-	-	-	-	-	-	-	-
http://www.cagmdb.org/view_table.php?id=566833&minProb=50&submit=Search	566833	chr9	30689088	30689105	-	A	18	AAAAAAAAAAAAAAAAAA	-	-	-	-	-	-	-	-	-	-	-
http://www.cagmdb.org/view_table.php?id=141236&minProb=50&submit=Search	141236	chr15	94298763	94298781	pos	TC	19	TCTCTCTCTCTCTCTCTCT	MCTP2	intron	-	-	-	-	-	-	-	-	-
http://www.cagmdb.org/view_table.php?id=419527&minProb=50&submit=Search	419527	chr4	165041750	165041760	-	T	11	TTTTTTTTTTT	-	-	-	-	-	-	-	-	-	-	-
http://www.cagmdb.org/view_table.php?id=341953&minProb=50&submit=Search	341953	chr2	224497937	224497957	neg	TG	21	TGTGTGTGTGTGTGTGTGTGT	CUL3	intron	-	-	-	-	-	-	-	-	-
http://www.cagmdb.org/view_table.php?id=154387&minProb=50&submit=Search	154387	chr16	57744719	57744736	pos	GT	18	GTGTGTGTGTGTGTGTGT	KATNB1	intron	-	-	-	-	-	-	-	-	-
http://www.cagmdb.org/view_table.php?id=165348&minProb=50&submit=Search	165348	chr17	12125502	12125512	pos	A	11	AAAAAAAAAAA	MAP2K4	intron	-	-	-	-	-	-	-	-	-
http://www.cagmdb.org/view_table.php?id=327975&minProb=50&submit=Search	327975	chr2	157257987	157258012	pos	CTG	26	CTGCTGCTGCTGCTGCTGCTGCTGCT	GALNT5	utr5,exon	-	-	-	-	-	-	-	-	-
http://www.cagmdb.org/view_table.php?id=236404&minProb=50&submit=Search	236404	chr1	98953356	98953395	neg	TG	40	TGTGTGTGTGTGTGTGTGTGTGTGTGTGTGTGTGTGTGTG	PLPPR5	intron	-	-	-	-	-	-	-	-	-
http://www.cagmdb.org/view_table.php?id=90961&minProb=50&submit=Search	90961	chr13	39857498	39857525	-	GCCAGA	28	GCCAGAGCCAGAGCCAGAGCCAGAGCCA	-	-	-	-	-	-	-	-	-	-	-
http://www.cagmdb.org/view_table.php?id=504311&minProb=50&submit=Search	504311	chr7	35883787	35883800	pos	T	14	TTTTTTTTTTTTTT	SEPT7	intron	-	-	-	-	-	-	-	-	-
http://www.cagmdb.org/view_table.php?id=1042&minProb=50&submit=Search	1042	chr10	4835623	4835646	pos	TTTTG	24	TTTTGTTTTGTTTTGTTTTGTTTT	AKR1E2	nc_intron,intron	-	-	-	-	-	-	-	-	-
http://www.cagmdb.org/view_table.php?id=318227&minProb=50&submit=Search	318227	chr2	110649148	110649170	neg	CA	23	CACACACACACACACACACACAC	BUB1	intron	-	-	-	-	-	-	-	-	-
http://www.cagmdb.org/view_table.php?id=131174&minProb=50&submit=Search	131174	chr15	48534231	48534242	neg	A	12	AAAAAAAAAAAA	FBN1	intron	-	-	-	-	-	-	-	-	-
http://www.cagmdb.org/view_table.php?id=454033&minProb=50&submit=Search	454033	chr5	149320350	149320371	pos	TCATTG	22	TCATTGTCATTGTCATTGTCAT	AFAP1L1	intron	-	-	-	-	-	-	-	-	-
http://www.cagmdb.org/view_table.php?id=291671&minProb=50&submit=Search	291671	chr22	38982239	38982262	pos	CCAGAG	24	CCAGAGCCAGAGCCAGAGCCAGAG	APOBEC3A_B	intron	-	-	-	-	-	-	-	-	-
http://www.cagmdb.org/view_table.php?id=202173&minProb=50&submit=Search	202173	chr19	11298436	11298449	pos	T	14	TTTTTTTTTTTTTT	TSPAN16	nc_intron,intron	-	-	-	-	-	-	-	-	-
http://www.cagmdb.org/view_table.php?id=185006&minProb=50&submit=Search	185006	chr18	11710636	11710646	pos	T	11	TTTTTTTTTTT	GNAL	intron	-	-	-	-	-	-	-	-	-
http://www.cagmdb.org/view_table.php?id=613441&minProb=50&submit=Search	613441	chrX	129486811	129486837	neg	TGA	27	TGATGATGATGATGATGATGATGATGA	SMARCA1	intron	-	-	-	-	-	-	-	-	-
http://www.cagmdb.org/view_table.php?id=91390&minProb=50&submit=Search	91390	chr13	41729799	41729843	neg	AC	45	ACACACACACACACACACACACACACACACACACACACACACACA	VWA8	intron	-	-	-	-	-	-	-	-	-
http://www.cagmdb.org/view_table.php?id=119049&minProb=50&submit=Search	119049	chr14	77886908	77886960	pos	AC	53	ACACACACACACACACACACACACACACACACACGCACAACACACACACACAC	ADCK1	intron	-	-	-	-	-	-	-	-	-
http://www.cagmdb.org/view_table.php?id=213501&minProb=50&submit=Search	213501	chr19	54700518	54700527	-	A	10	AAAAAAAAAA	-	-	-	-	-	-	-	-	-	-	-
http://www.cagmdb.org/view_table.php?id=465104&minProb=50&submit=Search	465104	chr6	17805371	17805408	neg	GT	38	GTGTGTGTGTGTGTGTGTGTGTGTGTGTGTGTGTGTGT	KIF13A	intron	-	-	-	-	-	-	-	-	-
http://www.cagmdb.org/view_table.php?id=607878&minProb=50&submit=Search	607878	chrX	102564177	102564193	pos	CT	17	CTCTCTCTCTCTCTCTC	NXF4	nc_intron	-	-	-	-	-	-	-	-	-
http://www.cagmdb.org/view_table.php?id=121923&minProb=50&submit=Search	121923	chr14	90906342	90906355	neg	A	14	AAAAAAAAAAAAAA	RPS6KA5	utr5,intron	-	-	-	-	-	-	-	-	-
http://www.cagmdb.org/view_table.php?id=344090&minProb=50&submit=Search	344090	chr2	233760234	233760248	pos	AT	15	ATATATATATATATA	UGT1A10,UGT1A8,UGT1A9,UGT1A4,UGT1A5,UGT1A6,UGT1A7,UGT1A3	intron	-	-	-	-	-	-	-	-	-
http://www.cagmdb.org/view_table.php?id=492930&minProb=50&submit=Search	492930	chr6	152256432	152256468	neg	AAAT	37	AAATAAATAAATAAATAAATAAATAAATAAATAAATA	SYNE1	intron	-	-	-	-	-	-	-	-	-
http://www.cagmdb.org/view_table.php?id=61337&minProb=50&submit=Search	61337	chr12	18719638	18719654	neg	AAAAT	17	AAAATAAAATAAAATAA	PLCZ1	intron	-	-	-	-	-	-	-	-	-
http://www.cagmdb.org/view_table.php?id=29931&minProb=50&submit=Search	29931	chr10	133538119	133538128	pos	T	10	TTTTTTTTTT	CYP2E1	intron	-	-	-	-	-	-	-	-	-
http://www.cagmdb.org/view_table.php?id=465694&minProb=50&submit=Search	465694	chr6	20211970	20212004	neg	AC	35	ACACACACACACACACACACACACACACACACACA	MBOAT1	nc_intron,intron	-	-	-	-	-	-	-	-	-
http://www.cagmdb.org/view_table.php?id=214689&minProb=50&submit=Search	214689	chr1	1752909	1752936	neg	CCT	28	CCTCCTCCTCCTCCTCCTCCTCCTCCTC	NADK	cds	NADK	5	1308	0	5	124	|CCTCCTCCTCCTCCTCCTCCTCCTCCTC|	C|CTCCTCCTCCTCCTCCTCCTCCTCCTC|	EEEEEEEEE
http://www.cagmdb.org/view_table.php?id=604730&minProb=50&submit=Search	604730	chrX	85308283	85308292	neg	T	10	TTTTTTTTTT	POF1B	intron	-	-	-	-	-	-	-	-	-
http://www.cagmdb.org/view_table.php?id=436955&minProb=50&submit=Search	436955	chr5	62442864	62442896	pos	AAAAC	33	AAAACAAAACAAAACAAAACAAAACAAAACAAA	IPO11	intron	-	-	-	-	-	-	-	-	-
http://www.cagmdb.org/view_table.php?id=110715&minProb=50&submit=Search	110715	chr14	39265160	39265177	pos	TA	18	TATATATATATATATATA	MIA2	intron	-	-	-	-	-	-	-	-	-
http://www.cagmdb.org/view_table.php?id=353493&minProb=50&submit=Search	353493	chr3	38551638	38551647	neg	G	10	GGGGGGGGGG	SCN5A	intron	-	-	-	-	-	-	-	-	-
http://www.cagmdb.org/view_table.php?id=210159&minProb=50&submit=Search	210159	chr19	43543342	43543379	neg	GT	38	GTGTGTGTGTGTGTGTGTGTGTGTGTGTGTGTGTGTGT	XRCC1	exon,utr3	-	-	-	-	-	-	-	-	-
http://www.cagmdb.org/view_table.php?id=108620&minProb=50&submit=Search	108620	chr14	29624400	29624412	neg	AT	13	ATATATATATATA	PRKD1	intron	-	-	-	-	-	-	-	-	-
http://www.cagmdb.org/view_table.php?id=170758&minProb=50&submit=Search	170758	chr17	37513564	37513580	-	TAAC	17	TAACTAACTAACTAACT	-	-	-	-	-	-	-	-	-	-	-
http://www.cagmdb.org/view_table.php?id=351388&minProb=50&submit=Search	351388	chr3	28331957	28331977	neg	CAAAAAA	21	CAAAAAACAAAAAACAAAAAA	AZI2	intron	-	-	-	-	-	-	-	-	-
http://www.cagmdb.org/view_table.php?id=217835&minProb=50&submit=Search	217835	chr1	15112330	15112374	neg,pos	TG	45	TGTGTGTGTGTGTGTGTGTGTGTGTGTGTGTGTGTGTGTGTGTGT	KAZN,TMEM51-AS1	intron,nc_exon	-	-	-	-	-	-	-	-	-
http://www.cagmdb.org/view_table.php?id=172020&minProb=50&submit=Search	172020	chr17	42582970	42582979	neg	T	10	TTTTTTTTTT	RETREG3	nc_intron,intron	-	-	-	-	-	-	-	-	-
http://www.cagmdb.org/view_table.php?id=397482&minProb=50&submit=Search	397482	chr4	55089571	55089580	neg	T	10	TTTTTTTTTT	KDR	intron	-	-	-	-	-	-	-	-	-
http://www.cagmdb.org/view_table.php?id=248955&minProb=50&submit=Search	248955	chr1	183132293	183132321	pos	AAT	29	AATAATAATAATAATAATAATAATAATAA	LAMC1	intron	-	-	-	-	-	-	-	-	-
http://www.cagmdb.org/view_table.php?id=608687&minProb=50&submit=Search	608687	chrX	106818946	106818961	pos	T	16	TTTTTTTTTTTTTTTT	TBC1D8B	intron	-	-	-	-	-	-	-	-	-
http://www.cagmdb.org/view_table.php?id=537715&minProb=50&submit=Search	537715	chr8	33496718	33496737	pos	GAT	20	GATGATGATGATGATGATGA	MAK16	cds	MAK16	615	268	7	93	4	|GATGATGATGATGATGATGA|	|GATGATGATGATGATGAT|GA	DDDDDD
http://www.cagmdb.org/view_table.php?id=515965&minProb=50&submit=Search	515965	chr7	92070390	92070448	pos	TTG	59	TTGTTGTTGTTGTTGTTTTGTTTTGTTTTGTTTTGTTTTGTTTTGTTTTGTTTTGTTTT	AKAP9	intron	-	-	-	-	-	-	-	-	-
http://www.cagmdb.org/view_table.php?id=374030&minProb=50&submit=Search	374030	chr3	142724487	142724508	pos	GGGGTC	22	GGGGTCGGGGTCGGGGTCGGGG	TRPC1	utr5,exon	-	-	-	-	-	-	-	-	-
http://www.cagmdb.org/view_table.php?id=73749&minProb=50&submit=Search	73749	chr12	80495387	80495406	pos	TTG	20	TTGTTGTTGTTGTTGTTGTT	PTPRQ	intron	-	-	-	-	-	-	-	-	-
http://www.cagmdb.org/view_table.php?id=357293&minProb=50&submit=Search	357293	chr3	56774899	56774936	neg	AAAC	38	AAACAAACAAACAAACAACAACAACAACAAAAAAAAAA	ARHGEF3	intron	-	-	-	-	-	-	-	-	-
http://www.cagmdb.org/view_table.php?id=171580&minProb=50&submit=Search	171580	chr17	40864764	40864773	neg	A	10	AAAAAAAAAA	KRT12	intron	-	-	-	-	-	-	-	-	-
http://www.cagmdb.org/view_table.php?id=51658&minProb=50&submit=Search	51658	chr11	108541489	108541499	neg	T	11	TTTTTTTTTTT	EXPH5	intron	-	-	-	-	-	-	-	-	-
http://www.cagmdb.org/view_table.php?id=176990&minProb=50&submit=Search	176990	chr17	62788406	62788422	neg	CA	17	CACACACACACACACAC	MARCH10	intron	-	-	-	-	-	-	-	-	-
http://www.cagmdb.org/view_table.php?id=114603&minProb=50&submit=Search	114603	chr14	58223710	58223721	pos	A	12	AAAAAAAAAAAA	ACTR10	intron	-	-	-	-	-	-	-	-	-
http://www.cagmdb.org/view_table.php?id=578240&minProb=50&submit=Search	578240	chr9	109408422	109408440	neg	AAAC	19	AAACAAACAAACAAACAAA	PTPN3	nc_intron,intron	-	-	-	-	-	-	-	-	-
http://www.cagmdb.org/view_table.php?id=146731&minProb=50&submit=Search	146731	chr16	15037798	15037807	pos	A	10	AAAAAAAAAA	PDXDC1	intron,exon,utr3	-	-	-	-	-	-	-	-	-
http://www.cagmdb.org/view_table.php?id=601827&minProb=50&submit=Search	601827	chrX	70678935	70678970	neg	TCTCCC	36	TCTCCCTCTCCCTCTCCCTCTCCCTCTCCCTCTCCC	TEX11	intron	-	-	-	-	-	-	-	-	-
http://www.cagmdb.org/view_table.php?id=39940&minProb=50&submit=Search	39940	chr11	47765375	47765418	neg	AAAAG	44	AAAAGAAAAGAAAAGAAAAGAAAAGAAAAGAAAAGAAAAGAAAA	FNBP4	intron	-	-	-	-	-	-	-	-	-
http://www.cagmdb.org/view_table.php?id=188133&minProb=50&submit=Search	188133	chr18	31916526	31916548	neg	TTTG	23	TTTGTTTGTTTGTTTGTTTGTTT	TRAPPC8	intron	-	-	-	-	-	-	-	-	-
http://www.cagmdb.org/view_table.php?id=440059&minProb=50&submit=Search	440059	chr5	79088359	79088398	pos	TG	40	TGTGTGTGTGTGTGTGTGTGTGTGTGTGTGTGTGTGTGTG	BHMT2	intron	-	-	-	-	-	-	-	-	-
http://www.cagmdb.org/view_table.php?id=383958&minProb=50&submit=Search	383958	chr3	189957701	189957725	neg	AG	25	AGAGAGAGAGAGAGAGAGAGAGAGA	P3H2	exon,utr3	-	-	-	-	-	-	-	-	-
http://www.cagmdb.org/view_table.php?id=190278&minProb=50&submit=Search	190278	chr18	41962443	41962454	pos	AT	12	ATATATATATAT	PIK3C3	intron	-	-	-	-	-	-	-	-	-
http://www.cagmdb.org/view_table.php?id=535349&minProb=50&submit=Search	535349	chr8	23294898	23294913	pos	TG	16	TGTGTGTGTGTGTGTG	R3HCC1	nc_intron,intron	-	-	-	-	-	-	-	-	-
http://www.cagmdb.org/view_table.php?id=611753&minProb=50&submit=Search	611753	chrX	120869728	120869737	-	C	10	CCCCCCCCCC	-	-	-	-	-	-	-	-	-	-	-
http://www.cagmdb.org/view_table.php?id=454499&minProb=50&submit=Search	454499	chr5	151339318	151339332	neg	T	15	TTTTTTTTTTTTTTT	SLC36A2	intron	-	-	-	-	-	-	-	-	-
http://www.cagmdb.org/view_table.php?id=615904&minProb=50&submit=Search	615904	chrX	140505223	140505232	-	A	10	AAAAAAAAAA	-	-	-	-	-	-	-	-	-	-	-
http://www.cagmdb.org/view_table.php?id=574574&minProb=50&submit=Search	574574	chr9	92142150	92142159	pos	G	10	GGGGGGGGGG	LINC00475	nc_intron	-	-	-	-	-	-	-	-	-
http://www.cagmdb.org/view_table.php?id=59465&minProb=50&submit=Search	59465	chr12	9722468	9722479	neg	A	12	AAAAAAAAAAAA	CLECL1	intron	-	-	-	-	-	-	-	-	-
http://www.cagmdb.org/view_table.php?id=401920&minProb=50&submit=Search	401920	chr4	76668575	76668601	pos	AAAC	27	AAACAAACAAACAAACAAACAAACAAA	SHROOM3	intron	-	-	-	-	-	-	-	-	-
http://www.cagmdb.org/view_table.php?id=122838&minProb=50&submit=Search	122838	chr14	95099732	95099772	neg	AC	41	ACACACACACACACACACACACACACACACACACACACACA	DICER1	intron	-	-	-	-	-	-	-	-	-
http://www.cagmdb.org/view_table.php?id=402642&minProb=50&submit=Search	402642	chr4	80386513	80386524	pos	G	12	GGGGGGGGGGGG	C4orf22	intron	-	-	-	-	-	-	-	-	-
http://www.cagmdb.org/view_table.php?id=116624&minProb=50&submit=Search	116624	chr14	67724393	67724409	pos	T	17	TTTTTTTTTTTTTTTTT	RDH12	intron	-	-	-	-	-	-	-	-	-
http://www.cagmdb.org/view_table.php?id=400140&minProb=50&submit=Search	400140	chr4	67625397	67625409	neg	A	13	AAAAAAAAAAAAA	UBA6	intron	-	-	-	-	-	-	-	-	-
http://www.cagmdb.org/view_table.php?id=53640&minProb=50&submit=Search	53640	chr11	117439085	117439103	neg	CACTCC	19	CACTCCCACTCCCACTCCC	DSCAML1	intron	-	-	-	-	-	-	-	-	-
http://www.cagmdb.org/view_table.php?id=483292&minProb=50&submit=Search	483292	chr6	106518976	106519008	pos	CA	33	CACACACACACACACATACACACACACACACAC	CRYBG1	intron	-	-	-	-	-	-	-	-	-
http://www.cagmdb.org/view_table.php?id=122343&minProb=50&submit=Search	122343	chr14	92931579	92931603	pos	GAG	25	GAGGAGGAGGAGGAGGAGGAGGAGG	CHGA	intron,cds	CHGA	684	665	5	329	99	|GAGGAGGAGGAGGAGGAGGAGGAGG|	|GAGGAGGAGGAGGAGGAGGAGGAG|G	EEEEEEEE
http://www.cagmdb.org/view_table.php?id=201146&minProb=50&submit=Search	201146	chr19	8072967	8073003	neg	GT	37	GTGTGTGTGTGTGTGTGTGTGTGTGTGTGTGTGTGTG	FBN3	intron	-	-	-	-	-	-	-	-	-
http://www.cagmdb.org/view_table.php?id=226762&minProb=50&submit=Search	226762	chr1	52353301	52353322	neg	AGAT	22	AGATAGATAGATAGATAGATAG	CC2D1B	intron,exon,utr3	-	-	-	-	-	-	-	-	-
http://www.cagmdb.org/view_table.php?id=227188&minProb=50&submit=Search	227188	chr1	54227182	54227191	neg	G	10	GGGGGGGGGG	SSBP3	intron	-	-	-	-	-	-	-	-	-
http://www.cagmdb.org/view_table.php?id=282491&minProb=50&submit=Search	282491	chr21	31203115	31203137	neg	TTG	23	TTGTTGTTGTTGTTGTTGTTGTT	TIAM1	intron	-	-	-	-	-	-	-	-	-
http://www.cagmdb.org/view_table.php?id=199558&minProb=50&submit=Search	199558	chr19	3747672	3747692	pos	AGGCTCC	21	AGGCTCCAGGCTCCAGGCTCC	TJP3	intron	-	-	-	-	-	-	-	-	-
http://www.cagmdb.org/view_table.php?id=517124&minProb=50&submit=Search	517124	chr7	97969732	97969755	neg	TAAA	24	TAAATAAATAAATAAATAAATAAA	CZ1P-ASNS,CCZ1P-OR7E38P	nc_intron	-	-	-	-	-	-	-	-	-
http://www.cagmdb.org/view_table.php?id=243821&minProb=50&submit=Search	243821	chr1	158668076	158668091	neg	A	16	AAAAAAAAAAAAAAAA	SPTA1	intron	-	-	-	-	-	-	-	-	-
http://www.cagmdb.org/view_table.php?id=502899&minProb=50&submit=Search	502899	chr7	28413093	28413126	pos	TG	34	TGTGTGTGTGTGTGTGTGTGTGTGTGTGTGTGTG	CREB5	utr5,intron	-	-	-	-	-	-	-	-	-
http://www.cagmdb.org/view_table.php?id=213330&minProb=50&submit=Search	213330	chr19	54118749	54118758	pos	T	10	TTTTTTTTTT	PRPF31	intron	-	-	-	-	-	-	-	-	-
http://www.cagmdb.org/view_table.php?id=492920&minProb=50&submit=Search	492920	chr6	152218438	152218450	neg	A	13	AAAAAAAAAAAAA	SYNE1	intron	-	-	-	-	-	-	-	-	-
http://www.cagmdb.org/view_table.php?id=338839&minProb=50&submit=Search	338839	chr2	210663104	210663115	pos	T	12	TTTTTTTTTTTT	CPS1	intron	-	-	-	-	-	-	-	-	-
http://www.cagmdb.org/view_table.php?id=470668&minProb=50&submit=Search	470668	chr6	42236368	42236387	neg	TCC	20	TCCTCCTCCTCCTCCTCCTC	TRERF1	cds	TRERF1	700	2883	2	163	24	|TCCTCCTCCTCCTCCTCCTC|	TC|CTCCTCCTCCTCCTCCTC|	EEEEEE
http://www.cagmdb.org/view_table.php?id=60535&minProb=50&submit=Search	60535	chr12	14652164	14652188	neg	TATT	25	TATTTATTTATTTATTTATTTATTT	GUCY2C	intron	-	-	-	-	-	-	-	-	-
http://www.cagmdb.org/view_table.php?id=618684&minProb=50&submit=Search	618684	chrX	153672955	153672982	neg	AC	28	ACACACACACACACACACACACACACAC	PNCK	intron	-	-	-	-	-	-	-	-	-
http://www.cagmdb.org/view_table.php?id=379310&minProb=50&submit=Search	379310	chr3	168552077	168552089	pos	A	13	AAAAAAAAAAAAA	EGFEM1P	nc_intron	-	-	-	-	-	-	-	-	-
http://www.cagmdb.org/view_table.php?id=454242&minProb=50&submit=Search	454242	chr5	150117528	150117579	neg	GC	52	GCGCGCGCGCGCGCGCGCACACACACACACACACACACACACACACACACAC	PDGFRB	intron	-	-	-	-	-	-	-	-	-
http://www.cagmdb.org/view_table.php?id=215994&minProb=50&submit=Search	215994	chr1	7969441	7969450	pos	G	10	GGGGGGGGGG	PARK7	intron	-	-	-	-	-	-	-	-	-
http://www.cagmdb.org/view_table.php?id=440389&minProb=50&submit=Search	440389	chr5	80472574	80472583	pos	A	10	AAAAAAAAAA	ZFYVE16	nc_intron,intron	-	-	-	-	-	-	-	-	-
http://www.cagmdb.org/view_table.php?id=297293&minProb=50&submit=Search	297293	chr2	9335072	9335084	pos	TG	13	TGTGTGTGTGTGT	ASAP2	intron	-	-	-	-	-	-	-	-	-
http://www.cagmdb.org/view_table.php?id=242678&minProb=50&submit=Search	242678	chr1	153772021	153772051	pos	GGT	31	GGTGGTGGTGGTGGTGGTGGTGGTGGTGGTG	INTS3	intron	-	-	-	-	-	-	-	-	-
http://www.cagmdb.org/view_table.php?id=274056&minProb=50&submit=Search	274056	chr20	49547606	49547637	neg	CAAA	32	CAAACAAACAAACAAACAAACAAACAAACAAA	PTGIS	intron	-	-	-	-	-	-	-	-	-
http://www.cagmdb.org/view_table.php?id=307224&minProb=50&submit=Search	307224	chr2	55302917	55302926	neg	A	10	AAAAAAAAAA	CCDC88A	intron	-	-	-	-	-	-	-	-	-
http://www.cagmdb.org/view_table.php?id=27264&minProb=50&submit=Search	27264	chr10	119588328	119588361	neg	TTTC	34	TTTCTTTCTTTCTTTCTTTCTTTCTTTTTTTTTT	TIAL1	utr5,nc_intron,intron	-	-	-	-	-	-	-	-	-
http://www.cagmdb.org/view_table.php?id=130588&minProb=50&submit=Search	130588	chr15	45556033	45556048	pos	T	16	TTTTTTTTTTTTTTTT	HMGN2P46	nc_exon	-	-	-	-	-	-	-	-	-
http://www.cagmdb.org/view_table.php?id=222059&minProb=50&submit=Search	222059	chr1	31919116	31919126	neg	A	11	AAAAAAAAAAA	PTP4A2	utr5,exon	-	-	-	-	-	-	-	-	-
http://www.cagmdb.org/view_table.php?id=187944&minProb=50&submit=Search	187944	chr18	31008167	31008176	neg	A	10	AAAAAAAAAA	DSC3	intron	-	-	-	-	-	-	-	-	-
http://www.cagmdb.org/view_table.php?id=563784&minProb=50&submit=Search	563784	chr9	15017534	15017546	pos	A	13	AAAAAAAAAAAAA	LOC389705	nc_intron	-	-	-	-	-	-	-	-	-
http://www.cagmdb.org/view_table.php?id=288440&minProb=50&submit=Search	288440	chr22	26373499	26373510	pos	A	12	AAAAAAAAAAAA	SEZ6L	intron	-	-	-	-	-	-	-	-	-
http://www.cagmdb.org/view_table.php?id=41198&minProb=50&submit=Search	41198	chr11	58796808	58796817	-	T	10	TTTTTTTTTT	-	-	-	-	-	-	-	-	-	-	-
http://www.cagmdb.org/view_table.php?id=200685&minProb=50&submit=Search	200685	chr19	6896772	6896794	pos	CTTC	23	CTTCCTTCCTTCCTTCCTTCCTT	ADGRE1	intron	-	-	-	-	-	-	-	-	-
http://www.cagmdb.org/view_table.php?id=320388&minProb=50&submit=Search	320388	chr2	120974780	120974803	pos	GT	24	GTGTGTGTGTGTGTGTGTGTGTGT	GLI2	intron	-	-	-	-	-	-	-	-	-
http://www.cagmdb.org/view_table.php?id=31900&minProb=50&submit=Search	31900	chr11	9606662	9606673	-	A	12	AAAAAAAAAAAA	-	-	-	-	-	-	-	-	-	-	-
http://www.cagmdb.org/view_table.php?id=572642&minProb=50&submit=Search	572642	chr9	83309686	83309696	neg	T	11	TTTTTTTTTTT	FRMD3	intron	-	-	-	-	-	-	-	-	-
http://www.cagmdb.org/view_table.php?id=340440&minProb=50&submit=Search	340440	chr2	218059705	218059724	neg,pos	CATT	20	CATTCATTCATTCATTCATT	CXCR2P1,RUFY4	nc_intron,nc_exon	-	-	-	-	-	-	-	-	-
http://www.cagmdb.org/view_table.php?id=496612&minProb=50&submit=Search	496612	chr6	169781316	169781325	pos	T	10	TTTTTTTTTT	ERMARD	intron	-	-	-	-	-	-	-	-	-
http://www.cagmdb.org/view_table.php?id=201757&minProb=50&submit=Search	201757	chr19	9980592	9980643	neg	TC	52	TCTCTCTCTCTCACACACACACACATTCACACACACACACACACACACACAC	COL5A3	intron	-	-	-	-	-	-	-	-	-
http://www.cagmdb.org/view_table.php?id=163672&minProb=50&submit=Search	163672	chr17	5553207	5553218	neg	T	12	TTTTTTTTTTTT	NLRP1	intron	-	-	-	-	-	-	-	-	-
http://www.cagmdb.org/view_table.php?id=288423&minProb=50&submit=Search	288423	chr22	26314072	26314126	pos	AC	55	ACACACACACACACACACACACACAGAGAGAGAGAGAGAGGAGAGAGAGAGAGAG	SEZ6L	intron	-	-	-	-	-	-	-	-	-
http://www.cagmdb.org/view_table.php?id=310041&minProb=50&submit=Search	310041	chr2	68042829	68042847	neg	G	19	GGGGGGGGGGGGGGGGGGG	C1D	exon,utr3	-	-	-	-	-	-	-	-	-
http://www.cagmdb.org/view_table.php?id=383073&minProb=50&submit=Search	383073	chr3	186188458	186188471	neg	GT	14	GTGTGTGTGTGTGT	DGKG	intron	-	-	-	-	-	-	-	-	-
http://www.cagmdb.org/view_table.php?id=427699&minProb=50&submit=Search	427699	chr5	14485053	14485065	pos	T	13	TTTTTTTTTTTTT	TRIO	nc_intron,intron	-	-	-	-	-	-	-	-	-
http://www.cagmdb.org/view_table.php?id=71234&minProb=50&submit=Search	71234	chr12	68654352	68654361	pos	G	10	GGGGGGGGGG	RAP1B	intron	-	-	-	-	-	-	-	-	-
http://www.cagmdb.org/view_table.php?id=132423&minProb=50&submit=Search	132423	chr15	54294069	54294079	pos	T	11	TTTTTTTTTTT	UNC13C	intron	-	-	-	-	-	-	-	-	-
http://www.cagmdb.org/view_table.php?id=70279&minProb=50&submit=Search	70279	chr12	64331036	64331045	neg	A	10	AAAAAAAAAA	C12orf56	intron	-	-	-	-	-	-	-	-	-
http://www.cagmdb.org/view_table.php?id=219010&minProb=50&submit=Search	219010	chr1	19978974	19979001	neg	CA	28	CACACACACACACACACACACACACACA	PLA2G2A	utr5,intron	-	-	-	-	-	-	-	-	-
http://www.cagmdb.org/view_table.php?id=599610&minProb=50&submit=Search	599610	chrX	54949425	54949456	neg	AG	32	AGAGAGAGAGAGAGAGAGAGAGAGAGAGAGAG	PFKFB1	nc_intron,intron	-	-	-	-	-	-	-	-	-
http://www.cagmdb.org/view_table.php?id=453791&minProb=50&submit=Search	453791	chr5	148095939	148095950	pos	TG	12	TGTGTGTGTGTG	SPINK5	intron	-	-	-	-	-	-	-	-	-
http://www.cagmdb.org/view_table.php?id=497336&minProb=50&submit=Search	497336	chr7	2527321	2527353	pos	TGTGCG	33	TGTGCGTGTGCGTGTGCGTGTGTGTGTGTGTGT	LFNG	intron,exon,utr3	-	-	-	-	-	-	-	-	-
http://www.cagmdb.org/view_table.php?id=210053&minProb=50&submit=Search	210053	chr19	42935874	42935930	neg	AC	57	ACACACACACACACACACACACACACACACACACACACACAAACACACACACACACA	PSG7	utr5,intron	-	-	-	-	-	-	-	-	-
http://www.cagmdb.org/view_table.php?id=294418&minProb=50&submit=Search	294418	chr22	50444324	50444350	pos	T	27	TTTTTTTTTTTTAATTTAATTTAATTT	PPP6R2	exon,utr3	-	-	-	-	-	-	-	-	-
http://www.cagmdb.org/view_table.php?id=577749&minProb=50&submit=Search	577749	chr9	107331690	107331701	pos	A	12	AAAAAAAAAAAA	RAD23B	exon,utr3	-	-	-	-	-	-	-	-	-
http://www.cagmdb.org/view_table.php?id=64053&minProb=50&submit=Search	64053	chr12	31666254	31666263	pos	T	10	TTTTTTTTTT	ETFBKMT	intron	-	-	-	-	-	-	-	-	-
http://www.cagmdb.org/view_table.php?id=327039&minProb=50&submit=Search	327039	chr2	152558716	152558730	pos	T	15	TTTTTTTTTTTTTTT	FMNL2	intron	-	-	-	-	-	-	-	-	-
http://www.cagmdb.org/view_table.php?id=61331&minProb=50&submit=Search	61331	chr12	18701607	18701653	neg	TCC	47	TCCTCCTCCTCCTCCTCCTCCTCCTCCTCCTCCTCCTCCTCCTCCTC	PLCZ1	intron	-	-	-	-	-	-	-	-	-
http://www.cagmdb.org/view_table.php?id=394882&minProb=50&submit=Search	394882	chr4	41261702	41261711	pos	T	10	TTTTTTTTTT	UCHL1	intron	-	-	-	-	-	-	-	-	-
http://www.cagmdb.org/view_table.php?id=298664&minProb=50&submit=Search	298664	chr2	15551341	15551354	neg	A	14	AAAAAAAAAAAAAA	NBAS	nc_intron,intron	-	-	-	-	-	-	-	-	-
http://www.cagmdb.org/view_table.php?id=536143&minProb=50&submit=Search	536143	chr8	26626483	26626522	pos	AC	40	ACACACACACACACACACACACACACACACACACACACAC	DPYSL2	intron	-	-	-	-	-	-	-	-	-
http://www.cagmdb.org/view_table.php?id=369843&minProb=50&submit=Search	369843	chr3	121658452	121658461	neg	T	10	TTTTTTTTTT	HCLS1	utr5,intron	-	-	-	-	-	-	-	-	-
http://www.cagmdb.org/view_table.php?id=518677&minProb=50&submit=Search	518677	chr7	103594539	103594549	neg	T	11	TTTTTTTTTTT	RELN	intron	-	-	-	-	-	-	-	-	-
http://www.cagmdb.org/view_table.php?id=92450&minProb=50&submit=Search	92450	chr13	46681937	46681966	pos	TG	30	TGTGTGTGTGTGTGTGTGTGTGTGTGTGTG	LRCH1	intron	-	-	-	-	-	-	-	-	-
http://www.cagmdb.org/view_table.php?id=423800&minProb=50&submit=Search	423800	chr4	185176110	185176122	neg	T	13	TTTTTTTTTTTTT	CFAP97	intron	-	-	-	-	-	-	-	-	-
http://www.cagmdb.org/view_table.php?id=492980&minProb=50&submit=Search	492980	chr6	152419547	152419559	neg	A	13	AAAAAAAAAAAAA	SYNE1	intron	-	-	-	-	-	-	-	-	-
http://www.cagmdb.org/view_table.php?id=55569&minProb=50&submit=Search	55569	chr11	126304348	126304358	pos	T	11	TTTTTTTTTTT	DCPS	intron	-	-	-	-	-	-	-	-	-
http://www.cagmdb.org/view_table.php?id=303589&minProb=50&submit=Search	303589	chr2	38729363	38729382	pos	ATTT	20	ATTTATTTATTTATTTATTT	GALM	intron	-	-	-	-	-	-	-	-	-
http://www.cagmdb.org/view_table.php?id=188807&minProb=50&submit=Search	188807	chr18	35131930	35131946	pos	TC	17	TCTCTCTCTCTCTCTCT	MAPRE2	nc_intron,intron	-	-	-	-	-	-	-	-	-
http://www.cagmdb.org/view_table.php?id=157002&minProb=50&submit=Search	157002	chr16	68291763	68291800	pos	GT	38	GTGTGTGTGTGTGTGTGTGTGTGTGTGTGTGTGTGTGT	SLC7A6	intron	-	-	-	-	-	-	-	-	-
http://www.cagmdb.org/view_table.php?id=468235&minProb=50&submit=Search	468235	chr6	31701373	31701390	neg	AC	18	ACACACACACACACACAC	ABHD16A	nc_intron,intron	-	-	-	-	-	-	-	-	-
http://www.cagmdb.org/view_table.php?id=181024&minProb=50&submit=Search	181024	chr17	78560480	78560489	neg	C	10	CCCCCCCCCC	DNAH17	intron	-	-	-	-	-	-	-	-	-
http://www.cagmdb.org/view_table.php?id=7902&minProb=50&submit=Search	7902	chr10	32040627	32040658	neg	AC	32	ACACACACACACACACACACACACACACACAC	KIF5B	intron	-	-	-	-	-	-	-	-	-
http://www.cagmdb.org/view_table.php?id=41014&minProb=50&submit=Search	41014	chr11	57806228	57806258	pos	TGG	31	TGGTGGTGGTGGTGGTGGTGGTGGTGGTGGT	CTNND1,TMX2-CTNND1	nc_intron,intron	-	-	-	-	-	-	-	-	-
http://www.cagmdb.org/view_table.php?id=239588&minProb=50&submit=Search	239588	chr1	114463609	114463623	neg	A	15	AAAAAAAAAAAAAAA	TRIM33	intron	-	-	-	-	-	-	-	-	-
http://www.cagmdb.org/view_table.php?id=452306&minProb=50&submit=Search	452306	chr5	141223251	141223260	pos	A	10	AAAAAAAAAA	PCDHB14	exon	-	-	-	-	-	-	-	-	-
http://www.cagmdb.org/view_table.php?id=89496&minProb=50&submit=Search	89496	chr13	32652146	32652160	pos	T	15	TTTTTTTTTTTTTTT	PDS5B	intron	-	-	-	-	-	-	-	-	-
http://www.cagmdb.org/view_table.php?id=635&minProb=50&submit=Search	635	chr10	3100863	3100882	pos	A	20	AAAAAAAAAAAAAAAAAAAA	PFKP	utr5,intron	-	-	-	-	-	-	-	-	-
http://www.cagmdb.org/view_table.php?id=73688&minProb=50&submit=Search	73688	chr12	80219791	80219804	pos	T	14	TTTTTTTTTTTTTT	OTOGL	intron	-	-	-	-	-	-	-	-	-
http://www.cagmdb.org/view_table.php?id=402790&minProb=50&submit=Search	402790	chr4	81092466	81092513	neg	AAGG	48	AAGGAAGGAAGGAAGGAAGGAAGGAAGGAAGGAAGGAAGGAAGGAAGG	PRKG2	intron	-	-	-	-	-	-	-	-	-
http://www.cagmdb.org/view_table.php?id=386927&minProb=50&submit=Search	386927	chr4	5825777	5825790	neg	CA	14	CACACACACACACA	CRMP1	intron	-	-	-	-	-	-	-	-	-
http://www.cagmdb.org/view_table.php?id=31249&minProb=50&submit=Search	31249	chr11	6390706	6390741	pos	GCTGGC	36	GCTGGCGCTGGCGCTGGCGCTGGCGCTGGCGCTGGC	SMPD1	utr5,nc_exon,exon,cds	SMPD1	107	1753	0	107	175	|GCTGGCGCTGGCGCTGGCGCTGGCGCTGGCGCTGGC|	G|CTGGCGCTGGCGCTGGCGCTGGCGCTGGCGCTG|GC	LALALALALAL
http://www.cagmdb.org/view_table.php?id=328516&minProb=50&submit=Search	328516	chr2	159976348	159976360	neg	AC	13	ACACACACACACA	PLA2R1	intron	-	-	-	-	-	-	-	-	-
http://www.cagmdb.org/view_table.php?id=203835&minProb=50&submit=Search	203835	chr19	16076004	16076013	pos	C	10	CCCCCCCCCC	TPM4	intron	-	-	-	-	-	-	-	-	-
http://www.cagmdb.org/view_table.php?id=178586&minProb=50&submit=Search	178586	chr17	68992853	68992869	neg	GT	17	GTGTGTGTGTGTGTGTG	ABCA9	intron	-	-	-	-	-	-	-	-	-
http://www.cagmdb.org/view_table.php?id=596442&minProb=50&submit=Search	596442	chrX	40600932	40600944	pos	A	13	AAAAAAAAAAAAA	ATP6AP2	intron	-	-	-	-	-	-	-	-	-
http://www.cagmdb.org/view_table.php?id=92891&minProb=50&submit=Search	92891	chr13	49110301	49110313	pos	A	13	AAAAAAAAAAAAA	FNDC3A	utr5,nc_intron,intron,exon,TSS	-	-	-	-	-	-	-	-	-
http://www.cagmdb.org/view_table.php?id=56347&minProb=50&submit=Search	56347	chr11	130295631	130295641	neg	A	11	AAAAAAAAAAA	ZBTB44	utr5,intron	-	-	-	-	-	-	-	-	-
http://www.cagmdb.org/view_table.php?id=19596&minProb=50&submit=Search	19596	chr10	84250518	84250555	pos	AC	38	ACACACACACACACACACACACACACACACACACACAC	RGR	intron	-	-	-	-	-	-	-	-	-
http://www.cagmdb.org/view_table.php?id=612509&minProb=50&submit=Search	612509	chrX	124404953	124404987	neg	AAAC	35	AAACAAACAAACAAACAAACAAACAAACAAACAAA	TENM1	intron	-	-	-	-	-	-	-	-	-
http://www.cagmdb.org/view_table.php?id=163311&minProb=50&submit=Search	163311	chr17	4242089	4242105	neg	A	17	AAAAAAAAAAAAAAAAA	ANKFY1	nc_intron,intron	-	-	-	-	-	-	-	-	-
http://www.cagmdb.org/view_table.php?id=198732&minProb=50&submit=Search	198732	chr19	1270233	1270242	neg,pos	C	10	CCCCCCCCCC	CIRBP,CIRBP-AS1	utr5,nc_intron,intron,nc_exon	-	-	-	-	-	-	-	-	-
http://www.cagmdb.org/view_table.php?id=203052&minProb=50&submit=Search	203052	chr19	13877745	13877762	pos	GAG	18	GAGGAGGAGGAGGAGGAG	NANOS3	nc_intron,nc_exon,cds	NANOS3	496	65	0	496	3	|GAGGAGGAGGAGGAGGAG|	GA|GGAGGAGGAGGAGGA|G	GGGGG
http://www.cagmdb.org/view_table.php?id=21585&minProb=50&submit=Search	21585	chr10	93658651	93658691	pos	TGTTT	41	TGTTTTGTTTTGTTTTTCCCTCTCTCTCTCTCTCTCTCTCT	PDE6C	intron	-	-	-	-	-	-	-	-	-
http://www.cagmdb.org/view_table.php?id=235584&minProb=50&submit=Search	235584	chr1	94901553	94901562	neg	C	10	CCCCCCCCCC	CNN3	intron	-	-	-	-	-	-	-	-	-
http://www.cagmdb.org/view_table.php?id=157519&minProb=50&submit=Search	157519	chr16	70264732	70264743	neg	T	12	TTTTTTTTTTTT	AARS	intron	-	-	-	-	-	-	-	-	-
http://www.cagmdb.org/view_table.php?id=381487&minProb=50&submit=Search	381487	chr3	179210061	179210072	pos	T	12	TTTTTTTTTTTT	PIK3CA	intron	-	-	-	-	-	-	-	-	-
http://www.cagmdb.org/view_table.php?id=273638&minProb=50&submit=Search	273638	chr20	47642168	47642178	pos	A	11	AAAAAAAAAAA	NCOA3	intron	-	-	-	-	-	-	-	-	-
http://www.cagmdb.org/view_table.php?id=42330&minProb=50&submit=Search	42330	chr11	64237086	64237123	pos	AG	38	AGAGAGAGAGAGAGAGAGAGAGAGAGAGAGAGAGAGAG	VEGFB	intron	-	-	-	-	-	-	-	-	-
http://www.cagmdb.org/view_table.php?id=404427&minProb=50&submit=Search	404427	chr4	88790540	88790551	neg	A	12	AAAAAAAAAAAA	FAM13A	intron	-	-	-	-	-	-	-	-	-
http://www.cagmdb.org/view_table.php?id=271488&minProb=50&submit=Search	271488	chr20	38558468	38558479	pos	T	12	TTTTTTTTTTTT	RALGAPB	intron	-	-	-	-	-	-	-	-	-
http://www.cagmdb.org/view_table.php?id=162550&minProb=50&submit=Search	162550	chr17	1482669	1482686	neg	CCCCT	18	CCCCTCCCCTCCCCTCCC	MYO1C	intron	-	-	-	-	-	-	-	-	-
http://www.cagmdb.org/view_table.php?id=578797&minProb=50&submit=Search	578797	chr9	111914767	111914793	pos	TTTTG	27	TTTTGTTTTGTTTTGTTTTGTTTTGTT	UGCG	intron	-	-	-	-	-	-	-	-	-
http://www.cagmdb.org/view_table.php?id=219207&minProb=50&submit=Search	219207	chr1	20817282	20817299	neg	AAAAAT	18	AAAAATAAAAATAAAAAT	EIF4G3	intron	-	-	-	-	-	-	-	-	-
http://www.cagmdb.org/view_table.php?id=128114&minProb=50&submit=Search	128114	chr15	34254766	34254781	neg	T	16	TTTTTTTTTTTTTTTT	SLC12A6	intron	-	-	-	-	-	-	-	-	-
http://www.cagmdb.org/view_table.php?id=597466&minProb=50&submit=Search	597466	chrX	45076680	45076692	pos	T	13	TTTTTTTTTTTTT	KDM6A	nc_intron,intron	-	-	-	-	-	-	-	-	-
http://www.cagmdb.org/view_table.php?id=420482&minProb=50&submit=Search	420482	chr4	169562333	169562343	neg	A	11	AAAAAAAAAAA	NEK1	intron	-	-	-	-	-	-	-	-	-
http://www.cagmdb.org/view_table.php?id=224063&minProb=50&submit=Search	224063	chr1	40302812	40302835	neg	GGAG	24	GGAGGGAGGGAGGGAGGGAGGGAG	COL9A2	intron	-	-	-	-	-	-	-	-	-
http://www.cagmdb.org/view_table.php?id=194840&minProb=50&submit=Search	194840	chr18	63411656	63411669	neg	T	14	TTTTTTTTTTTTTT	VPS4B	intron	-	-	-	-	-	-	-	-	-
http://www.cagmdb.org/view_table.php?id=598682&minProb=50&submit=Search	598682	chrX	50470065	50470093	neg	GGCGAT	29	GGCGATGGCGATGGCGATGGCGATGGCGA	DGKK	cds	DGKK	3202	585	27	31	585	|GGCGATGGCGATGGCGATGGCGATGGCGA|	GG|CGATGGCGATGGCGATGGCGATGGCGA|	SPSPSPSPS
http://www.cagmdb.org/view_table.php?id=252216&minProb=50&submit=Search	252216	chr1	198536909	198536922	neg	TG	14	TGTGTGTGTGTGTG	ATP6V1G3	intron	-	-	-	-	-	-	-	-	-
http://www.cagmdb.org/view_table.php?id=193045&minProb=50&submit=Search	193045	chr18	55463949	55464003	neg,pos	TG	55	TGTGTGTGTGTGTGTGTGTGTGTGTGTGTGAGAGAGAGAGAGAGAGAGAGAGAGA	TCF4,TCF4-AS1	nc_intron,intron	-	-	-	-	-	-	-	-	-
http://www.cagmdb.org/view_table.php?id=522175&minProb=50&submit=Search	522175	chr7	120810625	120810655	neg	CA	31	CACACACACACACACACACACACACACACAC	TSPAN12	intron	-	-	-	-	-	-	-	-	-
http://www.cagmdb.org/view_table.php?id=93322&minProb=50&submit=Search	93322	chr13	50929412	50929438	pos	GT	27	GTGTGTGTGTGTTTGTGTGTGTGTGTG	RNASEH2B	intron	-	-	-	-	-	-	-	-	-
http://www.cagmdb.org/view_table.php?id=488494&minProb=50&submit=Search	488494	chr6	131869341	131869350	pos	T	10	TTTTTTTTTT	ENPP1	intron	-	-	-	-	-	-	-	-	-
http://www.cagmdb.org/view_table.php?id=14272&minProb=50&submit=Search	14272	chr10	60196629	60196640	neg	A	12	AAAAAAAAAAAA	ANK3	intron	-	-	-	-	-	-	-	-	-
http://www.cagmdb.org/view_table.php?id=574404&minProb=50&submit=Search	574404	chr9	91410922	91410931	neg	A	10	AAAAAAAAAA	NFIL3	utr5,intron	-	-	-	-	-	-	-	-	-
http://www.cagmdb.org/view_table.php?id=171914&minProb=50&submit=Search	171914	chr17	42207488	42207525	neg	CA	38	CACACACACACACACACACACACACACACACACACACA	STAT5B	intron	-	-	-	-	-	-	-	-	-
http://www.cagmdb.org/view_table.php?id=518612&minProb=50&submit=Search	518612	chr7	103243051	103243065	neg	A	15	AAAAAAAAAAAAAAA	DPY19L2P2	nc_intron	-	-	-	-	-	-	-	-	-
http://www.cagmdb.org/view_table.php?id=169581&minProb=50&submit=Search	169581	chr17	31996631	31996645	pos	TAAAT	15	TAAATTAAATTAAAT	SUZ12	intron	-	-	-	-	-	-	-	-	-
http://www.cagmdb.org/view_table.php?id=491246&minProb=50&submit=Search	491246	chr6	144421709	144421727	pos	AAAT	19	AAATAAATAAATAAATAAA	UTRN	intron	-	-	-	-	-	-	-	-	-
http://www.cagmdb.org/view_table.php?id=225226&minProb=50&submit=Search	225226	chr1	45341687	45341699	pos	T	13	TTTTTTTTTTTTT	TOE1	intron	-	-	-	-	-	-	-	-	-
http://www.cagmdb.org/view_table.php?id=584678&minProb=50&submit=Search	584678	chr9	136980867	136980904	pos	CATT	38	CATTCATTCATTCATTCATTCATTCATTCATTCATTCA	PTGDS	intron,utr3	-	-	-	-	-	-	-	-	-
http://www.cagmdb.org/view_table.php?id=57131&minProb=50&submit=Search	57131	chr11	134382307	134382319	neg	GT	13	GTGTGTGTGTGTG	B3GAT1	intron	-	-	-	-	-	-	-	-	-
http://www.cagmdb.org/view_table.php?id=129889&minProb=50&submit=Search	129889	chr15	42411689	42411702	pos	G	14	GGGGGGGGGGGGGG	CAPN3	intron	-	-	-	-	-	-	-	-	-
http://www.cagmdb.org/view_table.php?id=92018&minProb=50&submit=Search	92018	chr13	44943352	44943377	neg	AC	26	ACACACACACACACACACACACACAC	NUFIP1	intron	-	-	-	-	-	-	-	-	-
http://www.cagmdb.org/view_table.php?id=500254&minProb=50&submit=Search	500254	chr7	15686173	15686201	neg	TGG	29	TGGTGGTGGTGGTGGTGGTGGTGGTGGTG	MEOX2	cds	MEOX2	685	201	2	287	201	|TGGTGGTGGTGGTGGTGGTGGTGGTGGTG|	TG|GTGGTGGTGGTGGTGGTGGTGGTGGTG|	HHHHHHHHH
http://www.cagmdb.org/view_table.php?id=473194&minProb=50&submit=Search	473194	chr6	53273406	53273419	neg	A	14	AAAAAAAAAAAAAA	ELOVL5	intron	-	-	-	-	-	-	-	-	-
http://www.cagmdb.org/view_table.php?id=236111&minProb=50&submit=Search	236111	chr1	97546275	97546285	neg	A	11	AAAAAAAAAAA	DPYD	intron	-	-	-	-	-	-	-	-	-
http://www.cagmdb.org/view_table.php?id=177296&minProb=50&submit=Search	177296	chr17	64193464	64193485	neg	CTTC	22	CTTCCTTCCTTCCTTCCTTCCT	TEX2	intron	-	-	-	-	-	-	-	-	-
http://www.cagmdb.org/view_table.php?id=494808&minProb=50&submit=Search	494808	chr6	160741619	160741635	pos	TC	17	TCTCTCTCTCTCTCTCT	PLG	intron	-	-	-	-	-	-	-	-	-
http://www.cagmdb.org/view_table.php?id=495254&minProb=50&submit=Search	495254	chr6	162814127	162814137	pos	T	11	TTTTTTTTTTT	PACRG	intron	-	-	-	-	-	-	-	-	-
http://www.cagmdb.org/view_table.php?id=234320&minProb=50&submit=Search	234320	chr1	88786331	88786340	pos	T	10	TTTTTTTTTT	PKN2	intron	-	-	-	-	-	-	-	-	-
http://www.cagmdb.org/view_table.php?id=333161&minProb=50&submit=Search	333161	chr2	183133324	183133338	pos	T	15	TTTTTTTTTTTTTTT	NUP35	utr5,nc_intron,intron	-	-	-	-	-	-	-	-	-
http://www.cagmdb.org/view_table.php?id=318150&minProb=50&submit=Search	318150	chr2	110164488	110164502	neg	A	15	AAAAAAAAAAAAAAA	NPHP1	intron	-	-	-	-	-	-	-	-	-
http://www.cagmdb.org/view_table.php?id=532013&minProb=50&submit=Search	532013	chr8	8328537	8328555	neg	TTTA	19	TTTATTTATTTATTTATTT	PRAG1	intron	-	-	-	-	-	-	-	-	-
http://www.cagmdb.org/view_table.php?id=607565&minProb=50&submit=Search	607565	chrX	101102486	101102529	pos	TA	44	TATATATATATACACACACACACACACACACATATATATATATA	CENPI	intron	-	-	-	-	-	-	-	-	-
http://www.cagmdb.org/view_table.php?id=598953&minProb=50&submit=Search	598953	chrX	52053092	52053115	-	AC	24	ACACACACACACACACACACACAC	-	-	-	-	-	-	-	-	-	-	-
http://www.cagmdb.org/view_table.php?id=209463&minProb=50&submit=Search	209463	chr19	40682986	40682995	neg	G	10	GGGGGGGGGG	NUMBL	intron	-	-	-	-	-	-	-	-	-
http://www.cagmdb.org/view_table.php?id=572760&minProb=50&submit=Search	572760	chr9	83753061	83753101	neg	AAC	41	AACAACAACAACAACAACAACATAAATAAATAAATAAATAA	GKAP1	intron	-	-	-	-	-	-	-	-	-
http://www.cagmdb.org/view_table.php?id=44698&minProb=50&submit=Search	44698	chr11	74095155	74095164	neg	A	10	AAAAAAAAAA	C2CD3	intron	-	-	-	-	-	-	-	-	-
http://www.cagmdb.org/view_table.php?id=518464&minProb=50&submit=Search	518464	chr7	102397707	102397737	pos	TG	31	TGTGTGTGTGTGTGTGTGTGTGTGTGTGTGT	PRKRIP1,LOC100630923	nc_intron,intron	-	-	-	-	-	-	-	-	-
http://www.cagmdb.org/view_table.php?id=551305&minProb=50&submit=Search	551305	chr8	100923879	100923889	neg	A	11	AAAAAAAAAAA	YWHAZ	intron	-	-	-	-	-	-	-	-	-
http://www.cagmdb.org/view_table.php?id=125902&minProb=50&submit=Search	125902	chr15	21940853	21940883	-	GT	31	GTGTGTGTGTGTGTGTGTGTGTGTGTGTGTG	-	-	-	-	-	-	-	-	-	-	-
http://www.cagmdb.org/view_table.php?id=66006&minProb=50&submit=Search	66006	chr12	44519900	44519913	neg	A	14	AAAAAAAAAAAAAA	NELL2	intron	-	-	-	-	-	-	-	-	-
http://www.cagmdb.org/view_table.php?id=337272&minProb=50&submit=Search	337272	chr2	203292246	203292256	pos	T	11	TTTTTTTTTTT	CYP20A1	intron	-	-	-	-	-	-	-	-	-
http://www.cagmdb.org/view_table.php?id=169226&minProb=50&submit=Search	169226	chr17	30484536	30484565	pos	TTTTG	30	TTTTGTTTTGTTTTGTTTTGTTTTGTTTTG	GOSR1	intron	-	-	-	-	-	-	-	-	-
http://www.cagmdb.org/view_table.php?id=541121&minProb=50&submit=Search	541121	chr8	51372095	51372104	neg	A	10	AAAAAAAAAA	PXDNL	intron	-	-	-	-	-	-	-	-	-
http://www.cagmdb.org/view_table.php?id=108944&minProb=50&submit=Search	108944	chr14	31177890	31177917	neg	T	28	TTTTTTTTTTTAGAAATTTTTTTTTTTT	HECTD1	intron	-	-	-	-	-	-	-	-	-
http://www.cagmdb.org/view_table.php?id=192339&minProb=50&submit=Search	192339	chr18	51844935	51844948	-	T	14	TTTTTTTTTTTTTT	-	-	-	-	-	-	-	-	-	-	-
http://www.cagmdb.org/view_table.php?id=403341&minProb=50&submit=Search	403341	chr4	83598623	83598636	pos	T	14	TTTTTTTTTTTTTT	GPAT3	intron	-	-	-	-	-	-	-	-	-
http://www.cagmdb.org/view_table.php?id=519657&minProb=50&submit=Search	519657	chr7	108234700	108234710	neg	A	11	AAAAAAAAAAA	NRCAM	intron	-	-	-	-	-	-	-	-	-
http://www.cagmdb.org/view_table.php?id=169430&minProb=50&submit=Search	169430	chr17	31336597	31336618	pos	T	22	TTTTTTTTTTTAAAAAAAAAAA	NF1	intron	-	-	-	-	-	-	-	-	-
http://www.cagmdb.org/view_table.php?id=297661&minProb=50&submit=Search	297661	chr2	10789981	10789998	neg	T	18	TTTTTTTTTTTTTTTTTT	PDIA6	intron	-	-	-	-	-	-	-	-	-
http://www.cagmdb.org/view_table.php?id=194563&minProb=50&submit=Search	194563	chr18	62275514	62275526	pos	T	13	TTTTTTTTTTTTT	KIAA1468	nc_intron,intron	-	-	-	-	-	-	-	-	-
http://www.cagmdb.org/view_table.php?id=26228&minProb=50&submit=Search	26228	chr10	114845980	114845990	pos	A	11	AAAAAAAAAAA	FAM160B1	intron	-	-	-	-	-	-	-	-	-
http://www.cagmdb.org/view_table.php?id=260214&minProb=50&submit=Search	260214	chr1	235755389	235755432	neg	AAAAG	44	AAAAGAAAAGAAAAGAAAAGAAAAGAAAAGAAAAGAAAAGAAAA	LYST	intron	-	-	-	-	-	-	-	-	-
http://www.cagmdb.org/view_table.php?id=213835&minProb=50&submit=Search	213835	chr19	55976064	55976110	pos	GTT	47	GTTGTTGTTGTTGTTGTTGTTTTGTTGTAGTTGTTGTTGTTGTTGTT	NLRP8	intron	-	-	-	-	-	-	-	-	-
http://www.cagmdb.org/view_table.php?id=61972&minProb=50&submit=Search	61972	chr12	21806065	21806076	neg	A	12	AAAAAAAAAAAA	ABCC9	intron	-	-	-	-	-	-	-	-	-
http://www.cagmdb.org/view_table.php?id=445967&minProb=50&submit=Search	445967	chr5	108946292	108946317	pos	AT	26	ATATATATATATGTGTGTGTGTGTGT	FER	nc_intron,intron	-	-	-	-	-	-	-	-	-
http://www.cagmdb.org/view_table.php?id=128113&minProb=50&submit=Search	128113	chr15	34251098	34251107	neg	A	10	AAAAAAAAAA	SLC12A6	intron	-	-	-	-	-	-	-	-	-
http://www.cagmdb.org/view_table.php?id=424917&minProb=50&submit=Search	424917	chr5	459227	459236	pos	T	10	TTTTTTTTTT	EXOC3	intron	-	-	-	-	-	-	-	-	-
http://www.cagmdb.org/view_table.php?id=311385&minProb=50&submit=Search	311385	chr2	74264490	74264521	neg	GT	32	GTGTGTGTGTGTGTGTGTGTGTGTGTGTGTGT	SLC4A5	intron	-	-	-	-	-	-	-	-	-
http://www.cagmdb.org/view_table.php?id=522511&minProb=50&submit=Search	522511	chr7	122302389	122302398	neg	A	10	AAAAAAAAAA	FEZF1	intron	-	-	-	-	-	-	-	-	-
http://www.cagmdb.org/view_table.php?id=584833&minProb=50&submit=Search	584833	chr9	137744306	137744315	pos	T	10	TTTTTTTTTT	EHMT1	intron	-	-	-	-	-	-	-	-	-
http://www.cagmdb.org/view_table.php?id=41544&minProb=50&submit=Search	41544	chr11	60542253	60542269	pos	AGAA	17	AGAAAGAAAGAAAGAAA	MS4A13	intron	-	-	-	-	-	-	-	-	-
http://www.cagmdb.org/view_table.php?id=78119&minProb=50&submit=Search	78119	chr12	100084379	100084426	neg	CA	48	CACACACACACACACACACACACACACACACACACACACACACACACA	UHRF1BP1L	intron	-	-	-	-	-	-	-	-	-
http://www.cagmdb.org/view_table.php?id=542655&minProb=50&submit=Search	542655	chr8	58851810	58851849	neg	AATA	40	AATAAATAAATAAATAAATAAATAAATAAATAAATAAATA	TOX	intron	-	-	-	-	-	-	-	-	-
http://www.cagmdb.org/view_table.php?id=424973&minProb=50&submit=Search	424973	chr5	904281	904293	pos	T	13	TTTTTTTTTTTTT	TRIP13	intron	-	-	-	-	-	-	-	-	-
http://www.cagmdb.org/view_table.php?id=484011&minProb=50&submit=Search	484011	chr6	109448134	109448160	neg	CA	27	CACACACACACACACACACACACACAC	MICAL1	intron	-	-	-	-	-	-	-	-	-
http://www.cagmdb.org/view_table.php?id=356647&minProb=50&submit=Search	356647	chr3	53730246	53730278	pos	TTTTG	33	TTTTGTTTTGTTTTGTTTTGTTTTGTTTTGTTT	CACNA1D	intron	-	-	-	-	-	-	-	-	-
http://www.cagmdb.org/view_table.php?id=103263&minProb=50&submit=Search	103263	chr13	98809279	98809306	neg	T	28	TTTTTTTTTTGTTTTTGTTTTTGTTTTT	DOCK9	intron	-	-	-	-	-	-	-	-	-
http://www.cagmdb.org/view_table.php?id=233874&minProb=50&submit=Search	233874	chr1	86580220	86580246	pos	CCTACT	27	CCTACTCCTACTCCTACTCCTACTCCT	LOC105378828,CLCA4	nc_intron,nc_exon,cds	CLCA4	2634	99	13	278	99	|CCTACTCCTACTCCTACTCCTACTCCT|	|CCTACTCCTACTCCTACTCCTACTCCT|	PTPTPTPTP
http://www.cagmdb.org/view_table.php?id=494757&minProb=50&submit=Search	494757	chr6	160436731	160436742	pos	T	12	TTTTTTTTTTTT	SLC22A3	intron	-	-	-	-	-	-	-	-	-
http://www.cagmdb.org/view_table.php?id=205248&minProb=50&submit=Search	205248	chr19	20839536	20839568	-	AC	33	ACACACACACACACACACACACACACACACACA	-	-	-	-	-	-	-	-	-	-	-
http://www.cagmdb.org/view_table.php?id=212029&minProb=50&submit=Search	212029	chr19	49355022	49355049	neg	CATA	28	CATACATACATACATACATACATACATA	TEAD2	intron	-	-	-	-	-	-	-	-	-
http://www.cagmdb.org/view_table.php?id=543187&minProb=50&submit=Search	543187	chr8	61458564	61458573	pos	C	10	CCCCCCCCCC	CLVS1	intron	-	-	-	-	-	-	-	-	-
http://www.cagmdb.org/view_table.php?id=334266&minProb=50&submit=Search	334266	chr2	188994709	188994720	pos	T	12	TTTTTTTTTTTT	COL3A1	intron	-	-	-	-	-	-	-	-	-
http://www.cagmdb.org/view_table.php?id=16082&minProb=50&submit=Search	16082	chr10	68337746	68337768	pos	TTTTG	23	TTTTGTTTTGTTTTGTTTTGTTT	HNRNPH3	utr5,intron	-	-	-	-	-	-	-	-	-
http://www.cagmdb.org/view_table.php?id=145640&minProb=50&submit=Search	145640	chr16	10537761	10537781	neg	CA	21	CACACACACACACACACACAC	EMP2	intron	-	-	-	-	-	-	-	-	-
http://www.cagmdb.org/view_table.php?id=460786&minProb=50&submit=Search	460786	chr5	179939953	179939964	-	T	12	TTTTTTTTTTTT	-	-	-	-	-	-	-	-	-	-	-
http://www.cagmdb.org/view_table.php?id=193954&minProb=50&submit=Search	193954	chr18	59312554	59312589	neg	TA	36	TATATATATATATATCTTGAATATATATATATATAT	CPLX4	intron	-	-	-	-	-	-	-	-	-
http://www.cagmdb.org/view_table.php?id=575203&minProb=50&submit=Search	575203	chr9	95247213	95247236	neg	GT	24	GTGTGTGTGTGTGTGTGTGTGTGT	FANCC	intron	-	-	-	-	-	-	-	-	-
http://www.cagmdb.org/view_table.php?id=163000&minProb=50&submit=Search	163000	chr17	2985280	2985292	pos	T	13	TTTTTTTTTTTTT	RAP1GAP2	intron	-	-	-	-	-	-	-	-	-
http://www.cagmdb.org/view_table.php?id=12000&minProb=50&submit=Search	12000	chr10	49326925	49326962	pos	AC	38	ACACACACACACACACACACACACACACACACACACAC	C10orf71	exon,utr3	-	-	-	-	-	-	-	-	-
http://www.cagmdb.org/view_table.php?id=93590&minProb=50&submit=Search	93590	chr13	52436219	52436254	neg	AC	36	ACACACACACACACACACACACACACACACACACAC	VPS36	intron	-	-	-	-	-	-	-	-	-
http://www.cagmdb.org/view_table.php?id=60499&minProb=50&submit=Search	60499	chr12	14506711	14506722	neg	T	12	TTTTTTTTTTTT	PLBD1	intron	-	-	-	-	-	-	-	-	-
http://www.cagmdb.org/view_table.php?id=92213&minProb=50&submit=Search	92213	chr13	45574809	45574818	neg	G	10	GGGGGGGGGG	ERICH6B	intron	-	-	-	-	-	-	-	-	-
http://www.cagmdb.org/view_table.php?id=166281&minProb=50&submit=Search	166281	chr17	16233931	16233942	pos	A	12	AAAAAAAAAAAA	PIGL	intron	-	-	-	-	-	-	-	-	-
http://www.cagmdb.org/view_table.php?id=337677&minProb=50&submit=Search	337677	chr2	205113394	205113423	pos	GT	30	GTGTGTGTGTGTGTGTGTGTGTGTGTGTGT	PARD3B	intron	-	-	-	-	-	-	-	-	-
http://www.cagmdb.org/view_table.php?id=243491&minProb=50&submit=Search	243491	chr1	156875701	156875736	pos	GT	36	GTGTGTGTGTGTGTGTGTGTGTGTGTGTGTGTGTGT	NTRK1	intron	-	-	-	-	-	-	-	-	-
http://www.cagmdb.org/view_table.php?id=154439&minProb=50&submit=Search	154439	chr16	57912111	57912126	neg	TG	16	TGTGTGTGTGTGTGTG	CNGB1	intron	-	-	-	-	-	-	-	-	-
http://www.cagmdb.org/view_table.php?id=245842&minProb=50&submit=Search	245842	chr1	168050958	168050967	pos	T	10	TTTTTTTTTT	DCAF6	nc_intron,intron	-	-	-	-	-	-	-	-	-
http://www.cagmdb.org/view_table.php?id=220374&minProb=50&submit=Search	220374	chr1	25402799	25402825	neg	TCAT	27	TCATTCATTCATTCATTCATTCATTCA	RHCE	intron	-	-	-	-	-	-	-	-	-
http://www.cagmdb.org/view_table.php?id=310339&minProb=50&submit=Search	310339	chr2	69514608	69514650	neg	GCTGTT	43	GCTGTTGCTGTTGCTGTTGTTGTTGCTGCTGCTGCTGCTGCTG	AAK1	cds	AAK1	1247	1596	9	137	99	|GCTGTTGCTGTTGCTGTTGTTGTTGCTGCTGCTGCTGCTGCTG|	G|CTGTTGCTGTTGCTGTTGTTGTTGCTGCTGCTGCTGCTGCTG|	QQQQQQQQQQQQQQ
http://www.cagmdb.org/view_table.php?id=350579&minProb=50&submit=Search	350579	chr3	24133696	24133722	neg	AG	27	AGAGAGAGAGAGAGAGAGAGAGAGAGA	THRB	intron	-	-	-	-	-	-	-	-	-
http://www.cagmdb.org/view_table.php?id=356442&minProb=50&submit=Search	356442	chr3	52781839	52781856	pos	AC	18	ACACACACACACACACAC	ITIH1	utr5,intron	-	-	-	-	-	-	-	-	-
http://www.cagmdb.org/view_table.php?id=261641&minProb=50&submit=Search	261641	chr1	241853136	241853151	pos	TG	16	TGTGTGTGTGTGTGTG	EXO1	intron	-	-	-	-	-	-	-	-	-
http://www.cagmdb.org/view_table.php?id=272942&minProb=50&submit=Search	272942	chr20	44994993	44995005	pos	T	13	TTTTTTTTTTTTT	STK4	intron	-	-	-	-	-	-	-	-	-
http://www.cagmdb.org/view_table.php?id=340539&minProb=50&submit=Search	340539	chr2	218463176	218463231	neg	AC	56	ACACACACACACACACACACACACACACACACACACACACACACACACACACACAC	USP37	intron	-	-	-	-	-	-	-	-	-
http://www.cagmdb.org/view_table.php?id=188742&minProb=50&submit=Search	188742	chr18	34884614	34884627	pos	CT	14	CTCTCTCTCTCTCT	DTNA	intron	-	-	-	-	-	-	-	-	-
http://www.cagmdb.org/view_table.php?id=140418&minProb=50&submit=Search	140418	chr15	90466604	90466613	pos	C	10	CCCCCCCCCC	IQGAP1	intron	-	-	-	-	-	-	-	-	-
http://www.cagmdb.org/view_table.php?id=346312&minProb=50&submit=Search	346312	chr3	3175293	3175303	neg	A	11	AAAAAAAAAAA	CRBN	intron	-	-	-	-	-	-	-	-	-
http://www.cagmdb.org/view_table.php?id=202124&minProb=50&submit=Search	202124	chr19	11119975	11119999	pos	AAAC	25	AAACAAACAAACAAACAAACAAACA	LDLR	intron	-	-	-	-	-	-	-	-	-
http://www.cagmdb.org/view_table.php?id=27335&minProb=50&submit=Search	27335	chr10	119859276	119859305	neg	AC	30	ACACACACACACACACACACACACACACAC	MCMBP	utr5,intron	-	-	-	-	-	-	-	-	-
http://www.cagmdb.org/view_table.php?id=318111&minProb=50&submit=Search	318111	chr2	109985103	109985112	-	A	10	AAAAAAAAAA	-	-	-	-	-	-	-	-	-	-	-
http://www.cagmdb.org/view_table.php?id=242100&minProb=50&submit=Search	242100	chr1	151162104	151162113	neg,pos	A	10	AAAAAAAAAA	LYSMD1,TNFAIP8L2-SCNM1	utr5,nc_intron,intron	-	-	-	-	-	-	-	-	-
http://www.cagmdb.org/view_table.php?id=471042&minProb=50&submit=Search	471042	chr6	43553511	43553549	neg	AC	39	ACACACACACACACATACACACACACACACACACACACA	XPO5	nc_intron,intron	-	-	-	-	-	-	-	-	-
http://www.cagmdb.org/view_table.php?id=526967&minProb=50&submit=Search	526967	chr7	142097347	142097357	pos	T	11	TTTTTTTTTTT	MGAM	intron	-	-	-	-	-	-	-	-	-
http://www.cagmdb.org/view_table.php?id=353872&minProb=50&submit=Search	353872	chr3	40515781	40515820	pos	TG	40	TGTGTGTGTGTGTGTGTGTGTGTGTGTGTGTGTGTGTGTG	ZNF620	utr5,intron	-	-	-	-	-	-	-	-	-
http://www.cagmdb.org/view_table.php?id=83338&minProb=50&submit=Search	83338	chr12	120650434	120650447	pos	A	14	AAAAAAAAAAAAAA	CABP1	intron	-	-	-	-	-	-	-	-	-
http://www.cagmdb.org/view_table.php?id=379173&minProb=50&submit=Search	379173	chr3	167822954	167822964	pos	A	11	AAAAAAAAAAA	SERPINI1	intron	-	-	-	-	-	-	-	-	-
http://www.cagmdb.org/view_table.php?id=173001&minProb=50&submit=Search	173001	chr17	46332539	46332549	neg,pos	T	11	TTTTTTTTTTT	LRRC37A,ARL17A,ARL17B	intron	-	-	-	-	-	-	-	-	-
http://www.cagmdb.org/view_table.php?id=373201&minProb=50&submit=Search	373201	chr3	138737645	138737665	neg	AT	21	ATATATATATATATATATATA	PIK3CB	intron	-	-	-	-	-	-	-	-	-
http://www.cagmdb.org/view_table.php?id=16440&minProb=50&submit=Search	16440	chr10	69507652	69507673	pos	T	22	TTTTTTTTTTTTTTTTTTTTTT	TSPAN15	nc_exon,exon,utr3	-	-	-	-	-	-	-	-	-
http://www.cagmdb.org/view_table.php?id=567885&minProb=50&submit=Search	567885	chr9	35735853	35735869	pos	TTG	17	TTGTTGTTGTTGTTGTT	CREB3	intron	-	-	-	-	-	-	-	-	-
http://www.cagmdb.org/view_table.php?id=80746&minProb=50&submit=Search	80746	chr12	111447548	111447572	pos	TGGGG	25	TGGGGTGGGGTGGGGTGGGGTGGGG	SH2B3	intron	-	-	-	-	-	-	-	-	-
http://www.cagmdb.org/view_table.php?id=7550&minProb=50&submit=Search	7550	chr10	30368687	30368711	neg	AACAA	25	AACAAAACAAAACAAAACAAAACAA	GOLGA2P6	nc_intron	-	-	-	-	-	-	-	-	-
http://www.cagmdb.org/view_table.php?id=344790&minProb=50&submit=Search	344790	chr2	237096804	237096813	pos	T	10	TTTTTTTTTT	COPS8	intron	-	-	-	-	-	-	-	-	-
http://www.cagmdb.org/view_table.php?id=523998&minProb=50&submit=Search	523998	chr7	129409853	129409862	pos	T	10	TTTTTTTTTT	AHCYL2	intron	-	-	-	-	-	-	-	-	-
http://www.cagmdb.org/view_table.php?id=124790&minProb=50&submit=Search	124790	chr14	103132669	103132693	pos	GTGTCTGC	25	GTGTCTGCGTGTCTGCGTGTCTGCG	TNFAIP2	intron	-	-	-	-	-	-	-	-	-
http://www.cagmdb.org/view_table.php?id=345014&minProb=50&submit=Search	345014	chr2	238240356	238240377	-	CCGT	22	CCGTCCGTCCGTCCGTCCGTCC	-	-	-	-	-	-	-	-	-	-	-
http://www.cagmdb.org/view_table.php?id=439158&minProb=50&submit=Search	439158	chr5	74732928	74732979	neg	AC	52	ACACACACACACACACACACACACACACACACACACACACACACACACACAC	GFM2	nc_intron,intron	-	-	-	-	-	-	-	-	-
http://www.cagmdb.org/view_table.php?id=154096&minProb=50&submit=Search	154096	chr16	56668121	56668135	-	CGCCC	15	CGCCCCGCCCCGCCC	-	-	-	-	-	-	-	-	-	-	-
http://www.cagmdb.org/view_table.php?id=540000&minProb=50&submit=Search	540000	chr8	42906146	42906155	pos	C	10	CCCCCCCCCC	HOOK3	intron	-	-	-	-	-	-	-	-	-
http://www.cagmdb.org/view_table.php?id=192675&minProb=50&submit=Search	192675	chr18	53435358	53435380	pos	AAAAAC	23	AAAAACAAAAACAAAAACAAAAA	DCC	intron	-	-	-	-	-	-	-	-	-
http://www.cagmdb.org/view_table.php?id=528555&minProb=50&submit=Search	528555	chr7	149892408	149892422	neg	AC	15	ACACACACACACACA	ACTR3C	nc_intron,intron	-	-	-	-	-	-	-	-	-
http://www.cagmdb.org/view_table.php?id=402266&minProb=50&submit=Search	402266	chr4	78407576	78407585	pos	A	10	AAAAAAAAAA	FRAS1	intron	-	-	-	-	-	-	-	-	-
http://www.cagmdb.org/view_table.php?id=377824&minProb=50&submit=Search	377824	chr3	161429084	161429101	pos	AT	18	ATATATATATATATATAT	LINC02067	nc_intron	-	-	-	-	-	-	-	-	-
http://www.cagmdb.org/view_table.php?id=20921&minProb=50&submit=Search	20921	chr10	90920836	90920845	neg	T	10	TTTTTTTTTT	ANKRD1	intron	-	-	-	-	-	-	-	-	-
http://www.cagmdb.org/view_table.php?id=178583&minProb=50&submit=Search	178583	chr17	68976224	68976233	neg	T	10	TTTTTTTTTT	ABCA9	intron	-	-	-	-	-	-	-	-	-
http://www.cagmdb.org/view_table.php?id=130160&minProb=50&submit=Search	130160	chr15	43492238	43492248	neg	A	11	AAAAAAAAAAA	TP53BP1	utr5,intron	-	-	-	-	-	-	-	-	-
http://www.cagmdb.org/view_table.php?id=91399&minProb=50&submit=Search	91399	chr13	41787608	41787637	neg	AC	30	ACACACACACACACACACACACACACACAC	VWA8	intron	-	-	-	-	-	-	-	-	-
http://www.cagmdb.org/view_table.php?id=209465&minProb=50&submit=Search	209465	chr19	40685303	40685323	neg	TG	21	TGTGTGTGTGTGTGTGTGTGT	NUMBL	utr5,intron	-	-	-	-	-	-	-	-	-
http://www.cagmdb.org/view_table.php?id=470977&minProb=50&submit=Search	470977	chr6	43310404	43310415	-	A	12	AAAAAAAAAAAA	-	-	-	-	-	-	-	-	-	-	-
http://www.cagmdb.org/view_table.php?id=48039&minProb=50&submit=Search	48039	chr11	90036089	90036099	pos	A	11	AAAAAAAAAAA	TRIM49C	intron	-	-	-	-	-	-	-	-	-
http://www.cagmdb.org/view_table.php?id=605575&minProb=50&submit=Search	605575	chrX	90039658	90039671	-	T	14	TTTTTTTTTTTTTT	-	-	-	-	-	-	-	-	-	-	-
http://www.cagmdb.org/view_table.php?id=540412&minProb=50&submit=Search	540412	chr8	47735096	47735135	pos	GT	40	GTGTGTGTGTGTGTGGGTGTGTGTGTGTGTGTGTGTGTGT	SPIDR	nc_intron,intron,utr3	-	-	-	-	-	-	-	-	-
http://www.cagmdb.org/view_table.php?id=410351&minProb=50&submit=Search	410351	chr4	118689633	118689661	pos	TTTTC	29	TTTTCTTTTCTTTTCCTTTTTTTTTTTTT	METTL14	intron	-	-	-	-	-	-	-	-	-
http://www.cagmdb.org/view_table.php?id=34072&minProb=50&submit=Search	34072	chr11	20575002	20575023	-	AAGATG	22	AAGATGAAGATGAAGATGAAGA	-	-	-	-	-	-	-	-	-	-	-
http://www.cagmdb.org/view_table.php?id=227692&minProb=50&submit=Search	227692	chr1	56883468	56883477	pos	T	10	TTTTTTTTTT	C8A	intron	-	-	-	-	-	-	-	-	-
http://www.cagmdb.org/view_table.php?id=136851&minProb=50&submit=Search	136851	chr15	74416319	74416342	neg	AC	24	ACACACACACACACACACACACAC	SEMA7A	intron	-	-	-	-	-	-	-	-	-
http://www.cagmdb.org/view_table.php?id=129544&minProb=50&submit=Search	129544	chr15	41058552	41058594	neg	TG	43	TGTGTGTGTGTGTGTGTGCGTGTGTGTGTGTGTGTGTGTGTGT	INO80	nc_intron,intron	-	-	-	-	-	-	-	-	-
http://www.cagmdb.org/view_table.php?id=235107&minProb=50&submit=Search	235107	chr1	92478758	92478794	neg	AG	37	AGAGAGAGAGAGAGAGAGAGAGAGAGAGAGAGAGAGA	GFI1	intron	-	-	-	-	-	-	-	-	-
http://www.cagmdb.org/view_table.php?id=31299&minProb=50&submit=Search	31299	chr11	6641515	6641540	neg	CAG	26	CAGCAGCAGCAGCAGCAGCAGCAGCA	DCHS1	cds	DCHS1	9798	73	19	1698	73	|CAGCAGCAGCAGCAGCAGCAGCAGCA|	|CAGCAGCAGCAGCAGCAGCAGCAG|CA	LLLLLLLL
http://www.cagmdb.org/view_table.php?id=559352&minProb=50&submit=Search	559352	chr8	138367861	138367887	neg	AC	27	ACACACACACACACACACACACACACA	FAM135B	intron	-	-	-	-	-	-	-	-	-
http://www.cagmdb.org/view_table.php?id=271965&minProb=50&submit=Search	271965	chr20	40686287	40686296	neg	A	10	AAAAAAAAAA	MAFB	exon	-	-	-	-	-	-	-	-	-
http://www.cagmdb.org/view_table.php?id=63832&minProb=50&submit=Search	63832	chr12	30734850	30734887	neg	AC	38	ACACACACACACACACACACACACACACACACACACAC	CAPRIN2	utr5,intron	-	-	-	-	-	-	-	-	-
http://www.cagmdb.org/view_table.php?id=290994&minProb=50&submit=Search	290994	chr22	36295402	36295422	neg	GT	21	GTGTGTGTGTGTGTGTGTGTG	MYH9	intron	-	-	-	-	-	-	-	-	-
http://www.cagmdb.org/view_table.php?id=534240&minProb=50&submit=Search	534240	chr8	18556384	18556393	neg	A	10	AAAAAAAAAA	PSD3	intron	-	-	-	-	-	-	-	-	-
http://www.cagmdb.org/view_table.php?id=526659&minProb=50&submit=Search	526659	chr7	140739520	140739530	neg	G	11	GGGGGGGGGGG	BRAF	nc_intron,intron	-	-	-	-	-	-	-	-	-
http://www.cagmdb.org/view_table.php?id=347719&minProb=50&submit=Search	347719	chr3	9909355	9909374	pos	AC	20	ACACACACACACACACACAC	IL17RE	nc_intron,intron	-	-	-	-	-	-	-	-	-
http://www.cagmdb.org/view_table.php?id=391440&minProb=50&submit=Search	391440	chr4	26735442	26735452	pos	T	11	TTTTTTTTTTT	TBC1D19	intron	-	-	-	-	-	-	-	-	-
http://www.cagmdb.org/view_table.php?id=129779&minProb=50&submit=Search	129779	chr15	41844823	41844841	pos	TGGCTT	19	TGGCTTTGGCTTTGGCTTT	JMJD7-PLA2G4B,PLA2G4B	intron	-	-	-	-	-	-	-	-	-
http://www.cagmdb.org/view_table.php?id=56296&minProb=50&submit=Search	56296	chr11	130032803	130032814	-	T	12	TTTTTTTTTTTT	-	-	-	-	-	-	-	-	-	-	-
[truncated: 1,172 more rows]
