# Supplementary material for: Abundance of ethnically biased microsatellites in human gene regions
Source: PLoS One. 2019 Dec 12;14(12):e0225216. doi: 10.1371/journal.pone.0225216 (PMC6907796; doi:10.1371/journal.pone.0225216)
Supplement: S3 Table — (XLSX) [file pone.0225216.s003.xlsx]

## Sheet: biasEAS
link_to_genetic_table_on_cagm_website	microID	chrom	start	stop	strand	unit	length	sequence	near	feature	gene	gFrom	gGoto	exonNum	exFrom	exGoto	seqStr	exonStr	amino
http://www.cagmdb.org/view_table.php?id=106559&minProb=50&submit=Search	106559	chr14	19668968	19668978	-	A	11	AAAAAAAAAAA	-	-	-	-	-	-	-	-	-	-	-
http://www.cagmdb.org/view_table.php?id=50483&minProb=50&submit=Search	50483	chr11	102721319	102721339	neg	TG	21	TGTGTGTGTGTGTGTGTGTGT	MMP8	intron	-	-	-	-	-	-	-	-	-
http://www.cagmdb.org/view_table.php?id=115632&minProb=50&submit=Search	115632	chr14	63395388	63395405	neg	GAG	18	GAGGAGGAGGAGGAGGAG	PPP2R5E	nc_intron,intron	-	-	-	-	-	-	-	-	-
http://www.cagmdb.org/view_table.php?id=92472&minProb=50&submit=Search	92472	chr13	46771335	46771348	neg	T	14	TTTTTTTTTTTTTT	ESD	exon,utr3	-	-	-	-	-	-	-	-	-
http://www.cagmdb.org/view_table.php?id=333821&minProb=50&submit=Search	333821	chr2	186665097	186665113	pos	T	17	TTTTTTTTTTTTTTTTT	ITGAV	intron	-	-	-	-	-	-	-	-	-
http://www.cagmdb.org/view_table.php?id=175777&minProb=50&submit=Search	175777	chr17	58087426	58087447	pos	GT	22	GTGTGTGTGTGTGTGTGTGTGT	DYNLL2	intron	-	-	-	-	-	-	-	-	-
http://www.cagmdb.org/view_table.php?id=613862&minProb=50&submit=Search	613862	chrX	131282311	131282336	neg	GT	26	GTGTGTGTGTGTATGTGTGTGTGTGT	IGSF1	intron	-	-	-	-	-	-	-	-	-
http://www.cagmdb.org/view_table.php?id=260189&minProb=50&submit=Search	260189	chr1	235663083	235663095	neg,pos	A	13	AAAAAAAAAAAAA	LYST,MIR5096	nc_intron,intron	-	-	-	-	-	-	-	-	-
http://www.cagmdb.org/view_table.php?id=486018&minProb=50&submit=Search	486018	chr6	119290770	119290779	neg	A	10	AAAAAAAAAA	MAN1A1	intron	-	-	-	-	-	-	-	-	-
http://www.cagmdb.org/view_table.php?id=455749&minProb=50&submit=Search	455749	chr5	157648936	157648952	neg	AC	17	ACACACACACACACACA	SOX30	intron	-	-	-	-	-	-	-	-	-
http://www.cagmdb.org/view_table.php?id=451584&minProb=50&submit=Search	451584	chr5	138171416	138171431	neg	A	16	AAAAAAAAAAAAAAAA	BRD8	utr5,intron	-	-	-	-	-	-	-	-	-
http://www.cagmdb.org/view_table.php?id=304463&minProb=50&submit=Search	304463	chr2	42769570	42769605	neg	TG	36	TGTGTGTGTGTGTGTGTGTGTGTGTGTGTGTGTGTG	HAAO	intron	-	-	-	-	-	-	-	-	-
http://www.cagmdb.org/view_table.php?id=200593&minProb=50&submit=Search	200593	chr19	6710549	6710592	neg	GA	44	GAGAGAGAGAGAGAGAGGAGACAGGGAGAGAGAGAGAGAGAGAG	C3	intron	-	-	-	-	-	-	-	-	-
http://www.cagmdb.org/view_table.php?id=505836&minProb=50&submit=Search	505836	chr7	42802331	42802366	-	AAAT	36	AAATAAATAAATAAATAAATAAATAAATAAATAAAT	-	-	-	-	-	-	-	-	-	-	-
http://www.cagmdb.org/view_table.php?id=47291&minProb=50&submit=Search	47291	chr11	86432073	86432086	-	T	14	TTTTTTTTTTTTTT	-	-	-	-	-	-	-	-	-	-	-
http://www.cagmdb.org/view_table.php?id=587927&minProb=50&submit=Search	587927	chrX	3029150	3029172	pos	TCC	23	TCCTCCTCCTCCTCCTCCTCCTC	ARSH	intron	-	-	-	-	-	-	-	-	-
http://www.cagmdb.org/view_table.php?id=247026&minProb=50&submit=Search	247026	chr1	173992670	173992719	neg	AC	50	ACACACACACACACACACACACACACACACAGAGAGAGAGAGAGAGAGAG	RC3H1	intron	-	-	-	-	-	-	-	-	-
http://www.cagmdb.org/view_table.php?id=48957&minProb=50&submit=Search	48957	chr11	94966227	94966268	neg	AC	42	ACACACACACACACACACACACACACACACACACACACACAC	CWC15	intron	-	-	-	-	-	-	-	-	-
http://www.cagmdb.org/view_table.php?id=383967&minProb=50&submit=Search	383967	chr3	189984607	189984617	neg	A	11	AAAAAAAAAAA	P3H2	intron	-	-	-	-	-	-	-	-	-
http://www.cagmdb.org/view_table.php?id=344675&minProb=50&submit=Search	344675	chr2	236507156	236507171	neg	AGAAA	16	AGAAAAGAAAAGAAAA	IQCA1	nc_intron,intron	-	-	-	-	-	-	-	-	-
http://www.cagmdb.org/view_table.php?id=263813&minProb=50&submit=Search	263813	chr20	2493613	2493635	neg	CCCCCCA	23	CCCCCCACCCCCCACCCCCCACC	ZNF343	utr5,intron	-	-	-	-	-	-	-	-	-
http://www.cagmdb.org/view_table.php?id=517456&minProb=50&submit=Search	517456	chr7	98897657	98897685	pos	TTTTG	29	TTTTGTTTTGTTTTGTTTTGTTTTGTTTT	TRRAP	intron	-	-	-	-	-	-	-	-	-
http://www.cagmdb.org/view_table.php?id=556939&minProb=50&submit=Search	556939	chr8	127087213	127087227	pos	GTG	15	GTGGTGGTGGTGGTG	PRNCR1	nc_exon	-	-	-	-	-	-	-	-	-
http://www.cagmdb.org/view_table.php?id=177776&minProb=50&submit=Search	177776	chr17	66029708	66029740	neg	AAAC	33	AAACAAACAAACAAACAAACAAACAAACAAACA	CEP112	intron	-	-	-	-	-	-	-	-	-
http://www.cagmdb.org/view_table.php?id=583179&minProb=50&submit=Search	583179	chr9	130265926	130265946	pos	GGCAGT	21	GGCAGTGGCAGTGGCAGTGGC	HMCN2	cds	HMCN2	47	15172	0	47	191	|GGCAGTGGCAGTGGCAGTGGC|	G|GCAGTGGCAGTGGCAGTG|GC	AVAVAV
http://www.cagmdb.org/view_table.php?id=549897&minProb=50&submit=Search	549897	chr8	94534778	94534789	neg	T	12	TTTTTTTTTTTT	VIRMA	intron	-	-	-	-	-	-	-	-	-
http://www.cagmdb.org/view_table.php?id=458184&minProb=50&submit=Search	458184	chr5	168431458	168431504	pos	CTGG	47	CTGGCTGGCTGGCTGGCTGGCTGGCTGGCTGGCTGGCTGGCTGGCTG	WWC1	intron	-	-	-	-	-	-	-	-	-
http://www.cagmdb.org/view_table.php?id=437526&minProb=50&submit=Search	437526	chr5	65672344	65672353	neg	T	10	TTTTTTTTTT	SGTB	intron	-	-	-	-	-	-	-	-	-
http://www.cagmdb.org/view_table.php?id=17711&minProb=50&submit=Search	17711	chr10	75022148	75022171	pos	GAA	24	GAAGAAGAAGAAGAAGAAGAAGAA	KAT6B	cds	KAT6B	2412	2910	13	267	60	|GAAGAAGAAGAAGAAGAAGAAGAA|	|GAAGAAGAAGAAGAAGAAGAAGAA|	EEEEEEEE
http://www.cagmdb.org/view_table.php?id=575871&minProb=50&submit=Search	575871	chr9	98388620	98388661	neg	TG	42	TGTGTGTGTGTGTGTGTGTGTGTGTGTGTGTGTGTGTGTGTG	GABBR2	intron	-	-	-	-	-	-	-	-	-
http://www.cagmdb.org/view_table.php?id=256802&minProb=50&submit=Search	256802	chr1	219973532	219973543	neg	A	12	AAAAAAAAAAAA	EPRS	intron	-	-	-	-	-	-	-	-	-
http://www.cagmdb.org/view_table.php?id=492948&minProb=50&submit=Search	492948	chr6	152308638	152308651	neg	A	14	AAAAAAAAAAAAAA	SYNE1	intron	-	-	-	-	-	-	-	-	-
http://www.cagmdb.org/view_table.php?id=549938&minProb=50&submit=Search	549938	chr8	94662596	94662607	pos	T	12	TTTTTTTTTTTT	ESRP1	intron	-	-	-	-	-	-	-	-	-
http://www.cagmdb.org/view_table.php?id=171005&minProb=50&submit=Search	171005	chr17	38733214	38733230	pos	CCTGC	17	CCTGCCCTGCCCTGCCC	CISD3	intron	-	-	-	-	-	-	-	-	-
http://www.cagmdb.org/view_table.php?id=533058&minProb=50&submit=Search	533058	chr8	13214558	13214574	neg	T	17	TTTTTTTTTTTTTTTTT	DLC1	utr5,intron	-	-	-	-	-	-	-	-	-
http://www.cagmdb.org/view_table.php?id=163482&minProb=50&submit=Search	163482	chr17	4809269	4809284	pos	TC	16	TCTCTCTCTCTCTCTC	PLD2	intron	-	-	-	-	-	-	-	-	-
http://www.cagmdb.org/view_table.php?id=485619&minProb=50&submit=Search	485619	chr6	117310301	117310318	neg	TAA	18	TAATAATAATAATAATAA	ROS1	intron	-	-	-	-	-	-	-	-	-
http://www.cagmdb.org/view_table.php?id=42959&minProb=50&submit=Search	42959	chr11	66709181	66709195	neg	ATTTT	15	ATTTTATTTTATTTT	SPTBN2	intron	-	-	-	-	-	-	-	-	-
http://www.cagmdb.org/view_table.php?id=517729&minProb=50&submit=Search	517729	chr7	100113839	100113848	neg	C	10	CCCCCCCCCC	TAF6	nc_intron,intron	-	-	-	-	-	-	-	-	-
http://www.cagmdb.org/view_table.php?id=184667&minProb=50&submit=Search	184667	chr18	9886550	9886574	pos	TTTAT	25	TTTATTTTATTTTATTTTATTTTAT	TXNDC2	utr5,intron	-	-	-	-	-	-	-	-	-
http://www.cagmdb.org/view_table.php?id=523001&minProb=50&submit=Search	523001	chr7	124835243	124835275	neg	AAACA	33	AAACAAAACAAAACAAAACAAAACAAAACAAAA	POT1	nc_intron,intron	-	-	-	-	-	-	-	-	-
http://www.cagmdb.org/view_table.php?id=34463&minProb=50&submit=Search	34463	chr11	22374527	22374539	pos	A	13	AAAAAAAAAAAAA	SLC17A6	intron	-	-	-	-	-	-	-	-	-
http://www.cagmdb.org/view_table.php?id=38894&minProb=50&submit=Search	38894	chr11	43262056	43262068	neg	A	13	AAAAAAAAAAAAA	HNRNPKP3	nc_exon	-	-	-	-	-	-	-	-	-
http://www.cagmdb.org/view_table.php?id=234849&minProb=50&submit=Search	234849	chr1	91523895	91523925	pos	TG	31	TGTGTGTGTGTGTGTGTGTGTGTGTGTGTGT	CDC7	intron	-	-	-	-	-	-	-	-	-
http://www.cagmdb.org/view_table.php?id=30357&minProb=50&submit=Search	30357	chr11	1883917	1883927	pos	T	11	TTTTTTTTTTT	LSP1	intron	-	-	-	-	-	-	-	-	-
http://www.cagmdb.org/view_table.php?id=144001&minProb=50&submit=Search	144001	chr16	4823743	4823759	neg	A	17	AAAAAAAAAAAAAAAAA	GLYR1	nc_intron,intron	-	-	-	-	-	-	-	-	-
http://www.cagmdb.org/view_table.php?id=387118&minProb=50&submit=Search	387118	chr4	6695806	6695822	pos	GGGCT	17	GGGCTGGGCTGGGCTGG	S100P	intron	-	-	-	-	-	-	-	-	-
http://www.cagmdb.org/view_table.php?id=179998&minProb=50&submit=Search	179998	chr17	74525607	74525640	neg	CTGT	34	CTGTCTGTCTGTCTGTCTCTCTCTCTCTCTCTCT	CD300LB	intron	-	-	-	-	-	-	-	-	-
http://www.cagmdb.org/view_table.php?id=208817&minProb=50&submit=Search	208817	chr19	38408862	38408879	pos	AAG	18	AAGAAGAAGAAGAAGAAG	FAM98C	cds	FAM98C	783	3	5	111	3	|AAGAAGAAGAAGAAGAAG|	|AAGAAGAAGAAGAAGAAG|	KKKKKK
http://www.cagmdb.org/view_table.php?id=242859&minProb=50&submit=Search	242859	chr1	154346874	154346896	pos	TTTA	23	TTTATTTATTTATTTATTTATTT	ATP8B2	intron	-	-	-	-	-	-	-	-	-
http://www.cagmdb.org/view_table.php?id=122920&minProb=50&submit=Search	122920	chr14	95457420	95457445	neg	GT	26	GTGTGTGTGTGTGTGTGTGTGTGTGT	SYNE3	intron	-	-	-	-	-	-	-	-	-
http://www.cagmdb.org/view_table.php?id=488681&minProb=50&submit=Search	488681	chr6	132750996	132751026	neg	GT	31	GTGTGTGTGTGTGTGTTGTGTGTGTGTGTGT	VNN2	nc_intron,intron	-	-	-	-	-	-	-	-	-
http://www.cagmdb.org/view_table.php?id=166823&minProb=50&submit=Search	166823	chr17	18595185	18595195	neg	A	11	AAAAAAAAAAA	CCDC144B	nc_intron	-	-	-	-	-	-	-	-	-
http://www.cagmdb.org/view_table.php?id=167037&minProb=50&submit=Search	167037	chr17	19673347	19673379	pos	TTTGTT	33	TTTGTTTTTGTTTTTGTTTTTGTTTTTGTTTTT	ALDH3A2	intron,utr3	-	-	-	-	-	-	-	-	-
http://www.cagmdb.org/view_table.php?id=416902&minProb=50&submit=Search	416902	chr4	152347076	152347089	neg	A	14	AAAAAAAAAAAAAA	FBXW7	intron	-	-	-	-	-	-	-	-	-
http://www.cagmdb.org/view_table.php?id=99546&minProb=50&submit=Search	99546	chr13	81691079	81691092	-	A	14	AAAAAAAAAAAAAA	-	-	-	-	-	-	-	-	-	-	-
http://www.cagmdb.org/view_table.php?id=447912&minProb=50&submit=Search	447912	chr5	119171566	119171575	pos	T	10	TTTTTTTTTT	DMXL1	intron	-	-	-	-	-	-	-	-	-
http://www.cagmdb.org/view_table.php?id=1585&minProb=50&submit=Search	1585	chr10	7206044	7206065	neg	AAAAAC	22	AAAAACAAAAACAAAAACAAAA	SFMBT2	intron	-	-	-	-	-	-	-	-	-
http://www.cagmdb.org/view_table.php?id=4276&minProb=50&submit=Search	4276	chr10	17909285	17909297	pos	T	13	TTTTTTTTTTTTT	MRC1	intron	-	-	-	-	-	-	-	-	-
http://www.cagmdb.org/view_table.php?id=330682&minProb=50&submit=Search	330682	chr2	170848648	170848658	pos	T	11	TTTTTTTTTTT	GAD1	intron	-	-	-	-	-	-	-	-	-
http://www.cagmdb.org/view_table.php?id=64459&minProb=50&submit=Search	64459	chr12	33426063	33426099	neg	CA	37	CACACACACACACACACACACACACACACACACACAC	SYT10	intron	-	-	-	-	-	-	-	-	-
http://www.cagmdb.org/view_table.php?id=103597&minProb=50&submit=Search	103597	chr13	100209560	100209576	pos	AC	17	ACACACACACACACACA	PCCA	utr5,nc_intron,intron	-	-	-	-	-	-	-	-	-
http://www.cagmdb.org/view_table.php?id=575850&minProb=50&submit=Search	575850	chr9	98306013	98306023	neg	A	11	AAAAAAAAAAA	GABBR2	intron	-	-	-	-	-	-	-	-	-
http://www.cagmdb.org/view_table.php?id=587688&minProb=50&submit=Search	587688	chrX	2408877	2408887	neg	A	11	AAAAAAAAAAA	DHRSX	intron	-	-	-	-	-	-	-	-	-
http://www.cagmdb.org/view_table.php?id=385536&minProb=50&submit=Search	385536	chr3	197065486	197065495	neg	A	10	AAAAAAAAAA	DLG1	intron	-	-	-	-	-	-	-	-	-
http://www.cagmdb.org/view_table.php?id=105290&minProb=50&submit=Search	105290	chr13	108306733	108306742	pos	T	10	TTTTTTTTTT	TNFSF13B	intron	-	-	-	-	-	-	-	-	-
http://www.cagmdb.org/view_table.php?id=12049&minProb=50&submit=Search	12049	chr10	49648727	49648758	pos	AC	32	ACACACACACACACACACACACACACACACAC	CHAT	intron	-	-	-	-	-	-	-	-	-
http://www.cagmdb.org/view_table.php?id=199342&minProb=50&submit=Search	199342	chr19	3180466	3180502	-	GT	37	GTGTGTGTGTGTGTGTGTGTGTGTGTGTGTGTGTGTG	-	-	-	-	-	-	-	-	-	-	-
http://www.cagmdb.org/view_table.php?id=385201&minProb=50&submit=Search	385201	chr3	195746886	195746906	neg	GT	21	GTGTGTGTGTGTGTGTGTGTG	MUC4	exon,utr3	-	-	-	-	-	-	-	-	-
http://www.cagmdb.org/view_table.php?id=47984&minProb=50&submit=Search	47984	chr11	89768840	89768867	-	GA	28	GAGAGAGAGAGAGAGAGAGAGAGAGAGA	-	-	-	-	-	-	-	-	-	-	-
http://www.cagmdb.org/view_table.php?id=171099&minProb=50&submit=Search	171099	chr17	38963112	38963122	neg	T	11	TTTTTTTTTTT	FBXO47	utr5,intron	-	-	-	-	-	-	-	-	-
http://www.cagmdb.org/view_table.php?id=498286&minProb=50&submit=Search	498286	chr7	5938012	5938023	neg	CA	12	CACACACACACA	RSPH10B,RSPH10B2	intron	-	-	-	-	-	-	-	-	-
http://www.cagmdb.org/view_table.php?id=126470&minProb=50&submit=Search	126470	chr15	25721544	25721585	neg	GT	42	GTGTGTGTGTGTGTGTGTGTGTGTGTGTGTGTGTGTGTGTGT	ATP10A	intron	-	-	-	-	-	-	-	-	-
http://www.cagmdb.org/view_table.php?id=344788&minProb=50&submit=Search	344788	chr2	237087093	237087109	pos	TTGTT	17	TTGTTTTGTTTTGTTTT	COPS8	utr5,intron	-	-	-	-	-	-	-	-	-
http://www.cagmdb.org/view_table.php?id=53841&minProb=50&submit=Search	53841	chr11	118344361	118344381	pos	GGCT	21	GGCTGGCTGGCTGGCTGGCTG	CD3G	utr5,exon	-	-	-	-	-	-	-	-	-
http://www.cagmdb.org/view_table.php?id=343296&minProb=50&submit=Search	343296	chr2	230255541	230255550	pos	G	10	GGGGGGGGGG	SP140	intron	-	-	-	-	-	-	-	-	-
http://www.cagmdb.org/view_table.php?id=244360&minProb=50&submit=Search	244360	chr1	161223056	161223094	neg	CA	39	CACACACACACACACACACACACACACACACACACACAC	APOA2	intron	-	-	-	-	-	-	-	-	-
http://www.cagmdb.org/view_table.php?id=109852&minProb=50&submit=Search	109852	chr14	35180527	35180551	pos	TG	25	TGTGTGTGTGTGTGTGTGTGTGTGT	KIAA0391	intron	-	-	-	-	-	-	-	-	-
http://www.cagmdb.org/view_table.php?id=414980&minProb=50&submit=Search	414980	chr4	142405160	142405180	neg	AG	21	AGAGAGAGAGAGAGAGAGAGA	INPP4B	intron	-	-	-	-	-	-	-	-	-
http://www.cagmdb.org/view_table.php?id=271109&minProb=50&submit=Search	271109	chr20	37119637	37119672	neg	AAAGA	36	AAAGAAAAGAAAAGAAAAGAAAAGAAAAGAAAAGAA	MROH8	intron	-	-	-	-	-	-	-	-	-
http://www.cagmdb.org/view_table.php?id=539038&minProb=50&submit=Search	539038	chr8	38988126	38988138	pos	A	13	AAAAAAAAAAAAA	HTRA4	exon,utr3	-	-	-	-	-	-	-	-	-
http://www.cagmdb.org/view_table.php?id=87813&minProb=50&submit=Search	87813	chr13	24965464	24965473	neg	A	10	AAAAAAAAAA	TPTE2P1	nc_intron	-	-	-	-	-	-	-	-	-
http://www.cagmdb.org/view_table.php?id=426152&minProb=50&submit=Search	426152	chr5	6623320	6623332	neg	A	13	AAAAAAAAAAAAA	NSUN2	nc_intron,intron	-	-	-	-	-	-	-	-	-
http://www.cagmdb.org/view_table.php?id=235456&minProb=50&submit=Search	235456	chr1	94108787	94108798	neg	T	12	TTTTTTTTTTTT	ABCA4	intron	-	-	-	-	-	-	-	-	-
http://www.cagmdb.org/view_table.php?id=373371&minProb=50&submit=Search	373371	chr3	139374299	139374330	neg	GAT	32	GATGATGATGATGATGATGATGATGATGATGA	COPB2	nc_intron,intron	-	-	-	-	-	-	-	-	-
http://www.cagmdb.org/view_table.php?id=78378&minProb=50&submit=Search	78378	chr12	101311644	101311655	pos	T	12	TTTTTTTTTTTT	UTP20	intron	-	-	-	-	-	-	-	-	-
http://www.cagmdb.org/view_table.php?id=432938&minProb=50&submit=Search	432938	chr5	38528850	38528878	neg	AC	29	ACACACACACACACACACACACACACACA	LIFR	intron	-	-	-	-	-	-	-	-	-
http://www.cagmdb.org/view_table.php?id=158540&minProb=50&submit=Search	158540	chr16	74496714	74496748	neg	AC	35	ACACACACACACACACACACACACACACACACACA	GLG1	nc_intron,intron	-	-	-	-	-	-	-	-	-
http://www.cagmdb.org/view_table.php?id=448634&minProb=50&submit=Search	448634	chr5	123023808	123023837	neg	AC	30	ACACACACACACACACACACACACACACAC	PPIC	exon,utr3	-	-	-	-	-	-	-	-	-
http://www.cagmdb.org/view_table.php?id=473239&minProb=50&submit=Search	473239	chr6	53544654	53544676	neg	CCT	23	CCTCCTCCTCCTCCTCCTCCTCC	GCLC	utr5,exon	-	-	-	-	-	-	-	-	-
http://www.cagmdb.org/view_table.php?id=470071&minProb=50&submit=Search	470071	chr6	39311073	39311120	neg	CA	48	CACACACACACACACACACACACACACACACACACACACACACACACA	KCNK17	intron	-	-	-	-	-	-	-	-	-
http://www.cagmdb.org/view_table.php?id=143384&minProb=50&submit=Search	143384	chr16	2115958	2115982	neg	CCCACCA	25	CCCACCACCCACCACCCACCACCCA	PKD1	intron	-	-	-	-	-	-	-	-	-
http://www.cagmdb.org/view_table.php?id=492417&minProb=50&submit=Search	492417	chr6	149888714	149888724	neg,pos	A	11	AAAAAAAAAAA	RAET1E-AS1,RAET1E	nc_intron,intron	-	-	-	-	-	-	-	-	-
http://www.cagmdb.org/view_table.php?id=134371&minProb=50&submit=Search	134371	chr15	63071203	63071222	pos	GTTTT	20	GTTTTGTTTTGTTTTGTTTT	TPM1	exon,utr3	-	-	-	-	-	-	-	-	-
http://www.cagmdb.org/view_table.php?id=587945&minProb=50&submit=Search	587945	chrX	3076337	3076349	pos	TC	13	TCTCTCTCTCTCT	ARSF	intron	-	-	-	-	-	-	-	-	-
http://www.cagmdb.org/view_table.php?id=157532&minProb=50&submit=Search	157532	chr16	70314697	70314711	pos	TA	15	TATATATATATATAT	DDX19B	utr5,intron	-	-	-	-	-	-	-	-	-
http://www.cagmdb.org/view_table.php?id=439661&minProb=50&submit=Search	439661	chr5	77147140	77147157	pos	GAT	18	GATGATGATGATGATGAT	ZBED3-AS1	nc_intron	-	-	-	-	-	-	-	-	-
http://www.cagmdb.org/view_table.php?id=330722&minProb=50&submit=Search	330722	chr2	171006069	171006079	neg	A	11	AAAAAAAAAAA	TLK1	intron	-	-	-	-	-	-	-	-	-
http://www.cagmdb.org/view_table.php?id=238560&minProb=50&submit=Search	238560	chr1	109314221	109314231	neg	G	11	GGGGGGGGGGG	SORT1	intron	-	-	-	-	-	-	-	-	-
http://www.cagmdb.org/view_table.php?id=211773&minProb=50&submit=Search	211773	chr19	48616644	48616681	neg	CAGCA	38	CAGCACAGCACAGCACAGCACAGCACAGCACAGCACAG	RPL18	nc_intron,intron	-	-	-	-	-	-	-	-	-
http://www.cagmdb.org/view_table.php?id=127459&minProb=50&submit=Search	127459	chr15	30959131	30959140	neg	A	10	AAAAAAAAAA	MTMR10	intron	-	-	-	-	-	-	-	-	-
http://www.cagmdb.org/view_table.php?id=139821&minProb=50&submit=Search	139821	chr15	88147506	88147554	neg	CTT	49	CTTCTTCTTCTTCTTCTTCTTCTTCTTCTTCTTCTTCTTCTTCTTCTTC	NTRK3	intron	-	-	-	-	-	-	-	-	-
http://www.cagmdb.org/view_table.php?id=110507&minProb=50&submit=Search	110507	chr14	38213115	38213148	-	AC	34	ACACACACACACACACACACACACACACACACAC	-	-	-	-	-	-	-	-	-	-	-
http://www.cagmdb.org/view_table.php?id=190482&minProb=50&submit=Search	190482	chr18	42923771	42923785	neg	A	15	AAAAAAAAAAAAAAA	RIT2	intron	-	-	-	-	-	-	-	-	-
http://www.cagmdb.org/view_table.php?id=394555&minProb=50&submit=Search	394555	chr4	40123927	40123937	pos	T	11	TTTTTTTTTTT	N4BP2	intron	-	-	-	-	-	-	-	-	-
http://www.cagmdb.org/view_table.php?id=478570&minProb=50&submit=Search	478570	chr6	83132366	83132385	pos	CA	20	CACACACACACACACACACA	DOPEY1	intron	-	-	-	-	-	-	-	-	-
http://www.cagmdb.org/view_table.php?id=234981&minProb=50&submit=Search	234981	chr1	91981405	91981428	pos	TGTA	24	TGTATGTATGTATGTATGTATGTA	BRDT	intron	-	-	-	-	-	-	-	-	-
http://www.cagmdb.org/view_table.php?id=579304&minProb=50&submit=Search	579304	chr9	114002604	114002617	pos	CT	14	CTCTCTCTCTCTCT	ZNF618	intron	-	-	-	-	-	-	-	-	-
http://www.cagmdb.org/view_table.php?id=169818&minProb=50&submit=Search	169818	chr17	32997313	32997361	pos	GT	49	GTGTGTGTGTGTGTGTGTGTGTGTGTGTGTGTAGAGAGAGAGAGAGAGA	SPACA3	intron	-	-	-	-	-	-	-	-	-
http://www.cagmdb.org/view_table.php?id=140890&minProb=50&submit=Search	140890	chr15	92734210	92734228	-	CTCCGC	19	CTCCGCCTCCGCCTCCGCC	-	-	-	-	-	-	-	-	-	-	-
http://www.cagmdb.org/view_table.php?id=305265&minProb=50&submit=Search	305265	chr2	46356134	46356143	pos	C	10	CCCCCCCCCC	EPAS1	intron	-	-	-	-	-	-	-	-	-
http://www.cagmdb.org/view_table.php?id=300888&minProb=50&submit=Search	300888	chr2	26192220	26192234	neg	A	15	AAAAAAAAAAAAAAA	HADHA	intron	-	-	-	-	-	-	-	-	-
http://www.cagmdb.org/view_table.php?id=230613&minProb=50&submit=Search	230613	chr1	70438841	70438869	pos	TG	29	TGTGTGTGTGTGTGTGTGTGTGTGTGTGT	CTH	intron	-	-	-	-	-	-	-	-	-
http://www.cagmdb.org/view_table.php?id=519607&minProb=50&submit=Search	519607	chr7	107980861	107980873	neg	T	13	TTTTTTTTTTTTT	LAMB1	intron	-	-	-	-	-	-	-	-	-
http://www.cagmdb.org/view_table.php?id=58004&minProb=50&submit=Search	58004	chr12	3211593	3211608	pos	T	16	TTTTTTTTTTTTTTTT	TSPAN9	intron	-	-	-	-	-	-	-	-	-
http://www.cagmdb.org/view_table.php?id=136468&minProb=50&submit=Search	136468	chr15	72398517	72398528	pos	T	12	TTTTTTTTTTTT	TMEM202	nc_intron,intron	-	-	-	-	-	-	-	-	-
http://www.cagmdb.org/view_table.php?id=164950&minProb=50&submit=Search	164950	chr17	10399250	10399268	neg,pos	TG	19	TGTGTGTGTGTGTGTGTGT	MYH8,MYHAS	nc_intron,intron	-	-	-	-	-	-	-	-	-
http://www.cagmdb.org/view_table.php?id=204745&minProb=50&submit=Search	204745	chr19	18683664	18683689	pos	GGA	26	GGAGGAGGAGGAGGAGGAGGAGGAGG	CRTC1	utr5,exon	-	-	-	-	-	-	-	-	-
http://www.cagmdb.org/view_table.php?id=59243&minProb=50&submit=Search	59243	chr12	8655387	8655396	neg	T	10	TTTTTTTTTT	MFAP5	nc_intron,intron	-	-	-	-	-	-	-	-	-
http://www.cagmdb.org/view_table.php?id=216250&minProb=50&submit=Search	216250	chr1	8946030	8946056	pos	CTT	27	CTTCTTCTTCTTCTTTTTTTTTTTTTT	CA6	intron	-	-	-	-	-	-	-	-	-
http://www.cagmdb.org/view_table.php?id=191062&minProb=50&submit=Search	191062	chr18	45632129	45632170	pos	GT	42	GTGTGTGTGTGTGTGTTTGTGTGTGTGTGTGTGTGTGTGTGT	SLC14A2	intron	-	-	-	-	-	-	-	-	-
http://www.cagmdb.org/view_table.php?id=584211&minProb=50&submit=Search	584211	chr9	134752420	134752431	pos	G	12	GGGGGGGGGGGG	COL5A1	intron	-	-	-	-	-	-	-	-	-
http://www.cagmdb.org/view_table.php?id=340795&minProb=50&submit=Search	340795	chr2	219535328	219535343	pos	TG	16	TGTGTGTGTGTGTGTG	ASIC4	intron	-	-	-	-	-	-	-	-	-
http://www.cagmdb.org/view_table.php?id=303475&minProb=50&submit=Search	303475	chr2	38300256	38300269	neg	CT	14	CTCTCTCTCTCTCT	ATL2	intron	-	-	-	-	-	-	-	-	-
http://www.cagmdb.org/view_table.php?id=228687&minProb=50&submit=Search	228687	chr1	61683396	61683409	neg	AT	14	ATATATATATATAT	TM2D1	nc_intron,intron,utr3	-	-	-	-	-	-	-	-	-
http://www.cagmdb.org/view_table.php?id=284401&minProb=50&submit=Search	284401	chr21	39274305	39274326	neg	GA	22	GAGAGAGAGAGAGAGAGAGAGA	BRWD1	intron	-	-	-	-	-	-	-	-	-
http://www.cagmdb.org/view_table.php?id=384079&minProb=50&submit=Search	384079	chr3	190429915	190429924	neg	A	10	AAAAAAAAAA	TMEM207	intron	-	-	-	-	-	-	-	-	-
http://www.cagmdb.org/view_table.php?id=97702&minProb=50&submit=Search	97702	chr13	72835371	72835383	pos	A	13	AAAAAAAAAAAAA	PIBF1	nc_intron,intron	-	-	-	-	-	-	-	-	-
http://www.cagmdb.org/view_table.php?id=18736&minProb=50&submit=Search	18736	chr10	80166227	80166237	neg	A	11	AAAAAAAAAAA	ANXA11	intron	-	-	-	-	-	-	-	-	-
http://www.cagmdb.org/view_table.php?id=498534&minProb=50&submit=Search	498534	chr7	6758950	6758981	pos	TA	32	TATATATATATATATATATATTTTTTTTTTTT	RSPH10B,RSPH10B2	intron	-	-	-	-	-	-	-	-	-
http://www.cagmdb.org/view_table.php?id=450490&minProb=50&submit=Search	450490	chr5	132485829	132485850	neg	AC	22	ACACACACACACACACACACAC	IRF1	nc_intron,intron	-	-	-	-	-	-	-	-	-
http://www.cagmdb.org/view_table.php?id=112747&minProb=50&submit=Search	112747	chr14	49674556	49674582	neg	TTTCTT	27	TTTCTTTTTCTTTTTCTTTTTCTTTTT	POLE2	intron	-	-	-	-	-	-	-	-	-
http://www.cagmdb.org/view_table.php?id=170684&minProb=50&submit=Search	170684	chr17	37247888	37247901	neg	T	14	TTTTTTTTTTTTTT	ACACA	intron	-	-	-	-	-	-	-	-	-
http://www.cagmdb.org/view_table.php?id=178221&minProb=50&submit=Search	178221	chr17	67669493	67669503	pos	T	11	TTTTTTTTTTT	PITPNC1	intron	-	-	-	-	-	-	-	-	-
http://www.cagmdb.org/view_table.php?id=164953&minProb=50&submit=Search	164953	chr17	10404727	10404751	neg,pos	AC	25	ACACACACACACACACACACACACA	MYH8,MYHAS	nc_intron,intron	-	-	-	-	-	-	-	-	-
http://www.cagmdb.org/view_table.php?id=122560&minProb=50&submit=Search	122560	chr14	94059957	94059969	neg	A	13	AAAAAAAAAAAAA	DDX24	intron	-	-	-	-	-	-	-	-	-
http://www.cagmdb.org/view_table.php?id=121788&minProb=50&submit=Search	121788	chr14	90268192	90268203	pos	T	12	TTTTTTTTTTTT	PSMC1	intron	-	-	-	-	-	-	-	-	-
http://www.cagmdb.org/view_table.php?id=163504&minProb=50&submit=Search	163504	chr17	4891201	4891225	pos	CA	25	CACACACACACACACACACACACAC	MINK1	intron	-	-	-	-	-	-	-	-	-
http://www.cagmdb.org/view_table.php?id=386913&minProb=50&submit=Search	386913	chr4	5745187	5745201	pos	TTC	15	TTCTTCTTCTTCTTC	EVC	intron	-	-	-	-	-	-	-	-	-
http://www.cagmdb.org/view_table.php?id=437535&minProb=50&submit=Search	437535	chr5	65713120	65713129	neg	T	10	TTTTTTTTTT	SGTB	intron	-	-	-	-	-	-	-	-	-
http://www.cagmdb.org/view_table.php?id=400124&minProb=50&submit=Search	400124	chr4	67550922	67550963	-	TTGTT	42	TTGTTTTGTTTTGTTTTGTTTTGTTTTGTTTTGTTTTGTTTT	-	-	-	-	-	-	-	-	-	-	-
http://www.cagmdb.org/view_table.php?id=331818&minProb=50&submit=Search	331818	chr2	176131175	176131187	pos	TA	13	TATATATATATAT	HOXD8	intron	-	-	-	-	-	-	-	-	-
http://www.cagmdb.org/view_table.php?id=212641&minProb=50&submit=Search	212641	chr19	51629272	51629305	neg	AC	34	ACACACACACACACACACACACACACACACACAC	SIGLEC5	intron	-	-	-	-	-	-	-	-	-
http://www.cagmdb.org/view_table.php?id=343488&minProb=50&submit=Search	343488	chr2	231161239	231161266	pos	A	28	AAAAAAAAAAAAAAGAAAGAAAGAAAGA	PSMD1	nc_intron,intron	-	-	-	-	-	-	-	-	-
http://www.cagmdb.org/view_table.php?id=452383&minProb=50&submit=Search	452383	chr5	141655183	141655214	neg	AC	32	ACACACACACACACACACACACACACACACAC	ARAP3	intron	-	-	-	-	-	-	-	-	-
http://www.cagmdb.org/view_table.php?id=462186&minProb=50&submit=Search	462186	chr6	5404772	5404787	pos	T	16	TTTTTTTTTTTTTTTT	FARS2	intron	-	-	-	-	-	-	-	-	-
http://www.cagmdb.org/view_table.php?id=412101&minProb=50&submit=Search	412101	chr4	127891076	127891089	pos	T	14	TTTTTTTTTTTTTT	PLK4	intron	-	-	-	-	-	-	-	-	-
http://www.cagmdb.org/view_table.php?id=526154&minProb=50&submit=Search	526154	chr7	138769148	138769163	neg	A	16	AAAAAAAAAAAAAAAA	ATP6V0A4	intron	-	-	-	-	-	-	-	-	-
http://www.cagmdb.org/view_table.php?id=612527&minProb=50&submit=Search	612527	chrX	124481696	124481712	neg	TA	17	TATATATATATATATAT	TENM1	intron	-	-	-	-	-	-	-	-	-
http://www.cagmdb.org/view_table.php?id=170807&minProb=50&submit=Search	170807	chr17	37698912	37698921	neg	T	10	TTTTTTTTTT	HNF1B	intron	-	-	-	-	-	-	-	-	-
http://www.cagmdb.org/view_table.php?id=400460&minProb=50&submit=Search	400460	chr4	69415069	69415079	-	T	11	TTTTTTTTTTT	-	-	-	-	-	-	-	-	-	-	-
http://www.cagmdb.org/view_table.php?id=568298&minProb=50&submit=Search	568298	chr9	37305833	37305851	pos	AT	19	ATATATATATATATATATA	ZCCHC7	nc_intron,intron	-	-	-	-	-	-	-	-	-
http://www.cagmdb.org/view_table.php?id=163433&minProb=50&submit=Search	163433	chr17	4637409	4637419	neg	T	11	TTTTTTTTTTT	ALOX15	intron	-	-	-	-	-	-	-	-	-
http://www.cagmdb.org/view_table.php?id=57749&minProb=50&submit=Search	57749	chr12	1953158	1953186	neg	TGC	29	TGCTGCTGCTGCTGCTGCTGCTGCTGCTG	DCP1B	nc_exon,cds	DCP1B	1072	753	2	742	102	|TGCTGCTGCTGCTGCTGCTGCTGCTGCTG|	TG|CTGCTGCTGCTGCTGCTGCTGCTGCTG|	QQQQQQQQQ
http://www.cagmdb.org/view_table.php?id=292030&minProb=50&submit=Search	292030	chr22	40301173	40301197	pos	GCA	25	GCAGCAGCAGCAGCAGCAGCAGCAG	TNRC6B	cds	TNRC6B	3629	1518	12	23	136	|GCAGCAGCAGCAGCAGCAGCAGCAG|	G|CAGCAGCAGCAGCAGCAGCAGCAG|	QQQQQQQQ
http://www.cagmdb.org/view_table.php?id=594488&minProb=50&submit=Search	594488	chrX	30859361	30859392	neg	CA	32	CACACACACACACACACACACACACACACACA	TAB3	intron	-	-	-	-	-	-	-	-	-
http://www.cagmdb.org/view_table.php?id=495168&minProb=50&submit=Search	495168	chr6	162430159	162430189	neg	GAC	31	GACGACGACGACGACGATGATGATGATGATG	PRKN	intron	-	-	-	-	-	-	-	-	-
http://www.cagmdb.org/view_table.php?id=295393&minProb=50&submit=Search	295393	chr2	242733	242751	neg	AAC	19	AACAACAACAACAACAACA	SH3YL1	nc_intron,intron	-	-	-	-	-	-	-	-	-
http://www.cagmdb.org/view_table.php?id=295394&minProb=50&submit=Search	295394	chr2	243568	243577	neg	A	10	AAAAAAAAAA	SH3YL1	utr5,nc_intron,intron	-	-	-	-	-	-	-	-	-
http://www.cagmdb.org/view_table.php?id=298683&minProb=50&submit=Search	298683	chr2	15617103	15617114	pos	T	12	TTTTTTTTTTTT	DDX1	intron	-	-	-	-	-	-	-	-	-
http://www.cagmdb.org/view_table.php?id=129710&minProb=50&submit=Search	129710	chr15	41556851	41556894	-	GAA	44	GAAGAAGAAGAAGAAAGAAGGAAGAAGAAGGAAGAAGGAAGAAG	-	-	-	-	-	-	-	-	-	-	-
http://www.cagmdb.org/view_table.php?id=265691&minProb=50&submit=Search	265691	chr20	10641433	10641442	neg	A	10	AAAAAAAAAA	JAG1	intron	-	-	-	-	-	-	-	-	-
http://www.cagmdb.org/view_table.php?id=268343&minProb=50&submit=Search	268343	chr20	23856648	23856672	-	CA	25	CACACACACACACACACACACACAC	-	-	-	-	-	-	-	-	-	-	-
http://www.cagmdb.org/view_table.php?id=356530&minProb=50&submit=Search	356530	chr3	53179800	53179832	pos	GT	33	GTGTGTGTGTGTGTGTGTGTCTGTGTGTGTGTG	PRKCD	intron	-	-	-	-	-	-	-	-	-
http://www.cagmdb.org/view_table.php?id=208971&minProb=50&submit=Search	208971	chr19	38904750	38904771	pos	TTGT	22	TTGTTTGTTTGTTTGTTTGTTT	NFKBIB	utr5,nc_intron,intron	-	-	-	-	-	-	-	-	-
http://www.cagmdb.org/view_table.php?id=156736&minProb=50&submit=Search	156736	chr16	67281215	67281240	pos	CTTTT	26	CTTTTCTTTTCTTTTTTTTTTTTTTT	PLEKHG4	intron	-	-	-	-	-	-	-	-	-
http://www.cagmdb.org/view_table.php?id=174018&minProb=50&submit=Search	174018	chr17	50124772	50124808	neg	CA	37	CACACACACACACACACACACACACACACACACACAC	SAMD14	intron	-	-	-	-	-	-	-	-	-
http://www.cagmdb.org/view_table.php?id=162711&minProb=50&submit=Search	162711	chr17	2061466	2061475	neg	G	10	GGGGGGGGGG	SMG6	exon,utr3	-	-	-	-	-	-	-	-	-
http://www.cagmdb.org/view_table.php?id=85993&minProb=50&submit=Search	85993	chr12	131292828	131292839	-	T	12	TTTTTTTTTTTT	-	-	-	-	-	-	-	-	-	-	-
http://www.cagmdb.org/view_table.php?id=406546&minProb=50&submit=Search	406546	chr4	99415292	99415303	neg	T	12	TTTTTTTTTTTT	ADH7	intron	-	-	-	-	-	-	-	-	-
http://www.cagmdb.org/view_table.php?id=334729&minProb=50&submit=Search	334729	chr2	191360752	191360789	pos	TGT	38	TGTTGTTGTTGTTGTTGTTGTTGTTGTTGTTGTTGTTG	MYO1B	intron	-	-	-	-	-	-	-	-	-
http://www.cagmdb.org/view_table.php?id=221301&minProb=50&submit=Search	221301	chr1	28691805	28691851	pos	TTTA	47	TTTATTTATTTATTTATTTATTTATTTATTTATTTATTTATTTATTT	GMEB1	intron	-	-	-	-	-	-	-	-	-
http://www.cagmdb.org/view_table.php?id=47363&minProb=50&submit=Search	47363	chr11	86808884	86808909	pos	GT	26	GTGTGTGTGTGTGTGTGTGTGTGTGT	PRSS23	nc_intron,exon,utr3	-	-	-	-	-	-	-	-	-
http://www.cagmdb.org/view_table.php?id=260608&minProb=50&submit=Search	260608	chr1	237456576	237456589	pos	T	14	TTTTTTTTTTTTTT	RYR2	intron	-	-	-	-	-	-	-	-	-
http://www.cagmdb.org/view_table.php?id=166069&minProb=50&submit=Search	166069	chr17	15230798	15230812	neg	GTTTG	15	GTTTGGTTTGGTTTG	PMP22	nc_exon,exon,utr3	-	-	-	-	-	-	-	-	-
http://www.cagmdb.org/view_table.php?id=208448&minProb=50&submit=Search	208448	chr19	36818280	36818306	pos	CTG	27	CTGCTGCTGCTGCTGCTGCTGCTGCTG	ZNF790-AS1	nc_intron	-	-	-	-	-	-	-	-	-
http://www.cagmdb.org/view_table.php?id=490932&minProb=50&submit=Search	490932	chr6	143061118	143061148	pos	GT	31	GTGTGTGTGTGTGTGTGTGTGTGTGTGTGTG	AIG1	intron	-	-	-	-	-	-	-	-	-
http://www.cagmdb.org/view_table.php?id=463436&minProb=50&submit=Search	463436	chr6	10942762	10942777	neg,pos	T	16	TTTTTTTTTTTTTTTT	LOC101928191,SYCP2L	nc_intron,intron	-	-	-	-	-	-	-	-	-
http://www.cagmdb.org/view_table.php?id=493630&minProb=50&submit=Search	493630	chr6	155245756	155245770	neg,pos	T	15	TTTTTTTTTTTTTTT	TIAM2,TFB1M	nc_intron,intron	-	-	-	-	-	-	-	-	-
http://www.cagmdb.org/view_table.php?id=329534&minProb=50&submit=Search	329534	chr2	165162255	165162264	neg	T	10	TTTTTTTTTT	SCN3A	intron	-	-	-	-	-	-	-	-	-
http://www.cagmdb.org/view_table.php?id=389991&minProb=50&submit=Search	389991	chr4	20533935	20533956	pos	AC	22	ACACACACACACACACACACAC	SLIT2	intron	-	-	-	-	-	-	-	-	-
http://www.cagmdb.org/view_table.php?id=513885&minProb=50&submit=Search	513885	chr7	82012255	82012267	neg,pos	A	13	AAAAAAAAAAAAA	LOC101927356,CACNA2D1	nc_intron,intron	-	-	-	-	-	-	-	-	-
http://www.cagmdb.org/view_table.php?id=464964&minProb=50&submit=Search	464964	chr6	17292218	17292228	pos	A	11	AAAAAAAAAAA	RBM24	exon,utr3	-	-	-	-	-	-	-	-	-
http://www.cagmdb.org/view_table.php?id=403587&minProb=50&submit=Search	403587	chr4	84726789	84726798	neg	A	10	AAAAAAAAAA	WDFY3	intron	-	-	-	-	-	-	-	-	-
http://www.cagmdb.org/view_table.php?id=599062&minProb=50&submit=Search	599062	chrX	52677200	52677240	-	TCTT	41	TCTTTCTTTCTTTCTTTCTTTCTTTCTTTCTTTTTTTTTTT	-	-	-	-	-	-	-	-	-	-	-
http://www.cagmdb.org/view_table.php?id=200994&minProb=50&submit=Search	200994	chr19	7605148	7605177	pos	GT	30	GTGTGTGTGTGTGTGTGTGTGTGTGTGTGT	CAMSAP3	intron	-	-	-	-	-	-	-	-	-
http://www.cagmdb.org/view_table.php?id=58832&minProb=50&submit=Search	58832	chr12	6867711	6867732	pos	GGGCCG	22	GGGCCGGGGCCGGGGCCGGGGC	TPI1	intron	-	-	-	-	-	-	-	-	-
http://www.cagmdb.org/view_table.php?id=316523&minProb=50&submit=Search	316523	chr2	102342047	102342088	pos	GT	42	GTGTGTGTGTGTGTGTGTGTGTGTGTGTGTGTGTGTGTGTGT	IL1RL1	nc_intron,intron	-	-	-	-	-	-	-	-	-
http://www.cagmdb.org/view_table.php?id=118913&minProb=50&submit=Search	118913	chr14	77406591	77406647	neg	AC	57	ACACACACACACACACACACACACACACACACACACACACACACAGAGAGAGAGAGA	NOXRED1	intron	-	-	-	-	-	-	-	-	-
http://www.cagmdb.org/view_table.php?id=20535&minProb=50&submit=Search	20535	chr10	88914678	88914695	pos	AT	18	ATATATATATATATATAT	STAMBPL1	intron	-	-	-	-	-	-	-	-	-
http://www.cagmdb.org/view_table.php?id=310093&minProb=50&submit=Search	310093	chr2	68217012	68217040	neg	AC	29	ACACACACACACACACACACACACACACA	PPP3R1	intron	-	-	-	-	-	-	-	-	-
http://www.cagmdb.org/view_table.php?id=78477&minProb=50&submit=Search	78477	chr12	101670124	101670155	pos	CA	32	CACACACACACACACACACACACACACACACA	MYBPC1	intron	-	-	-	-	-	-	-	-	-
http://www.cagmdb.org/view_table.php?id=97677&minProb=50&submit=Search	97677	chr13	72719112	72719125	neg	A	14	AAAAAAAAAAAAAA	MZT1	intron	-	-	-	-	-	-	-	-	-
http://www.cagmdb.org/view_table.php?id=423705&minProb=50&submit=Search	423705	chr4	184765795	184765813	neg	AC	19	ACACACACACACACACACA	ACSL1	intron	-	-	-	-	-	-	-	-	-
http://www.cagmdb.org/view_table.php?id=154499&minProb=50&submit=Search	154499	chr16	58093028	58093063	-	TTTG	36	TTTGTTTGTTTGTTTGTTTGTTTGTTTGTTTGTTTG	-	-	-	-	-	-	-	-	-	-	-
http://www.cagmdb.org/view_table.php?id=336621&minProb=50&submit=Search	336621	chr2	200605511	200605525	pos	T	15	TTTTTTTTTTTTTTT	AOX1	intron	-	-	-	-	-	-	-	-	-
http://www.cagmdb.org/view_table.php?id=79035&minProb=50&submit=Search	79035	chr12	104265251	104265269	pos	A	19	AAAAAAAAAAAAAAAAAAA	TXNRD1	intron	-	-	-	-	-	-	-	-	-
http://www.cagmdb.org/view_table.php?id=107331&minProb=50&submit=Search	107331	chr14	23275592	23275637	neg	CAT	46	CATCATCATCATCATCATCATCATCTTCCTCCTCCTCCTCCTCCTC	HOMEZ	cds	HOMEZ	17	1590	0	17	1550	|CATCATCATCATCATCATCATCATCTTCCTCCTCCTCCTCCTCCTC|	C|ATCATCATCATCATCATCATCATCTTCCTCCTCCTCCTCCTCCTC|	DDDDDDDDEEEEEEE
http://www.cagmdb.org/view_table.php?id=367892&minProb=50&submit=Search	367892	chr3	111986429	111986451	pos	TTTGT	23	TTTGTTTTGTTTTGTTTTGTTTT	ABHD10	nc_intron,intron	-	-	-	-	-	-	-	-	-
http://www.cagmdb.org/view_table.php?id=574019&minProb=50&submit=Search	574019	chr9	89402683	89402695	neg	A	13	AAAAAAAAAAAAA	SEMA4D	intron	-	-	-	-	-	-	-	-	-
http://www.cagmdb.org/view_table.php?id=147791&minProb=50&submit=Search	147791	chr16	19443933	19443958	pos	ATGG	26	ATGGATGGATGGATGGATGGATGGAT	TMC5	intron	-	-	-	-	-	-	-	-	-
http://www.cagmdb.org/view_table.php?id=443437&minProb=50&submit=Search	443437	chr5	95898092	95898108	neg	A	17	AAAAAAAAAAAAAAAAA	ELL2	intron	-	-	-	-	-	-	-	-	-
http://www.cagmdb.org/view_table.php?id=372848&minProb=50&submit=Search	372848	chr3	136899869	136899878	pos	T	10	TTTTTTTTTT	NCK1	utr5,intron	-	-	-	-	-	-	-	-	-
http://www.cagmdb.org/view_table.php?id=136408&minProb=50&submit=Search	136408	chr15	72163493	72163502	neg	A	10	AAAAAAAAAA	GRAMD2A	intron	-	-	-	-	-	-	-	-	-
http://www.cagmdb.org/view_table.php?id=117244&minProb=50&submit=Search	117244	chr14	70585556	70585569	neg	T	14	TTTTTTTTTTTTTT	MED6	intron	-	-	-	-	-	-	-	-	-
http://www.cagmdb.org/view_table.php?id=169248&minProb=50&submit=Search	169248	chr17	30608590	30608628	pos	TA	39	TATATATATATATGTGTGTGTGTGTGTGTGTGTGTGTGT	LOC107133515	nc_intron	-	-	-	-	-	-	-	-	-
http://www.cagmdb.org/view_table.php?id=494589&minProb=50&submit=Search	494589	chr6	159525993	159526009	-	T	17	TTTTTTTTTTTTTTTTT	-	-	-	-	-	-	-	-	-	-	-
http://www.cagmdb.org/view_table.php?id=289775&minProb=50&submit=Search	289775	chr22	31546830	31546853	pos	AT	24	ATATATATATATGATTTTTTTTTT	SFI1	intron	-	-	-	-	-	-	-	-	-
http://www.cagmdb.org/view_table.php?id=432378&minProb=50&submit=Search	432378	chr5	35759857	35759866	pos	T	10	TTTTTTTTTT	SPEF2	intron	-	-	-	-	-	-	-	-	-
http://www.cagmdb.org/view_table.php?id=171733&minProb=50&submit=Search	171733	chr17	41567174	41567186	neg	A	13	AAAAAAAAAAAAA	KRT9	intron,utr3	-	-	-	-	-	-	-	-	-
http://www.cagmdb.org/view_table.php?id=349718&minProb=50&submit=Search	349718	chr3	19905407	19905416	neg	A	10	AAAAAAAAAA	EFHB	intron	-	-	-	-	-	-	-	-	-
http://www.cagmdb.org/view_table.php?id=400998&minProb=50&submit=Search	400998	chr4	72068839	72068853	pos	T	15	TTTTTTTTTTTTTTT	NPFFR2	utr5,intron	-	-	-	-	-	-	-	-	-
http://www.cagmdb.org/view_table.php?id=308369&minProb=50&submit=Search	308369	chr2	60770623	60770635	pos	T	13	TTTTTTTTTTTTT	PAPOLG	intron	-	-	-	-	-	-	-	-	-
http://www.cagmdb.org/view_table.php?id=303958&minProb=50&submit=Search	303958	chr2	40428424	40428453	neg	CA	30	CACACACACACACACACACACACACACACA	SLC8A1	intron	-	-	-	-	-	-	-	-	-
http://www.cagmdb.org/view_table.php?id=118489&minProb=50&submit=Search	118489	chr14	75771912	75771926	pos	T	15	TTTTTTTTTTTTTTT	TTLL5	intron	-	-	-	-	-	-	-	-	-
http://www.cagmdb.org/view_table.php?id=441199&minProb=50&submit=Search	441199	chr5	84254243	84254252	neg	T	10	TTTTTTTTTT	EDIL3	intron	-	-	-	-	-	-	-	-	-
http://www.cagmdb.org/view_table.php?id=434571&minProb=50&submit=Search	434571	chr5	50826812	50826825	pos	T	14	TTTTTTTTTTTTTT	PARP8	intron	-	-	-	-	-	-	-	-	-
http://www.cagmdb.org/view_table.php?id=365601&minProb=50&submit=Search	365601	chr3	100297696	100297705	pos	T	10	TTTTTTTTTT	TBC1D23	intron	-	-	-	-	-	-	-	-	-
http://www.cagmdb.org/view_table.php?id=447224&minProb=50&submit=Search	447224	chr5	116011005	116011026	pos	AT	22	ATATATATATATATATATATAT	LVRN	intron	-	-	-	-	-	-	-	-	-
http://www.cagmdb.org/view_table.php?id=357704&minProb=50&submit=Search	357704	chr3	58365934	58365948	pos	T	15	TTTTTTTTTTTTTTT	PXK	utr5,nc_intron,intron	-	-	-	-	-	-	-	-	-
http://www.cagmdb.org/view_table.php?id=571557&minProb=50&submit=Search	571557	chr9	77728672	77728685	neg	A	14	AAAAAAAAAAAAAA	GNAQ	intron	-	-	-	-	-	-	-	-	-
http://www.cagmdb.org/view_table.php?id=42323&minProb=50&submit=Search	42323	chr11	64204409	64204418	pos	T	10	TTTTTTTTTT	STIP1	exon,utr3	-	-	-	-	-	-	-	-	-
http://www.cagmdb.org/view_table.php?id=103674&minProb=50&submit=Search	103674	chr13	100529958	100529972	pos	GGTGG	15	GGTGGGGTGGGGTGG	PCCA	nc_intron,intron	-	-	-	-	-	-	-	-	-
http://www.cagmdb.org/view_table.php?id=414613&minProb=50&submit=Search	414613	chr4	140624500	140624515	neg	CAAA	16	CAAACAAACAAACAAA	TBC1D9	intron	-	-	-	-	-	-	-	-	-
http://www.cagmdb.org/view_table.php?id=33622&minProb=50&submit=Search	33622	chr11	18338437	18338457	pos	TGTT	21	TGTTTGTTTGTTTGTTTGTTT	GTF2H1	intron	-	-	-	-	-	-	-	-	-
http://www.cagmdb.org/view_table.php?id=340736&minProb=50&submit=Search	340736	chr2	219295976	219296004	neg	AC	29	ACACACACACACACACACACACACACACA	PTPRN	intron	-	-	-	-	-	-	-	-	-
http://www.cagmdb.org/view_table.php?id=249605&minProb=50&submit=Search	249605	chr1	186361564	186361576	neg	A	13	AAAAAAAAAAAAA	TPR	intron	-	-	-	-	-	-	-	-	-
http://www.cagmdb.org/view_table.php?id=339832&minProb=50&submit=Search	339832	chr2	215407955	215407980	neg	CA	26	CACACACACACACACACACACACACA	FN1	intron	-	-	-	-	-	-	-	-	-
http://www.cagmdb.org/view_table.php?id=409091&minProb=50&submit=Search	409091	chr4	112440813	112440844	pos	GT	32	GTGTGTGTGTGTGTGTGTGTGTGTGTGTGTGT	ALPK1	intron	-	-	-	-	-	-	-	-	-
http://www.cagmdb.org/view_table.php?id=192822&minProb=50&submit=Search	192822	chr18	54281021	54281035	pos	TG	15	TGTGTGTGTGTGTGT	POLI	nc_intron,intron	-	-	-	-	-	-	-	-	-
http://www.cagmdb.org/view_table.php?id=65130&minProb=50&submit=Search	65130	chr12	40235780	40235812	pos	TG	33	TGTGTGTGTGTGTGTTTTTTTTTTTTTTTTTTT	LRRK2	intron	-	-	-	-	-	-	-	-	-
http://www.cagmdb.org/view_table.php?id=172050&minProb=50&submit=Search	172050	chr17	42665354	42665364	pos	T	11	TTTTTTTTTTT	TUBG2	intron	-	-	-	-	-	-	-	-	-
http://www.cagmdb.org/view_table.php?id=538214&minProb=50&submit=Search	538214	chr8	35705907	35705925	neg,pos	TTTC	19	TTTCTTTCTTTCTTTCTTT	LOC101929550,UNC5D	nc_intron,intron	-	-	-	-	-	-	-	-	-
http://www.cagmdb.org/view_table.php?id=157721&minProb=50&submit=Search	157721	chr16	71175496	71175523	neg	ACC	28	ACCACCACCACCACCACCACCACCACCA	HYDIN	intron	-	-	-	-	-	-	-	-	-
http://www.cagmdb.org/view_table.php?id=459251&minProb=50&submit=Search	459251	chr5	173151547	173151563	pos	T	17	TTTTTTTTTTTTTTTTT	BNIP1	intron	-	-	-	-	-	-	-	-	-
http://www.cagmdb.org/view_table.php?id=561965&minProb=50&submit=Search	561965	chr9	6594804	6594834	neg	AAAG	31	AAAGAAAGAAAGAAAGAAAGAAAGAAAGAAA	GLDC	intron	-	-	-	-	-	-	-	-	-
http://www.cagmdb.org/view_table.php?id=11781&minProb=50&submit=Search	11781	chr10	47967973	47967982	-	A	10	AAAAAAAAAA	-	-	-	-	-	-	-	-	-	-	-
http://www.cagmdb.org/view_table.php?id=475021&minProb=50&submit=Search	475021	chr6	65295848	65295857	neg	A	10	AAAAAAAAAA	EYS	intron	-	-	-	-	-	-	-	-	-
http://www.cagmdb.org/view_table.php?id=70716&minProb=50&submit=Search	70716	chr12	66145601	66145611	neg	T	11	TTTTTTTTTTT	TMBIM4	intron	-	-	-	-	-	-	-	-	-
http://www.cagmdb.org/view_table.php?id=223031&minProb=50&submit=Search	223031	chr1	36009426	36009435	pos	A	10	AAAAAAAAAA	AGO3	intron	-	-	-	-	-	-	-	-	-
http://www.cagmdb.org/view_table.php?id=453932&minProb=50&submit=Search	453932	chr5	148828097	148828107	pos	C	11	CCCCCCCCCCC	ADRB2	exon	-	-	-	-	-	-	-	-	-
http://www.cagmdb.org/view_table.php?id=50943&minProb=50&submit=Search	50943	chr11	105067415	105067425	neg	T	11	TTTTTTTTTTT	CASP1P2	nc_intron	-	-	-	-	-	-	-	-	-
http://www.cagmdb.org/view_table.php?id=300698&minProb=50&submit=Search	300698	chr2	25434021	25434031	neg	T	11	TTTTTTTTTTT	DTNB	nc_intron,intron	-	-	-	-	-	-	-	-	-
http://www.cagmdb.org/view_table.php?id=166663&minProb=50&submit=Search	166663	chr17	17793780	17793820	pos	CAG	41	CAGCAGCAGCAGCAGCAGCAGCAGCAGCAGCAGCAGCAGCA	RAI1	cds	RAI1	831	4849	0	831	4693	|CAGCAGCAGCAGCAGCAGCAGCAGCAGCAGCAGCAGCAGCA|	|CAGCAGCAGCAGCAGCAGCAGCAGCAGCAGCAGCAGCAG|CA	QQQQQQQQQQQQQ
http://www.cagmdb.org/view_table.php?id=328092&minProb=50&submit=Search	328092	chr2	157799372	157799382	neg	A	11	AAAAAAAAAAA	ACVR1	intron	-	-	-	-	-	-	-	-	-
http://www.cagmdb.org/view_table.php?id=341773&minProb=50&submit=Search	341773	chr2	223765160	223765181	neg	CAT	22	CATCATCATCATCATCATCATC	AP1S3	nc_intron,intron	-	-	-	-	-	-	-	-	-
http://www.cagmdb.org/view_table.php?id=242675&minProb=50&submit=Search	242675	chr1	153769667	153769677	pos	T	11	TTTTTTTTTTT	INTS3	intron	-	-	-	-	-	-	-	-	-
http://www.cagmdb.org/view_table.php?id=365689&minProb=50&submit=Search	365689	chr3	100744808	100744826	pos	TG	19	TGTGTGTGTGTGTGTGTGT	TFG	intron	-	-	-	-	-	-	-	-	-
http://www.cagmdb.org/view_table.php?id=514536&minProb=50&submit=Search	514536	chr7	85121944	85121956	-	A	13	AAAAAAAAAAAAA	-	-	-	-	-	-	-	-	-	-	-
http://www.cagmdb.org/view_table.php?id=85599&minProb=50&submit=Search	85599	chr12	129337442	129337473	neg	CA	32	CACACACACACACACACACACACACACACACA	TMEM132D	intron	-	-	-	-	-	-	-	-	-
http://www.cagmdb.org/view_table.php?id=34429&minProb=50&submit=Search	34429	chr11	22274549	22274559	pos	T	11	TTTTTTTTTTT	ANO5	intron	-	-	-	-	-	-	-	-	-
http://www.cagmdb.org/view_table.php?id=593030&minProb=50&submit=Search	593030	chrX	24518838	24518880	pos	CA	43	CACACACACACACACACACACACACACACACACACACACACAC	PDK3	intron	-	-	-	-	-	-	-	-	-
http://www.cagmdb.org/view_table.php?id=211353&minProb=50&submit=Search	211353	chr19	47379901	47379918	pos	GGA	18	GGAGGAGGAGGAGGAGGA	DHX34	cds	DHX34	2897	517	12	191	67	|GGAGGAGGAGGAGGAGGA|	G|GAGGAGGAGGAGGAG|GA	EEEEE
http://www.cagmdb.org/view_table.php?id=486823&minProb=50&submit=Search	486823	chr6	123381957	123381989	neg	CT	33	CTCTCTCTCTCTCTCTCTCTCTCTCTCTCTCTC	TRDN	intron	-	-	-	-	-	-	-	-	-
http://www.cagmdb.org/view_table.php?id=70305&minProb=50&submit=Search	70305	chr12	64428203	64428213	pos	A	11	AAAAAAAAAAA	XPOT	intron	-	-	-	-	-	-	-	-	-
http://www.cagmdb.org/view_table.php?id=261743&minProb=50&submit=Search	261743	chr1	242220307	242220335	neg	AAAAG	29	AAAAGAAAAGAAAAGAAAAGAAAAGAAAA	PLD5	utr5,intron	-	-	-	-	-	-	-	-	-
http://www.cagmdb.org/view_table.php?id=291871&minProb=50&submit=Search	291871	chr22	39656642	39656673	pos	GAAT	32	GAATGAATGAATGAATGAATGAATGAATGAAT	CACNA1I	intron	-	-	-	-	-	-	-	-	-
http://www.cagmdb.org/view_table.php?id=41622&minProb=50&submit=Search	41622	chr11	61011179	61011204	pos	GT	26	GTGTGTGTGTGTGTGTGTGTGTGTGT	CD6	nc_intron,intron	-	-	-	-	-	-	-	-	-
http://www.cagmdb.org/view_table.php?id=242741&minProb=50&submit=Search	242741	chr1	153982303	153982354	neg	AC	52	ACACACACACACACACACACACACACACACACATACATACACACACACACAC	RAB13	nc_intron,intron	-	-	-	-	-	-	-	-	-
http://www.cagmdb.org/view_table.php?id=181719&minProb=50&submit=Search	181719	chr17	81700634	81700665	pos	CCAGCC	32	CCAGCCCCAGCCCCAGCCCCAGCCCCAGCCCC	HGS	intron	-	-	-	-	-	-	-	-	-
http://www.cagmdb.org/view_table.php?id=444768&minProb=50&submit=Search	444768	chr5	103011379	103011412	pos	CA	34	CACACACACACACACACACACACTCTCTCTCTCT	PAM	nc_intron,intron	-	-	-	-	-	-	-	-	-
http://www.cagmdb.org/view_table.php?id=410745&minProb=50&submit=Search	410745	chr4	120818257	120818272	neg	CA	16	CACACACACACACACA	PRDM5	intron	-	-	-	-	-	-	-	-	-
http://www.cagmdb.org/view_table.php?id=75986&minProb=50&submit=Search	75986	chr12	90971673	90971711	neg	AATA	39	AATAAATAAATAAATAAATAAATAAATAAATAAATAAAT	EPYC	intron	-	-	-	-	-	-	-	-	-
http://www.cagmdb.org/view_table.php?id=213079&minProb=50&submit=Search	213079	chr19	53442880	53442889	pos	A	10	AAAAAAAAAA	ZNF765-ZNF761,ZNF761,TPM3P9	utr5,nc_intron,intron,nc_exon	-	-	-	-	-	-	-	-	-
http://www.cagmdb.org/view_table.php?id=52797&minProb=50&submit=Search	52797	chr11	113737443	113737455	neg	A	13	AAAAAAAAAAAAA	ZW10	intron	-	-	-	-	-	-	-	-	-
http://www.cagmdb.org/view_table.php?id=58776&minProb=50&submit=Search	58776	chr12	6639885	6639899	neg	GGGTG	15	GGGTGGGGTGGGGTG	ACRBP	intron	-	-	-	-	-	-	-	-	-
http://www.cagmdb.org/view_table.php?id=516454&minProb=50&submit=Search	516454	chr7	94418592	94418601	pos	T	10	TTTTTTTTTT	COL1A2	intron	-	-	-	-	-	-	-	-	-
http://www.cagmdb.org/view_table.php?id=359177&minProb=50&submit=Search	359177	chr3	65470507	65470535	neg	GA	29	GAGAGAGAGAGAGAGAGAAAAAAAAAAAA	MAGI1	intron	-	-	-	-	-	-	-	-	-
http://www.cagmdb.org/view_table.php?id=279455&minProb=50&submit=Search	279455	chr21	17565283	17565314	pos	AC	32	ACACACACACACACACACACACACACACACAC	CXADR	intron	-	-	-	-	-	-	-	-	-
http://www.cagmdb.org/view_table.php?id=148109&minProb=50&submit=Search	148109	chr16	20592459	20592484	-	CCAGCAGC	26	CCAGCAGCCCAGCAGCCCAGCAGCCC	-	-	-	-	-	-	-	-	-	-	-
http://www.cagmdb.org/view_table.php?id=577365&minProb=50&submit=Search	577365	chr9	105471883	105471897	pos	T	15	TTTTTTTTTTTTTTT	FSD1L	intron	-	-	-	-	-	-	-	-	-
http://www.cagmdb.org/view_table.php?id=191321&minProb=50&submit=Search	191321	chr18	46844143	46844153	neg	A	11	AAAAAAAAAAA	PIAS2	nc_intron,intron	-	-	-	-	-	-	-	-	-
http://www.cagmdb.org/view_table.php?id=146000&minProb=50&submit=Search	146000	chr16	11904195	11904218	neg	ATTTT	24	ATTTTATTTTATTTTATTTTATTT	GSPT1	utr5,intron	-	-	-	-	-	-	-	-	-
http://www.cagmdb.org/view_table.php?id=158734&minProb=50&submit=Search	158734	chr16	75236061	75236077	neg	CA	17	CACACACACACACACAC	BCAR1	intron	-	-	-	-	-	-	-	-	-
http://www.cagmdb.org/view_table.php?id=542208&minProb=50&submit=Search	542208	chr8	56476756	56476777	pos	TTTTGT	22	TTTTGTTTTTGTTTTTGTTTTT	LOC101929415	nc_intron	-	-	-	-	-	-	-	-	-
http://www.cagmdb.org/view_table.php?id=275310&minProb=50&submit=Search	275310	chr20	53975602	53975619	neg	TA	18	TATATATATATATATATA	BCAS1	intron	-	-	-	-	-	-	-	-	-
http://www.cagmdb.org/view_table.php?id=357626&minProb=50&submit=Search	357626	chr3	58104199	58104215	pos	T	17	TTTTTTTTTTTTTTTTT	FLNB	intron	-	-	-	-	-	-	-	-	-
http://www.cagmdb.org/view_table.php?id=98372&minProb=50&submit=Search	98372	chr13	75796620	75796632	pos	T	13	TTTTTTTTTTTTT	LMO7	utr5,intron	-	-	-	-	-	-	-	-	-
http://www.cagmdb.org/view_table.php?id=162357&minProb=50&submit=Search	162357	chr17	656701	656731	neg	TG	31	TGTGTGTGTGTGTGTGTGTGTGTGTGTGTGT	VPS53	intron	-	-	-	-	-	-	-	-	-
http://www.cagmdb.org/view_table.php?id=237213&minProb=50&submit=Search	237213	chr1	103003300	103003311	neg	A	12	AAAAAAAAAAAA	COL11A1	nc_intron,intron	-	-	-	-	-	-	-	-	-
http://www.cagmdb.org/view_table.php?id=238451&minProb=50&submit=Search	238451	chr1	108923941	108923967	pos	TTTTTTG	27	TTTTTTGTTTTTTGTTTTTTGTTTTTT	GPSM2	intron	-	-	-	-	-	-	-	-	-
http://www.cagmdb.org/view_table.php?id=381622&minProb=50&submit=Search	381622	chr3	179764184	179764215	pos	TG	32	TGTGTGTGTGTGTGTGTGTGTGTGTGTGTGTG	USP13	intron	-	-	-	-	-	-	-	-	-
http://www.cagmdb.org/view_table.php?id=225141&minProb=50&submit=Search	225141	chr1	45007127	45007157	neg	TG	31	TGTGTGTGTGTGTGTGTGTGTGTGTGTGTGT	HECTD3	intron	-	-	-	-	-	-	-	-	-
http://www.cagmdb.org/view_table.php?id=386869&minProb=50&submit=Search	386869	chr4	5526389	5526403	pos	T	15	TTTTTTTTTTTTTTT	LINC01587	nc_intron	-	-	-	-	-	-	-	-	-
http://www.cagmdb.org/view_table.php?id=154182&minProb=50&submit=Search	154182	chr16	57037315	57037324	pos	C	10	CCCCCCCCCC	NLRC5	intron	-	-	-	-	-	-	-	-	-
http://www.cagmdb.org/view_table.php?id=218776&minProb=50&submit=Search	218776	chr1	19077738	19077761	neg	AAACC	24	AAACCAAACCAAACCAAACCAAAC	UBR4	intron	-	-	-	-	-	-	-	-	-
http://www.cagmdb.org/view_table.php?id=297455&minProb=50&submit=Search	297455	chr2	9965456	9965468	pos	T	13	TTTTTTTTTTTTT	GRHL1	intron	-	-	-	-	-	-	-	-	-
http://www.cagmdb.org/view_table.php?id=301959&minProb=50&submit=Search	301959	chr2	31266762	31266794	pos	AC	33	ACACACACACACACACACACACACACACACACA	EHD3	exon,utr3	-	-	-	-	-	-	-	-	-
http://www.cagmdb.org/view_table.php?id=193962&minProb=50&submit=Search	193962	chr18	59333287	59333297	neg	T	11	TTTTTTTTTTT	LMAN1	intron	-	-	-	-	-	-	-	-	-
http://www.cagmdb.org/view_table.php?id=531885&minProb=50&submit=Search	531885	chr8	7377191	7377219	-	AC	29	ACACACACACACACACACACACACACACA	-	-	-	-	-	-	-	-	-	-	-
http://www.cagmdb.org/view_table.php?id=479946&minProb=50&submit=Search	479946	chr6	90008859	90008895	neg	GAAA	37	GAAAGAAAGAAAGAAACAAAGAAAGAAAGAAAGAAAG	BACH2	utr5,intron	-	-	-	-	-	-	-	-	-
http://www.cagmdb.org/view_table.php?id=80942&minProb=50&submit=Search	80942	chr12	112212789	112212813	neg	TTAT	25	TTATTTATTTATTTATTTATTTATT	HECTD4	intron	-	-	-	-	-	-	-	-	-
http://www.cagmdb.org/view_table.php?id=243505&minProb=50&submit=Search	243505	chr1	156932783	156932793	pos	T	11	TTTTTTTTTTT	LRRC71	intron	-	-	-	-	-	-	-	-	-
http://www.cagmdb.org/view_table.php?id=160276&minProb=50&submit=Search	160276	chr16	81858439	81858451	pos	A	13	AAAAAAAAAAAAA	PLCG2	intron	-	-	-	-	-	-	-	-	-
http://www.cagmdb.org/view_table.php?id=336947&minProb=50&submit=Search	336947	chr2	202114893	202114915	neg,pos	TGAA	23	TGAATGAATGAATGAATGAATGA	KIAA2012,LOC729224	nc_intron,intron	-	-	-	-	-	-	-	-	-
http://www.cagmdb.org/view_table.php?id=175503&minProb=50&submit=Search	175503	chr17	56985104	56985128	pos	GAAAA	25	GAAAAGAAAAGAAAAGAAAAGAAAA	SCPEP1	intron	-	-	-	-	-	-	-	-	-
http://www.cagmdb.org/view_table.php?id=440550&minProb=50&submit=Search	440550	chr5	81257142	81257183	neg,pos	GT	42	GTGTGTGTGTGTGTGTGTGTGTGTGTGTGTGTGTGTGTGTGT	CKMT2,CKMT2-AS1	nc_intron,intron	-	-	-	-	-	-	-	-	-
http://www.cagmdb.org/view_table.php?id=93051&minProb=50&submit=Search	93051	chr13	49792545	49792562	neg	GCG	18	GCGGCGGCGGCGGCGGCG	KPNA3	utr5,exon	-	-	-	-	-	-	-	-	-
http://www.cagmdb.org/view_table.php?id=60711&minProb=50&submit=Search	60711	chr12	15516502	15516534	pos	AAAG	33	AAAGAAAGAAAGAAAGAAAAAGAAAAGAAAAGA	PTPRO	intron	-	-	-	-	-	-	-	-	-
http://www.cagmdb.org/view_table.php?id=354280&minProb=50&submit=Search	354280	chr3	42557558	42557571	neg	A	14	AAAAAAAAAAAAAA	SEC22C	intron	-	-	-	-	-	-	-	-	-
http://www.cagmdb.org/view_table.php?id=41811&minProb=50&submit=Search	41811	chr11	61958128	61958142	pos	TCC	15	TCCTCCTCCTCCTCC	BEST1	nc_intron,intron	-	-	-	-	-	-	-	-	-
http://www.cagmdb.org/view_table.php?id=260114&minProb=50&submit=Search	260114	chr1	235380162	235380214	pos	TG	53	TGTGTGTGTGTGTGTGTGTGTGTGTGTGTGTGTGTGTGTGTGTGTGTGTGTGT	TBCE	utr5,intron	-	-	-	-	-	-	-	-	-
http://www.cagmdb.org/view_table.php?id=193560&minProb=50&submit=Search	193560	chr18	57667209	57667227	neg,pos	TTTTA	19	TTTTATTTTATTTTATTTT	ATP8B1,LOC100505549	intron	-	-	-	-	-	-	-	-	-
http://www.cagmdb.org/view_table.php?id=385947&minProb=50&submit=Search	385947	chr4	952475	952518	pos	TG	44	TGTGTGTGTGTGTGTGTGTGTGTGTGTGTGTGTGTGTGTGTGTG	TMEM175	intron	-	-	-	-	-	-	-	-	-
http://www.cagmdb.org/view_table.php?id=466951&minProb=50&submit=Search	466951	chr6	25732880	25732907	-	AAACAA	28	AAACAAAAACAAAAACAAAAACAAAAAC	-	-	-	-	-	-	-	-	-	-	-
http://www.cagmdb.org/view_table.php?id=246918&minProb=50&submit=Search	246918	chr1	173521478	173521498	neg	TA	21	TATATATATATATATATATAT	SLC9C2	intron	-	-	-	-	-	-	-	-	-
http://www.cagmdb.org/view_table.php?id=347605&minProb=50&submit=Search	347605	chr3	9502315	9502335	neg	AG	21	AGAGAGAGAGAGAGAGAGAGA	LHFPL4	intron	-	-	-	-	-	-	-	-	-
http://www.cagmdb.org/view_table.php?id=248188&minProb=50&submit=Search	248188	chr1	179348761	179348815	pos	TG	55	TGTGTGTGTGTGTGTGTGTGTGTGTGTGTGTGTGTGTGTGTGTGTGTGTGTGTGT	SOAT1	nc_intron,intron	-	-	-	-	-	-	-	-	-
http://www.cagmdb.org/view_table.php?id=106592&minProb=50&submit=Search	106592	chr14	19828383	19828393	-	A	11	AAAAAAAAAAA	-	-	-	-	-	-	-	-	-	-	-
http://www.cagmdb.org/view_table.php?id=229814&minProb=50&submit=Search	229814	chr1	66695256	66695271	pos	A	16	AAAAAAAAAAAAAAAA	SGIP1	intron	-	-	-	-	-	-	-	-	-
http://www.cagmdb.org/view_table.php?id=373165&minProb=50&submit=Search	373165	chr3	138643798	138643839	-	CAAAA	42	CAAAACAAAACAAAACAAAACAAAACAAAACAAAACAAAACA	-	-	-	-	-	-	-	-	-	-	-
http://www.cagmdb.org/view_table.php?id=618904&minProb=50&submit=Search	618904	chrX	154781370	154781380	neg	A	11	AAAAAAAAAAA	MPP1	intron	-	-	-	-	-	-	-	-	-
http://www.cagmdb.org/view_table.php?id=515138&minProb=50&submit=Search	515138	chr7	88075452	88075499	pos	GT	48	GTGTGTGTGTGTCTGTGTGTGTGTGTGAGTGTGAGAGAGAGAGAGAGA	ADAM22	intron	-	-	-	-	-	-	-	-	-
http://www.cagmdb.org/view_table.php?id=166860&minProb=50&submit=Search	166860	chr17	18805518	18805529	pos	T	12	TTTTTTTTTTTT	TVP23B	intron	-	-	-	-	-	-	-	-	-
http://www.cagmdb.org/view_table.php?id=369409&minProb=50&submit=Search	369409	chr3	119635454	119635464	-	T	11	TTTTTTTTTTT	-	-	-	-	-	-	-	-	-	-	-
http://www.cagmdb.org/view_table.php?id=520356&minProb=50&submit=Search	520356	chr7	111783003	111783033	neg	AAAG	31	AAAGAAAGAAAGAAAGAAAAAAAAAAAAAAA	DOCK4	intron	-	-	-	-	-	-	-	-	-
http://www.cagmdb.org/view_table.php?id=204468&minProb=50&submit=Search	204468	chr19	17772175	17772192	pos	TG	18	TGTGTGTGTGTGTGTGTG	FCHO1	intron	-	-	-	-	-	-	-	-	-
http://www.cagmdb.org/view_table.php?id=552022&minProb=50&submit=Search	552022	chr8	103910292	103910305	pos	T	14	TTTTTTTTTTTTTT	RIMS2	nc_intron,intron	-	-	-	-	-	-	-	-	-
http://www.cagmdb.org/view_table.php?id=242820&minProb=50&submit=Search	242820	chr1	154219977	154219997	neg	GTTTT	21	GTTTTGTTTTGTTTTTTTTTT	C1orf43	utr5,intron	-	-	-	-	-	-	-	-	-
http://www.cagmdb.org/view_table.php?id=385171&minProb=50&submit=Search	385171	chr3	195568832	195568841	neg	G	10	GGGGGGGGGG	APOD	exon,utr3	-	-	-	-	-	-	-	-	-
http://www.cagmdb.org/view_table.php?id=44681&minProb=50&submit=Search	44681	chr11	74001664	74001685	neg	TC	22	TCTCTCTCTCTCTTTTTTTTTT	UCP3	intron	-	-	-	-	-	-	-	-	-
http://www.cagmdb.org/view_table.php?id=577154&minProb=50&submit=Search	577154	chr9	104599618	104599642	-	GAAT	25	GAATGAATGAATGAATGAATGAATG	-	-	-	-	-	-	-	-	-	-	-
http://www.cagmdb.org/view_table.php?id=138073&minProb=50&submit=Search	138073	chr15	79945634	79945662	-	AAAAAC	29	AAAAACAAAAACAAAAACAAAAACAAAAA	-	-	-	-	-	-	-	-	-	-	-
http://www.cagmdb.org/view_table.php?id=297144&minProb=50&submit=Search	297144	chr2	8682763	8682787	pos	A	25	AAAAAAAAAAAAAAAAAAAAAAAAA	ID2	intron	-	-	-	-	-	-	-	-	-
http://www.cagmdb.org/view_table.php?id=271162&minProb=50&submit=Search	271162	chr20	37301136	37301165	pos	ATAA	30	ATAAATAAATAAATAAATAAATAAATAAAT	MANBAL	utr5,intron	-	-	-	-	-	-	-	-	-
http://www.cagmdb.org/view_table.php?id=79471&minProb=50&submit=Search	79471	chr12	106323713	106323746	pos	TTAAA	34	TTAAATTAAATTAAATTAAATTAAATTAAATTAA	TCP11L2	intron	-	-	-	-	-	-	-	-	-
http://www.cagmdb.org/view_table.php?id=253754&minProb=50&submit=Search	253754	chr1	204948581	204948604	pos	AAAAC	24	AAAACAAAACAAAACAAAACAAAA	NFASC	intron	-	-	-	-	-	-	-	-	-
http://www.cagmdb.org/view_table.php?id=231547&minProb=50&submit=Search	231547	chr1	75238386	75238413	neg	AT	28	ATATATATATATATATATATATATATAT	SLC44A5	intron	-	-	-	-	-	-	-	-	-
http://www.cagmdb.org/view_table.php?id=463595&minProb=50&submit=Search	463595	chr6	11714407	11714420	neg	A	14	AAAAAAAAAAAAAA	ADTRP	exon,utr3	-	-	-	-	-	-	-	-	-
http://www.cagmdb.org/view_table.php?id=253968&minProb=50&submit=Search	253968	chr1	205915519	205915548	neg	TG	30	TGTGTGTGTGTGTGTGTGTGTGTGTGTGTG	SLC26A9	intron	-	-	-	-	-	-	-	-	-
http://www.cagmdb.org/view_table.php?id=518979&minProb=50&submit=Search	518979	chr7	105076873	105076919	pos	TG	47	TGTGTGTGTGTGTGTGTGTGTGTGTGTGTGTGTGTGTGTGTGTGTGT	KMT2E	intron	-	-	-	-	-	-	-	-	-
http://www.cagmdb.org/view_table.php?id=270239&minProb=50&submit=Search	270239	chr20	33714516	33714542	neg	CAA	27	CAACAACAACAACAACAACAACAACAA	PXMP4	intron	-	-	-	-	-	-	-	-	-
http://www.cagmdb.org/view_table.php?id=240003&minProb=50&submit=Search	240003	chr1	116579648	116579687	neg	GTC	40	GTCGTCGTCGTCGTCGTCGTCCTCCTCCTCCTCCTCCTCC	IGSF3	cds	IGSF3	507	3098	1	256	190	|GTCGTCGTCGTCGTCGTCGTCCTCCTCCTCCTCCTCCTCC|	|GTCGTCGTCGTCGTCGTCGTCCTCCTCCTCCTCCTCCTC|C	DDDDDDDEEEEEE
http://www.cagmdb.org/view_table.php?id=27350&minProb=50&submit=Search	27350	chr10	119918599	119918629	pos	TTTG	31	TTTGTTTGTTTGTTTGTTTGTTTGTTTGTTT	SEC23IP	nc_intron,intron	-	-	-	-	-	-	-	-	-
http://www.cagmdb.org/view_table.php?id=302065&minProb=50&submit=Search	302065	chr2	31869955	31869969	neg	A	15	AAAAAAAAAAAAAAA	MEMO1	nc_intron,intron	-	-	-	-	-	-	-	-	-
http://www.cagmdb.org/view_table.php?id=326889&minProb=50&submit=Search	326889	chr2	151838968	151838978	neg	T	11	TTTTTTTTTTT	CACNB4	exon,utr3	-	-	-	-	-	-	-	-	-
http://www.cagmdb.org/view_table.php?id=456094&minProb=50&submit=Search	456094	chr5	159161626	159161640	neg	A	15	AAAAAAAAAAAAAAA	RNF145	intron	-	-	-	-	-	-	-	-	-
http://www.cagmdb.org/view_table.php?id=584618&minProb=50&submit=Search	584618	chr9	136671028	136671042	pos	G	15	GGGGGGGGGGGGGGG	EGFL7	nc_intron,intron	-	-	-	-	-	-	-	-	-
http://www.cagmdb.org/view_table.php?id=587431&minProb=50&submit=Search	587431	chrX	1627634	1627677	pos	GAAAT	44	GAAATGAAATGAAATGAAATGAAATGAAATGAAATGAAATGAAA	ASMT	intron	-	-	-	-	-	-	-	-	-
http://www.cagmdb.org/view_table.php?id=27501&minProb=50&submit=Search	27501	chr10	120859955	120859978	pos	AC	24	ACACACACACACACACACACACAC	WDR11	intron	-	-	-	-	-	-	-	-	-
http://www.cagmdb.org/view_table.php?id=435903&minProb=50&submit=Search	435903	chr5	57246198	57246212	pos	A	15	AAAAAAAAAAAAAAA	GPBP1	utr5,intron	-	-	-	-	-	-	-	-	-
http://www.cagmdb.org/view_table.php?id=218211&minProb=50&submit=Search	218211	chr1	16639369	16639389	-	CAG	21	CAGCAGCAGCAGCAGCAGCAG	-	-	-	-	-	-	-	-	-	-	-
http://www.cagmdb.org/view_table.php?id=192595&minProb=50&submit=Search	192595	chr18	53063536	53063546	pos	A	11	AAAAAAAAAAA	DCC	intron	-	-	-	-	-	-	-	-	-
http://www.cagmdb.org/view_table.php?id=494654&minProb=50&submit=Search	494654	chr6	159811885	159811917	pos	TTTTG	33	TTTTGTTTTGTTTTGTTTTGTTTTGTTTTGTTT	PNLDC1	intron	-	-	-	-	-	-	-	-	-
http://www.cagmdb.org/view_table.php?id=165001&minProb=50&submit=Search	165001	chr17	10641380	10641389	neg	A	10	AAAAAAAAAA	MYH3	intron	-	-	-	-	-	-	-	-	-
http://www.cagmdb.org/view_table.php?id=186524&minProb=50&submit=Search	186524	chr18	24123743	24123754	pos	T	12	TTTTTTTTTTTT	TTC39C	intron	-	-	-	-	-	-	-	-	-
http://www.cagmdb.org/view_table.php?id=127824&minProb=50&submit=Search	127824	chr15	32964017	32964049	neg	AC	33	ACACACACACACACACACACACACACACACACA	FMN1	intron	-	-	-	-	-	-	-	-	-
http://www.cagmdb.org/view_table.php?id=14186&minProb=50&submit=Search	14186	chr10	59814600	59814623	neg	AC	24	ACACACACACACACACACACACAC	CCDC6	intron	-	-	-	-	-	-	-	-	-
http://www.cagmdb.org/view_table.php?id=253717&minProb=50&submit=Search	253717	chr1	204793040	204793057	-	AGA	18	AGAAGAAGAAGAAGAAGA	-	-	-	-	-	-	-	-	-	-	-
http://www.cagmdb.org/view_table.php?id=490078&minProb=50&submit=Search	490078	chr6	138876671	138876682	pos	A	12	AAAAAAAAAAAA	ECT2L	intron	-	-	-	-	-	-	-	-	-
http://www.cagmdb.org/view_table.php?id=471845&minProb=50&submit=Search	471845	chr6	47253132	47253148	neg	GT	17	GTGTGTGTGTGTGTGTG	TNFRSF21	intron	-	-	-	-	-	-	-	-	-
http://www.cagmdb.org/view_table.php?id=581424&minProb=50&submit=Search	581424	chr9	123402243	123402263	neg	CA	21	CACACACACACACACACACAC	DENND1A	nc_intron,intron	-	-	-	-	-	-	-	-	-
http://www.cagmdb.org/view_table.php?id=20171&minProb=50&submit=Search	20171	chr10	87076396	87076405	neg	A	10	AAAAAAAAAA	GLUD1	intron	-	-	-	-	-	-	-	-	-
http://www.cagmdb.org/view_table.php?id=242209&minProb=50&submit=Search	242209	chr1	151562545	151562568	pos	TC	24	TCTCTCTCTCTCTCTCTCTCTCTC	TUFT1	intron	-	-	-	-	-	-	-	-	-
http://www.cagmdb.org/view_table.php?id=48057&minProb=50&submit=Search	48057	chr11	90135797	90135811	pos	T	15	TTTTTTTTTTTTTTT	NAALAD2	intron	-	-	-	-	-	-	-	-	-
http://www.cagmdb.org/view_table.php?id=181303&minProb=50&submit=Search	181303	chr17	79835793	79835803	neg	C	11	CCCCCCCCCCC	CBX4	intron	-	-	-	-	-	-	-	-	-
http://www.cagmdb.org/view_table.php?id=297623&minProb=50&submit=Search	297623	chr2	10659342	10659354	neg	G	13	GGGGGGGGGGGGG	NOL10	nc_intron,intron	-	-	-	-	-	-	-	-	-
http://www.cagmdb.org/view_table.php?id=379616&minProb=50&submit=Search	379616	chr3	169966955	169966977	pos	GGTGG	23	GGTGGGGTGGGGTGGGGTGGGGT	SEC62	intron	-	-	-	-	-	-	-	-	-
http://www.cagmdb.org/view_table.php?id=21371&minProb=50&submit=Search	21371	chr10	92834660	92834670	pos	T	11	TTTTTTTTTTT	EXOC6	utr5,intron	-	-	-	-	-	-	-	-	-
http://www.cagmdb.org/view_table.php?id=267262&minProb=50&submit=Search	267262	chr20	18184486	18184503	pos	T	18	TTTTTTTTTTTTTTTTTT	KAT14	nc_intron,intron	-	-	-	-	-	-	-	-	-
http://www.cagmdb.org/view_table.php?id=283838&minProb=50&submit=Search	283838	chr21	36719947	36719957	pos	A	11	AAAAAAAAAAA	SIM2	intron	-	-	-	-	-	-	-	-	-
http://www.cagmdb.org/view_table.php?id=435551&minProb=50&submit=Search	435551	chr5	55652761	55652784	neg	AAAAC	24	AAAACAAAACAAAACAAAACAAAA	SLC38A9	nc_intron,intron	-	-	-	-	-	-	-	-	-
http://www.cagmdb.org/view_table.php?id=375382&minProb=50&submit=Search	375382	chr3	149572819	149572828	neg	A	10	AAAAAAAAAA	WWTR1	intron	-	-	-	-	-	-	-	-	-
http://www.cagmdb.org/view_table.php?id=496150&minProb=50&submit=Search	496150	chr6	167338456	167338478	pos	CA	23	CACACACACACACACACACACAC	TTLL2	intron	-	-	-	-	-	-	-	-	-
http://www.cagmdb.org/view_table.php?id=344972&minProb=50&submit=Search	344972	chr2	237987853	237987868	pos	T	16	TTTTTTTTTTTTTTTT	UBE2F-SCLY,UBE2F	nc_intron,intron	-	-	-	-	-	-	-	-	-
http://www.cagmdb.org/view_table.php?id=368136&minProb=50&submit=Search	368136	chr3	113286897	113286917	pos	T	21	TTTTTTTTTTAAAAAAAAAAA	BOC	exon,utr3	-	-	-	-	-	-	-	-	-
http://www.cagmdb.org/view_table.php?id=571219&minProb=50&submit=Search	571219	chr9	76096179	76096215	pos	AT	37	ATATATATATATACACACACACACACACACACACACA	PCSK5	nc_intron,intron	-	-	-	-	-	-	-	-	-
http://www.cagmdb.org/view_table.php?id=447229&minProb=50&submit=Search	447229	chr5	116051838	116051860	pos	TTTTTA	23	TTTTTATTTTTATTTTTATTTTT	ARL14EPL	intron	-	-	-	-	-	-	-	-	-
http://www.cagmdb.org/view_table.php?id=238643&minProb=50&submit=Search	238643	chr1	109759145	109759183	neg	GT	39	GTGTGTGTGTGTGTGTGTGTGTGTGTGTGTGTGTGTGTG	EPS8L3	intron	-	-	-	-	-	-	-	-	-
http://www.cagmdb.org/view_table.php?id=90065&minProb=50&submit=Search	90065	chr13	35476297	35476355	neg,pos	CTG	59	CTGCTGCTGCTGCTGCTGCTGCTGCTGCTGCTGCTGCTGCTGCTGCTGCTGCTGCTGCT	NBEA,MAB21L1	intron,exon	-	-	-	-	-	-	-	-	-
http://www.cagmdb.org/view_table.php?id=373750&minProb=50&submit=Search	373750	chr3	141558691	141558700	pos	T	10	TTTTTTTTTT	RASA2	intron	-	-	-	-	-	-	-	-	-
http://www.cagmdb.org/view_table.php?id=133133&minProb=50&submit=Search	133133	chr15	57675088	57675098	pos	T	11	TTTTTTTTTTT	GCOM1,MYZAP	nc_intron,intron	-	-	-	-	-	-	-	-	-
http://www.cagmdb.org/view_table.php?id=524596&minProb=50&submit=Search	524596	chr7	131753722	131753745	-	TC	24	TCTCTCTCTCTCTCTCTCTCTCTC	-	-	-	-	-	-	-	-	-	-	-
http://www.cagmdb.org/view_table.php?id=238420&minProb=50&submit=Search	238420	chr1	108796793	108796804	pos	T	12	TTTTTTTTTTTT	STXBP3	intron	-	-	-	-	-	-	-	-	-
http://www.cagmdb.org/view_table.php?id=570061&minProb=50&submit=Search	570061	chr9	70843130	70843139	neg	A	10	AAAAAAAAAA	TRPM3	intron	-	-	-	-	-	-	-	-	-
http://www.cagmdb.org/view_table.php?id=37027&minProb=50&submit=Search	37027	chr11	34141322	34141347	pos	CA	26	CACACACACACACACACACACACACA	NAT10	intron	-	-	-	-	-	-	-	-	-
http://www.cagmdb.org/view_table.php?id=443632&minProb=50&submit=Search	443632	chr5	96884035	96884082	pos	TATC	48	TATCTATCTATCTATCTATCTATCTATCTATCTATCTATCTATCTATC	ERAP2	nc_intron,intron	-	-	-	-	-	-	-	-	-
http://www.cagmdb.org/view_table.php?id=339837&minProb=50&submit=Search	339837	chr2	215423181	215423212	neg	CA	32	CACACACACACACACACACACACACACACACA	FN1	intron	-	-	-	-	-	-	-	-	-
http://www.cagmdb.org/view_table.php?id=258287&minProb=50&submit=Search	258287	chr1	227030385	227030395	neg	A	11	AAAAAAAAAAA	CDC42BPA	intron	-	-	-	-	-	-	-	-	-
http://www.cagmdb.org/view_table.php?id=267727&minProb=50&submit=Search	267727	chr20	20629321	20629358	neg	AC	38	ACACACACACACACACACACACACACACACACACACAC	RALGAPA2	intron	-	-	-	-	-	-	-	-	-
http://www.cagmdb.org/view_table.php?id=308928&minProb=50&submit=Search	308928	chr2	62988112	62988126	pos	AAT	15	AATAATAATAATAAT	EHBP1	intron	-	-	-	-	-	-	-	-	-
http://www.cagmdb.org/view_table.php?id=438825&minProb=50&submit=Search	438825	chr5	73082877	73082892	pos	T	16	TTTTTTTTTTTTTTTT	FCHO2	intron	-	-	-	-	-	-	-	-	-
http://www.cagmdb.org/view_table.php?id=259676&minProb=50&submit=Search	259676	chr1	233667034	233667060	pos	TTTA	27	TTTATTTATTTATTTATTTATTTATTT	KCNK1	intron	-	-	-	-	-	-	-	-	-
http://www.cagmdb.org/view_table.php?id=134780&minProb=50&submit=Search	134780	chr15	64680562	64680589	pos	TG	28	TGTGTGTGTGTGTGTGTGTGTGTGTGTG	ZNF609	intron	-	-	-	-	-	-	-	-	-
http://www.cagmdb.org/view_table.php?id=245892&minProb=50&submit=Search	245892	chr1	168293285	168293326	pos	GT	42	GTGTGTGTGTGTGTGTGTGTGTGTGTGTGTGTGTGTGTGTGT	TBX19	intron	-	-	-	-	-	-	-	-	-
http://www.cagmdb.org/view_table.php?id=72684&minProb=50&submit=Search	72684	chr12	75490196	75490234	pos	CA	39	CACACACACACACACACACACACACACACACACACACAC	GLIPR1	intron	-	-	-	-	-	-	-	-	-
http://www.cagmdb.org/view_table.php?id=193772&minProb=50&submit=Search	193772	chr18	58578734	58578771	neg	AC	38	ACACACACACACACACACACACACACACACACACACAC	ALPK2	intron	-	-	-	-	-	-	-	-	-
http://www.cagmdb.org/view_table.php?id=388956&minProb=50&submit=Search	388956	chr4	15730915	15730927	pos	T	13	TTTTTTTTTTTTT	BST1	intron	-	-	-	-	-	-	-	-	-
http://www.cagmdb.org/view_table.php?id=578151&minProb=50&submit=Search	578151	chr9	109036144	109036156	neg	A	13	AAAAAAAAAAAAA	TMEM245	intron	-	-	-	-	-	-	-	-	-
http://www.cagmdb.org/view_table.php?id=567479&minProb=50&submit=Search	567479	chr9	33912105	33912115	pos	T	11	TTTTTTTTTTT	UBE2R2	intron	-	-	-	-	-	-	-	-	-
http://www.cagmdb.org/view_table.php?id=128238&minProb=50&submit=Search	128238	chr15	34791308	34791353	neg,pos	CA	46	CACACACACACACACACACACACACACACACACACACACACACACA	ACTC1,LOC101928174	nc_intron,intron	-	-	-	-	-	-	-	-	-
http://www.cagmdb.org/view_table.php?id=470985&minProb=50&submit=Search	470985	chr6	43336931	43336949	neg	AT	19	ATATATATATATATATATA	ZNF318	exon,utr3	-	-	-	-	-	-	-	-	-
http://www.cagmdb.org/view_table.php?id=137651&minProb=50&submit=Search	137651	chr15	78017965	78017976	neg	A	12	AAAAAAAAAAAA	TBC1D2B	intron	-	-	-	-	-	-	-	-	-
http://www.cagmdb.org/view_table.php?id=205092&minProb=50&submit=Search	205092	chr19	20056600	20056629	-	ACACACCC	30	ACACACCCACACACCCACACACCCACACAC	-	-	-	-	-	-	-	-	-	-	-
http://www.cagmdb.org/view_table.php?id=252980&minProb=50&submit=Search	252980	chr1	201868807	201868829	pos	GT	23	GTGTGTGTGTGTGTGTGTGTGTG	IPO9	intron	-	-	-	-	-	-	-	-	-
http://www.cagmdb.org/view_table.php?id=7553&minProb=50&submit=Search	7553	chr10	30380281	30380292	-	A	12	AAAAAAAAAAAA	-	-	-	-	-	-	-	-	-	-	-
http://www.cagmdb.org/view_table.php?id=128113&minProb=50&submit=Search	128113	chr15	34251098	34251107	neg	A	10	AAAAAAAAAA	SLC12A6	intron	-	-	-	-	-	-	-	-	-
http://www.cagmdb.org/view_table.php?id=455707&minProb=50&submit=Search	455707	chr5	157422978	157422988	neg	A	11	AAAAAAAAAAA	LOC102724404	nc_intron	-	-	-	-	-	-	-	-	-
http://www.cagmdb.org/view_table.php?id=213835&minProb=50&submit=Search	213835	chr19	55976064	55976110	pos	GTT	47	GTTGTTGTTGTTGTTGTTGTTTTGTTGTAGTTGTTGTTGTTGTTGTT	NLRP8	intron	-	-	-	-	-	-	-	-	-
http://www.cagmdb.org/view_table.php?id=332362&minProb=50&submit=Search	332362	chr2	178701365	178701375	neg	T	11	TTTTTTTTTTT	TTN	intron	-	-	-	-	-	-	-	-	-
http://www.cagmdb.org/view_table.php?id=260214&minProb=50&submit=Search	260214	chr1	235755389	235755432	neg	AAAAG	44	AAAAGAAAAGAAAAGAAAAGAAAAGAAAAGAAAAGAAAAGAAAA	LYST	intron	-	-	-	-	-	-	-	-	-
http://www.cagmdb.org/view_table.php?id=239619&minProb=50&submit=Search	239619	chr1	114570269	114570288	neg	CA	20	CACACACACACACACACACA	BCAS2	intron	-	-	-	-	-	-	-	-	-
http://www.cagmdb.org/view_table.php?id=194563&minProb=50&submit=Search	194563	chr18	62275514	62275526	pos	T	13	TTTTTTTTTTTTT	KIAA1468	nc_intron,intron	-	-	-	-	-	-	-	-	-
http://www.cagmdb.org/view_table.php?id=141288&minProb=50&submit=Search	141288	chr15	94476606	94476652	pos	AGAT	47	AGATAGATAGATAGATAGATAGATAGATAGATAGATAGATAGATAGA	MCTP2	intron	-	-	-	-	-	-	-	-	-
http://www.cagmdb.org/view_table.php?id=169430&minProb=50&submit=Search	169430	chr17	31336597	31336618	pos	T	22	TTTTTTTTTTTAAAAAAAAAAA	NF1	intron	-	-	-	-	-	-	-	-	-
http://www.cagmdb.org/view_table.php?id=468373&minProb=50&submit=Search	468373	chr6	32335460	32335469	neg,pos	A	10	AAAAAAAAAA	LOC101929163,C6orf10	nc_intron,intron	-	-	-	-	-	-	-	-	-
http://www.cagmdb.org/view_table.php?id=33559&minProb=50&submit=Search	33559	chr11	18105984	18106001	neg	CCT	18	CCTCCTCCTCCTCCTCCT	SAAL1	cds	SAAL1	1367	40	11	77	40	|CCTCCTCCTCCTCCTCCT|	C|CTCCTCCTCCTCCTC|CT	EEEEE
http://www.cagmdb.org/view_table.php?id=125902&minProb=50&submit=Search	125902	chr15	21940853	21940883	-	GT	31	GTGTGTGTGTGTGTGTGTGTGTGTGTGTGTG	-	-	-	-	-	-	-	-	-	-	-
http://www.cagmdb.org/view_table.php?id=495254&minProb=50&submit=Search	495254	chr6	162814127	162814137	pos	T	11	TTTTTTTTTTT	PACRG	intron	-	-	-	-	-	-	-	-	-
http://www.cagmdb.org/view_table.php?id=572760&minProb=50&submit=Search	572760	chr9	83753061	83753101	neg	AAC	41	AACAACAACAACAACAACAACATAAATAAATAAATAAATAA	GKAP1	intron	-	-	-	-	-	-	-	-	-
http://www.cagmdb.org/view_table.php?id=177296&minProb=50&submit=Search	177296	chr17	64193464	64193485	neg	CTTC	22	CTTCCTTCCTTCCTTCCTTCCT	TEX2	intron	-	-	-	-	-	-	-	-	-
http://www.cagmdb.org/view_table.php?id=129889&minProb=50&submit=Search	129889	chr15	42411689	42411702	pos	G	14	GGGGGGGGGGGGGG	CAPN3	intron	-	-	-	-	-	-	-	-	-
http://www.cagmdb.org/view_table.php?id=92018&minProb=50&submit=Search	92018	chr13	44943352	44943377	neg	AC	26	ACACACACACACACACACACACACAC	NUFIP1	intron	-	-	-	-	-	-	-	-	-
http://www.cagmdb.org/view_table.php?id=584678&minProb=50&submit=Search	584678	chr9	136980867	136980904	pos	CATT	38	CATTCATTCATTCATTCATTCATTCATTCATTCATTCA	PTGDS	intron,utr3	-	-	-	-	-	-	-	-	-
http://www.cagmdb.org/view_table.php?id=171914&minProb=50&submit=Search	171914	chr17	42207488	42207525	neg	CA	38	CACACACACACACACACACACACACACACACACACACA	STAT5B	intron	-	-	-	-	-	-	-	-	-
http://www.cagmdb.org/view_table.php?id=193045&minProb=50&submit=Search	193045	chr18	55463949	55464003	neg,pos	TG	55	TGTGTGTGTGTGTGTGTGTGTGTGTGTGTGAGAGAGAGAGAGAGAGAGAGAGAGA	TCF4,TCF4-AS1	nc_intron,intron	-	-	-	-	-	-	-	-	-
http://www.cagmdb.org/view_table.php?id=194840&minProb=50&submit=Search	194840	chr18	63411656	63411669	neg	T	14	TTTTTTTTTTTTTT	VPS4B	intron	-	-	-	-	-	-	-	-	-
http://www.cagmdb.org/view_table.php?id=522175&minProb=50&submit=Search	522175	chr7	120810625	120810655	neg	CA	31	CACACACACACACACACACACACACACACAC	TSPAN12	intron	-	-	-	-	-	-	-	-	-
http://www.cagmdb.org/view_table.php?id=529626&minProb=50&submit=Search	529626	chr7	154669539	154669567	pos	TG	29	TGTGTGTGTGTGTGTGTGTGTGTGTGTGT	DPP6	intron	-	-	-	-	-	-	-	-	-
http://www.cagmdb.org/view_table.php?id=597466&minProb=50&submit=Search	597466	chrX	45076680	45076692	pos	T	13	TTTTTTTTTTTTT	KDM6A	nc_intron,intron	-	-	-	-	-	-	-	-	-
http://www.cagmdb.org/view_table.php?id=439158&minProb=50&submit=Search	439158	chr5	74732928	74732979	neg	AC	52	ACACACACACACACACACACACACACACACACACACACACACACACACACAC	GFM2	nc_intron,intron	-	-	-	-	-	-	-	-	-
http://www.cagmdb.org/view_table.php?id=450933&minProb=50&submit=Search	450933	chr5	134679806	134679817	pos	A	12	AAAAAAAAAAAA	SEC24A	intron	-	-	-	-	-	-	-	-	-
http://www.cagmdb.org/view_table.php?id=284423&minProb=50&submit=Search	284423	chr21	39345110	39345138	neg	CA	29	CACACACACACACACACACACACACACAC	HMGN1	intron	-	-	-	-	-	-	-	-	-
http://www.cagmdb.org/view_table.php?id=124790&minProb=50&submit=Search	124790	chr14	103132669	103132693	pos	GTGTCTGC	25	GTGTCTGCGTGTCTGCGTGTCTGCG	TNFAIP2	intron	-	-	-	-	-	-	-	-	-
http://www.cagmdb.org/view_table.php?id=80746&minProb=50&submit=Search	80746	chr12	111447548	111447572	pos	TGGGG	25	TGGGGTGGGGTGGGGTGGGGTGGGG	SH2B3	intron	-	-	-	-	-	-	-	-	-
http://www.cagmdb.org/view_table.php?id=7550&minProb=50&submit=Search	7550	chr10	30368687	30368711	neg	AACAA	25	AACAAAACAAAACAAAACAAAACAA	GOLGA2P6	nc_intron	-	-	-	-	-	-	-	-	-
http://www.cagmdb.org/view_table.php?id=168538&minProb=50&submit=Search	168538	chr17	27774189	27774206	neg	CA	18	CACACACACACACACACA	NOS2	intron	-	-	-	-	-	-	-	-	-
http://www.cagmdb.org/view_table.php?id=173001&minProb=50&submit=Search	173001	chr17	46332539	46332549	neg,pos	T	11	TTTTTTTTTTT	LRRC37A,ARL17A,ARL17B	intron	-	-	-	-	-	-	-	-	-
http://www.cagmdb.org/view_table.php?id=83338&minProb=50&submit=Search	83338	chr12	120650434	120650447	pos	A	14	AAAAAAAAAAAAAA	CABP1	intron	-	-	-	-	-	-	-	-	-
http://www.cagmdb.org/view_table.php?id=301485&minProb=50&submit=Search	301485	chr2	28829418	28829431	pos	T	14	TTTTTTTTTTTTTT	SPDYA	intron	-	-	-	-	-	-	-	-	-
http://www.cagmdb.org/view_table.php?id=27335&minProb=50&submit=Search	27335	chr10	119859276	119859305	neg	AC	30	ACACACACACACACACACACACACACACAC	MCMBP	utr5,intron	-	-	-	-	-	-	-	-	-
http://www.cagmdb.org/view_table.php?id=202124&minProb=50&submit=Search	202124	chr19	11119975	11119999	pos	AAAC	25	AAACAAACAAACAAACAAACAAACA	LDLR	intron	-	-	-	-	-	-	-	-	-
http://www.cagmdb.org/view_table.php?id=551304&minProb=50&submit=Search	551304	chr8	100920796	100920808	neg	G	13	GGGGGGGGGGGGG	YWHAZ	intron	-	-	-	-	-	-	-	-	-
http://www.cagmdb.org/view_table.php?id=340539&minProb=50&submit=Search	340539	chr2	218463176	218463231	neg	AC	56	ACACACACACACACACACACACACACACACACACACACACACACACACACACACAC	USP37	intron	-	-	-	-	-	-	-	-	-
http://www.cagmdb.org/view_table.php?id=113334&minProb=50&submit=Search	113334	chr14	52060365	52060397	neg	A	33	AAAAAAAAAAAAAAAGAGAGAGAGAGAGAGAGA	NID2	intron	-	-	-	-	-	-	-	-	-
http://www.cagmdb.org/view_table.php?id=243491&minProb=50&submit=Search	243491	chr1	156875701	156875736	pos	GT	36	GTGTGTGTGTGTGTGTGTGTGTGTGTGTGTGTGTGT	NTRK1	intron	-	-	-	-	-	-	-	-	-
http://www.cagmdb.org/view_table.php?id=93590&minProb=50&submit=Search	93590	chr13	52436219	52436254	neg	AC	36	ACACACACACACACACACACACACACACACACACAC	VPS36	intron	-	-	-	-	-	-	-	-	-
http://www.cagmdb.org/view_table.php?id=170384&minProb=50&submit=Search	170384	chr17	35834645	35834654	pos	T	10	TTTTTTTTTT	TAF15	intron	-	-	-	-	-	-	-	-	-
http://www.cagmdb.org/view_table.php?id=193954&minProb=50&submit=Search	193954	chr18	59312554	59312589	neg	TA	36	TATATATATATATATCTTGAATATATATATATATAT	CPLX4	intron	-	-	-	-	-	-	-	-	-
http://www.cagmdb.org/view_table.php?id=575203&minProb=50&submit=Search	575203	chr9	95247213	95247236	neg	GT	24	GTGTGTGTGTGTGTGTGTGTGTGT	FANCC	intron	-	-	-	-	-	-	-	-	-
http://www.cagmdb.org/view_table.php?id=543187&minProb=50&submit=Search	543187	chr8	61458564	61458573	pos	C	10	CCCCCCCCCC	CLVS1	intron	-	-	-	-	-	-	-	-	-
http://www.cagmdb.org/view_table.php?id=205248&minProb=50&submit=Search	205248	chr19	20839536	20839568	-	AC	33	ACACACACACACACACACACACACACACACACA	-	-	-	-	-	-	-	-	-	-	-
http://www.cagmdb.org/view_table.php?id=103263&minProb=50&submit=Search	103263	chr13	98809279	98809306	neg	T	28	TTTTTTTTTTGTTTTTGTTTTTGTTTTT	DOCK9	intron	-	-	-	-	-	-	-	-	-
http://www.cagmdb.org/view_table.php?id=78119&minProb=50&submit=Search	78119	chr12	100084379	100084426	neg	CA	48	CACACACACACACACACACACACACACACACACACACACACACACACA	UHRF1BP1L	intron	-	-	-	-	-	-	-	-	-
http://www.cagmdb.org/view_table.php?id=47671&minProb=50&submit=Search	47671	chr11	88326527	88326541	neg	A	15	AAAAAAAAAAAAAAA	CTSC	intron	-	-	-	-	-	-	-	-	-
http://www.cagmdb.org/view_table.php?id=327039&minProb=50&submit=Search	327039	chr2	152558716	152558730	pos	T	15	TTTTTTTTTTTTTTT	FMNL2	intron	-	-	-	-	-	-	-	-	-
http://www.cagmdb.org/view_table.php?id=106922&minProb=50&submit=Search	106922	chr14	21468604	21468616	neg	A	13	AAAAAAAAAAAAA	RAB2B	nc_intron,intron	-	-	-	-	-	-	-	-	-
http://www.cagmdb.org/view_table.php?id=16714&minProb=50&submit=Search	16714	chr10	70749609	70749637	pos	GT	29	GTGTGTGTGTGTGTGTGTGTGTGTGTGTG	ADAMTS14	intron	-	-	-	-	-	-	-	-	-
http://www.cagmdb.org/view_table.php?id=497336&minProb=50&submit=Search	497336	chr7	2527321	2527353	pos	TGTGCG	33	TGTGCGTGTGCGTGTGCGTGTGTGTGTGTGTGT	LFNG	intron,exon,utr3	-	-	-	-	-	-	-	-	-
http://www.cagmdb.org/view_table.php?id=210053&minProb=50&submit=Search	210053	chr19	42935874	42935930	neg	AC	57	ACACACACACACACACACACACACACACACACACACACACAAACACACACACACACA	PSG7	utr5,intron	-	-	-	-	-	-	-	-	-
http://www.cagmdb.org/view_table.php?id=165000&minProb=50&submit=Search	165000	chr17	10632091	10632134	neg	TTTG	44	TTTGTTTGTTTGTTTGTTTGTTTTTGTTTTGTTTTGTTTTGTTT	MYH3	intron	-	-	-	-	-	-	-	-	-
http://www.cagmdb.org/view_table.php?id=563784&minProb=50&submit=Search	563784	chr9	15017534	15017546	pos	A	13	AAAAAAAAAAAAA	LOC389705	nc_intron	-	-	-	-	-	-	-	-	-
http://www.cagmdb.org/view_table.php?id=27264&minProb=50&submit=Search	27264	chr10	119588328	119588361	neg	TTTC	34	TTTCTTTCTTTCTTTCTTTCTTTCTTTTTTTTTT	TIAL1	utr5,nc_intron,intron	-	-	-	-	-	-	-	-	-
http://www.cagmdb.org/view_table.php?id=217189&minProb=50&submit=Search	217189	chr1	12192277	12192307	pos	TG	31	TGTGTGTGTGTGTGTGTGTGTGTGTGTGTGT	TNFRSF1B	intron	-	-	-	-	-	-	-	-	-
http://www.cagmdb.org/view_table.php?id=288440&minProb=50&submit=Search	288440	chr22	26373499	26373510	pos	A	12	AAAAAAAAAAAA	SEZ6L	intron	-	-	-	-	-	-	-	-	-
http://www.cagmdb.org/view_table.php?id=215994&minProb=50&submit=Search	215994	chr1	7969441	7969450	pos	G	10	GGGGGGGGGG	PARK7	intron	-	-	-	-	-	-	-	-	-
http://www.cagmdb.org/view_table.php?id=242678&minProb=50&submit=Search	242678	chr1	153772021	153772051	pos	GGT	31	GGTGGTGGTGGTGGTGGTGGTGGTGGTGGTG	INTS3	intron	-	-	-	-	-	-	-	-	-
http://www.cagmdb.org/view_table.php?id=338839&minProb=50&submit=Search	338839	chr2	210663104	210663115	pos	T	12	TTTTTTTTTTTT	CPS1	intron	-	-	-	-	-	-	-	-	-
http://www.cagmdb.org/view_table.php?id=377621&minProb=50&submit=Search	377621	chr3	160423398	160423416	neg,pos	TTTG	19	TTTGTTTGTTTGTTTGTTT	TRIM59-IFT80,SMC4	nc_intron,intron	-	-	-	-	-	-	-	-	-
http://www.cagmdb.org/view_table.php?id=167344&minProb=50&submit=Search	167344	chr17	21198866	21198881	neg	GA	16	GAGAGAGAGAGAGAGA	TMEM11	nc_intron,intron	-	-	-	-	-	-	-	-	-
http://www.cagmdb.org/view_table.php?id=492920&minProb=50&submit=Search	492920	chr6	152218438	152218450	neg	A	13	AAAAAAAAAAAAA	SYNE1	intron	-	-	-	-	-	-	-	-	-
http://www.cagmdb.org/view_table.php?id=502899&minProb=50&submit=Search	502899	chr7	28413093	28413126	pos	TG	34	TGTGTGTGTGTGTGTGTGTGTGTGTGTGTGTGTG	CREB5	utr5,intron	-	-	-	-	-	-	-	-	-
http://www.cagmdb.org/view_table.php?id=162550&minProb=50&submit=Search	162550	chr17	1482669	1482686	neg	CCCCT	18	CCCCTCCCCTCCCCTCCC	MYO1C	intron	-	-	-	-	-	-	-	-	-
http://www.cagmdb.org/view_table.php?id=271488&minProb=50&submit=Search	271488	chr20	38558468	38558479	pos	T	12	TTTTTTTTTTTT	RALGAPB	intron	-	-	-	-	-	-	-	-	-
http://www.cagmdb.org/view_table.php?id=114631&minProb=50&submit=Search	114631	chr14	58365468	58365489	pos	T	22	TTTTTTTTTTTTTTTTTTTTTT	ARID4A	intron	-	-	-	-	-	-	-	-	-
http://www.cagmdb.org/view_table.php?id=235584&minProb=50&submit=Search	235584	chr1	94901553	94901562	neg	C	10	CCCCCCCCCC	CNN3	intron	-	-	-	-	-	-	-	-	-
http://www.cagmdb.org/view_table.php?id=42330&minProb=50&submit=Search	42330	chr11	64237086	64237123	pos	AG	38	AGAGAGAGAGAGAGAGAGAGAGAGAGAGAGAGAGAGAG	VEGFB	intron	-	-	-	-	-	-	-	-	-
http://www.cagmdb.org/view_table.php?id=491275&minProb=50&submit=Search	491275	chr6	144521937	144521966	pos	AT	30	ATATATATATATATATATATTTTTTTTTTT	UTRN	intron	-	-	-	-	-	-	-	-	-
http://www.cagmdb.org/view_table.php?id=612509&minProb=50&submit=Search	612509	chrX	124404953	124404987	neg	AAAC	35	AAACAAACAAACAAACAAACAAACAAACAAACAAA	TENM1	intron	-	-	-	-	-	-	-	-	-
http://www.cagmdb.org/view_table.php?id=56347&minProb=50&submit=Search	56347	chr11	130295631	130295641	neg	A	11	AAAAAAAAAAA	ZBTB44	utr5,intron	-	-	-	-	-	-	-	-	-
http://www.cagmdb.org/view_table.php?id=596442&minProb=50&submit=Search	596442	chrX	40600932	40600944	pos	A	13	AAAAAAAAAAAAA	ATP6AP2	intron	-	-	-	-	-	-	-	-	-
http://www.cagmdb.org/view_table.php?id=27825&minProb=50&submit=Search	27825	chr10	122226605	122226618	pos	T	14	TTTTTTTTTTTTTT	TACC2	intron	-	-	-	-	-	-	-	-	-
http://www.cagmdb.org/view_table.php?id=578166&minProb=50&submit=Search	578166	chr9	109141611	109141620	neg	A	10	AAAAAAAAAA	FRRS1L	intron	-	-	-	-	-	-	-	-	-
http://www.cagmdb.org/view_table.php?id=402790&minProb=50&submit=Search	402790	chr4	81092466	81092513	neg	AAGG	48	AAGGAAGGAAGGAAGGAAGGAAGGAAGGAAGGAAGGAAGGAAGGAAGG	PRKG2	intron	-	-	-	-	-	-	-	-	-
http://www.cagmdb.org/view_table.php?id=447910&minProb=50&submit=Search	447910	chr5	119165287	119165304	pos	A	18	AAAAAAAAAAAAAAAAAA	DMXL1	intron	-	-	-	-	-	-	-	-	-
http://www.cagmdb.org/view_table.php?id=168646&minProb=50&submit=Search	168646	chr17	28247405	28247425	-	TCCACC	21	TCCACCTCCACCTCCACCTCC	-	-	-	-	-	-	-	-	-	-	-
http://www.cagmdb.org/view_table.php?id=7902&minProb=50&submit=Search	7902	chr10	32040627	32040658	neg	AC	32	ACACACACACACACACACACACACACACACAC	KIF5B	intron	-	-	-	-	-	-	-	-	-
http://www.cagmdb.org/view_table.php?id=157002&minProb=50&submit=Search	157002	chr16	68291763	68291800	pos	GT	38	GTGTGTGTGTGTGTGTGTGTGTGTGTGTGTGTGTGTGT	SLC7A6	intron	-	-	-	-	-	-	-	-	-
http://www.cagmdb.org/view_table.php?id=318689&minProb=50&submit=Search	318689	chr2	112778194	112778233	neg	GT	40	GTGTGTGTGTGTGTGTGTGTGTGTGTGTGTGTGTGTGTGT	IL1A	intron	-	-	-	-	-	-	-	-	-
http://www.cagmdb.org/view_table.php?id=303589&minProb=50&submit=Search	303589	chr2	38729363	38729382	pos	ATTT	20	ATTTATTTATTTATTTATTT	GALM	intron	-	-	-	-	-	-	-	-	-
http://www.cagmdb.org/view_table.php?id=492980&minProb=50&submit=Search	492980	chr6	152419547	152419559	neg	A	13	AAAAAAAAAAAAA	SYNE1	intron	-	-	-	-	-	-	-	-	-
http://www.cagmdb.org/view_table.php?id=484351&minProb=50&submit=Search	484351	chr6	111008019	111008035	pos	T	17	TTTTTTTTTTTTTTTTT	RPF2	intron	-	-	-	-	-	-	-	-	-
http://www.cagmdb.org/view_table.php?id=92450&minProb=50&submit=Search	92450	chr13	46681937	46681966	pos	TG	30	TGTGTGTGTGTGTGTGTGTGTGTGTGTGTG	LRCH1	intron	-	-	-	-	-	-	-	-	-
http://www.cagmdb.org/view_table.php?id=536143&minProb=50&submit=Search	536143	chr8	26626483	26626522	pos	AC	40	ACACACACACACACACACACACACACACACACACACACAC	DPYSL2	intron	-	-	-	-	-	-	-	-	-
http://www.cagmdb.org/view_table.php?id=298664&minProb=50&submit=Search	298664	chr2	15551341	15551354	neg	A	14	AAAAAAAAAAAAAA	NBAS	nc_intron,intron	-	-	-	-	-	-	-	-	-
http://www.cagmdb.org/view_table.php?id=394882&minProb=50&submit=Search	394882	chr4	41261702	41261711	pos	T	10	TTTTTTTTTT	UCHL1	intron	-	-	-	-	-	-	-	-	-
http://www.cagmdb.org/view_table.php?id=170758&minProb=50&submit=Search	170758	chr17	37513564	37513580	-	TAAC	17	TAACTAACTAACTAACT	-	-	-	-	-	-	-	-	-	-	-
http://www.cagmdb.org/view_table.php?id=489533&minProb=50&submit=Search	489533	chr6	136557614	136557627	neg	T	14	TTTTTTTTTTTTTT	MAP3K5	exon,utr3	-	-	-	-	-	-	-	-	-
http://www.cagmdb.org/view_table.php?id=304709&minProb=50&submit=Search	304709	chr2	43804899	43804911	pos	A	13	AAAAAAAAAAAAA	DYNC2LI1	intron	-	-	-	-	-	-	-	-	-
http://www.cagmdb.org/view_table.php?id=172020&minProb=50&submit=Search	172020	chr17	42582970	42582979	neg	T	10	TTTTTTTTTT	RETREG3	nc_intron,intron	-	-	-	-	-	-	-	-	-
http://www.cagmdb.org/view_table.php?id=210159&minProb=50&submit=Search	210159	chr19	43543342	43543379	neg	GT	38	GTGTGTGTGTGTGTGTGTGTGTGTGTGTGTGTGTGTGT	XRCC1	exon,utr3	-	-	-	-	-	-	-	-	-
http://www.cagmdb.org/view_table.php?id=353493&minProb=50&submit=Search	353493	chr3	38551638	38551647	neg	G	10	GGGGGGGGGG	SCN5A	intron	-	-	-	-	-	-	-	-	-
http://www.cagmdb.org/view_table.php?id=214689&minProb=50&submit=Search	214689	chr1	1752909	1752936	neg	CCT	28	CCTCCTCCTCCTCCTCCTCCTCCTCCTC	NADK	cds	NADK	5	1308	0	5	124	|CCTCCTCCTCCTCCTCCTCCTCCTCCTC|	C|CTCCTCCTCCTCCTCCTCCTCCTCCTC|	EEEEEEEEE
http://www.cagmdb.org/view_table.php?id=459302&minProb=50&submit=Search	459302	chr5	173318267	173318300	neg	AG	34	AGAGAGAGAGAGAGAGAGAGAGAGAGAGAGAGAG	STC2	intron	-	-	-	-	-	-	-	-	-
http://www.cagmdb.org/view_table.php?id=344090&minProb=50&submit=Search	344090	chr2	233760234	233760248	pos	AT	15	ATATATATATATATA	UGT1A10,UGT1A8,UGT1A9,UGT1A4,UGT1A5,UGT1A6,UGT1A7,UGT1A3	intron	-	-	-	-	-	-	-	-	-
http://www.cagmdb.org/view_table.php?id=365920&minProb=50&submit=Search	365920	chr3	101857034	101857050	pos	T	17	TTTTTTTTTTTTTTTTT	NFKBIZ	intron	-	-	-	-	-	-	-	-	-
http://www.cagmdb.org/view_table.php?id=121923&minProb=50&submit=Search	121923	chr14	90906342	90906355	neg	A	14	AAAAAAAAAAAAAA	RPS6KA5	utr5,intron	-	-	-	-	-	-	-	-	-
http://www.cagmdb.org/view_table.php?id=610982&minProb=50&submit=Search	610982	chrX	117901742	117901757	neg	ATT	16	ATTATTATTATTATTA	KLHL13	intron	-	-	-	-	-	-	-	-	-
http://www.cagmdb.org/view_table.php?id=465104&minProb=50&submit=Search	465104	chr6	17805371	17805408	neg	GT	38	GTGTGTGTGTGTGTGTGTGTGTGTGTGTGTGTGTGTGT	KIF13A	intron	-	-	-	-	-	-	-	-	-
http://www.cagmdb.org/view_table.php?id=539182&minProb=50&submit=Search	539182	chr8	39749565	39749600	neg	GT	36	GTGTGTGTGTGTGTGTGTGTGCGTGTGTGTGTGTGT	ADAM2	intron	-	-	-	-	-	-	-	-	-
http://www.cagmdb.org/view_table.php?id=473741&minProb=50&submit=Search	473741	chr6	55874914	55874927	neg	A	14	AAAAAAAAAAAAAA	BMP5	utr5,exon	-	-	-	-	-	-	-	-	-
http://www.cagmdb.org/view_table.php?id=613441&minProb=50&submit=Search	613441	chrX	129486811	129486837	neg	TGA	27	TGATGATGATGATGATGATGATGATGA	SMARCA1	intron	-	-	-	-	-	-	-	-	-
http://www.cagmdb.org/view_table.php?id=236404&minProb=50&submit=Search	236404	chr1	98953356	98953395	neg	TG	40	TGTGTGTGTGTGTGTGTGTGTGTGTGTGTGTGTGTGTGTG	PLPPR5	intron	-	-	-	-	-	-	-	-	-
http://www.cagmdb.org/view_table.php?id=1042&minProb=50&submit=Search	1042	chr10	4835623	4835646	pos	TTTTG	24	TTTTGTTTTGTTTTGTTTTGTTTT	AKR1E2	nc_intron,intron	-	-	-	-	-	-	-	-	-
http://www.cagmdb.org/view_table.php?id=110682&minProb=50&submit=Search	110682	chr14	39150384	39150394	neg	A	11	AAAAAAAAAAA	TRAPPC6B	intron	-	-	-	-	-	-	-	-	-
http://www.cagmdb.org/view_table.php?id=504311&minProb=50&submit=Search	504311	chr7	35883787	35883800	pos	T	14	TTTTTTTTTTTTTT	SEPT7	intron	-	-	-	-	-	-	-	-	-
http://www.cagmdb.org/view_table.php?id=575654&minProb=50&submit=Search	575654	chr9	97343628	97343640	pos	A	13	AAAAAAAAAAAAA	CCDC180,LOC100499484-C9ORF174	nc_intron,intron	-	-	-	-	-	-	-	-	-
http://www.cagmdb.org/view_table.php?id=40164&minProb=50&submit=Search	40164	chr11	49067026	49067049	-	T	24	TTTTTTTTTTTTCTCTCTCTCTCT	-	-	-	-	-	-	-	-	-	-	-
http://www.cagmdb.org/view_table.php?id=309221&minProb=50&submit=Search	309221	chr2	64455929	64455945	pos	T	17	TTTTTTTTTTTTTTTTT	LGALSL	intron	-	-	-	-	-	-	-	-	-
http://www.cagmdb.org/view_table.php?id=424694&minProb=50&submit=Search	424694	chr4	189473785	189473815	-	AAG	31	AAGAAGAAGAAGAAGAAGAAGAAGAAGAAGA	-	-	-	-	-	-	-	-	-	-	-
http://www.cagmdb.org/view_table.php?id=532994&minProb=50&submit=Search	532994	chr8	13029185	13029207	pos	TTTG	23	TTTGTTTGTTTGTTTGTTTGTTT	TRMT9B	exon,utr3	-	-	-	-	-	-	-	-	-
http://www.cagmdb.org/view_table.php?id=483292&minProb=50&submit=Search	483292	chr6	106518976	106519008	pos	CA	33	CACACACACACACACATACACACACACACACAC	CRYBG1	intron	-	-	-	-	-	-	-	-	-
http://www.cagmdb.org/view_table.php?id=201146&minProb=50&submit=Search	201146	chr19	8072967	8073003	neg	GT	37	GTGTGTGTGTGTGTGTGTGTGTGTGTGTGTGTGTGTG	FBN3	intron	-	-	-	-	-	-	-	-	-
http://www.cagmdb.org/view_table.php?id=223854&minProb=50&submit=Search	223854	chr1	39486071	39486082	pos	A	12	AAAAAAAAAAAA	MACF1	exon,utr3	-	-	-	-	-	-	-	-	-
http://www.cagmdb.org/view_table.php?id=61785&minProb=50&submit=Search	61785	chr12	20721666	20721676	pos	A	11	AAAAAAAAAAA	SLCO1C1	intron	-	-	-	-	-	-	-	-	-
http://www.cagmdb.org/view_table.php?id=122838&minProb=50&submit=Search	122838	chr14	95099732	95099772	neg	AC	41	ACACACACACACACACACACACACACACACACACACACACA	DICER1	intron	-	-	-	-	-	-	-	-	-
http://www.cagmdb.org/view_table.php?id=234432&minProb=50&submit=Search	234432	chr1	89385542	89385555	pos	T	14	TTTTTTTTTTTTTT	GBP6	exon,utr3	-	-	-	-	-	-	-	-	-
http://www.cagmdb.org/view_table.php?id=611753&minProb=50&submit=Search	611753	chrX	120869728	120869737	-	C	10	CCCCCCCCCC	-	-	-	-	-	-	-	-	-	-	-
http://www.cagmdb.org/view_table.php?id=446350&minProb=50&submit=Search	446350	chr5	111113036	111113064	pos	AT	29	ATATATATATATATATATTTTTTTTTTTT	WDR36	intron	-	-	-	-	-	-	-	-	-
http://www.cagmdb.org/view_table.php?id=383958&minProb=50&submit=Search	383958	chr3	189957701	189957725	neg	AG	25	AGAGAGAGAGAGAGAGAGAGAGAGA	P3H2	exon,utr3	-	-	-	-	-	-	-	-	-
http://www.cagmdb.org/view_table.php?id=458440&minProb=50&submit=Search	458440	chr5	169702672	169702715	pos	TGTA	44	TGTATGTATGTATGTATGTATGTATGTATTTATTTATTTATTTA	DOCK2	intron	-	-	-	-	-	-	-	-	-
http://www.cagmdb.org/view_table.php?id=114603&minProb=50&submit=Search	114603	chr14	58223710	58223721	pos	A	12	AAAAAAAAAAAA	ACTR10	intron	-	-	-	-	-	-	-	-	-
http://www.cagmdb.org/view_table.php?id=437248&minProb=50&submit=Search	437248	chr5	64212345	64212372	pos	CA	28	CACACACACACACATGCACACACACACA	RNF180	intron	-	-	-	-	-	-	-	-	-
http://www.cagmdb.org/view_table.php?id=537715&minProb=50&submit=Search	537715	chr8	33496718	33496737	pos	GAT	20	GATGATGATGATGATGATGA	MAK16	cds	MAK16	615	268	7	93	4	|GATGATGATGATGATGATGA|	|GATGATGATGATGATGAT|GA	DDDDDD
http://www.cagmdb.org/view_table.php?id=73749&minProb=50&submit=Search	73749	chr12	80495387	80495406	pos	TTG	20	TTGTTGTTGTTGTTGTTGTT	PTPRQ	intron	-	-	-	-	-	-	-	-	-
http://www.cagmdb.org/view_table.php?id=131666&minProb=50&submit=Search	131666	chr15	50725331	50725364	neg	AAAAC	34	AAAACAAAACAAAACAAAACAAAACAAAACAAAA	SPPL2A	intron	-	-	-	-	-	-	-	-	-
http://www.cagmdb.org/view_table.php?id=334362&minProb=50&submit=Search	334362	chr2	189572757	189572767	neg	A	11	AAAAAAAAAAA	SLC40A1	intron	-	-	-	-	-	-	-	-	-
http://www.cagmdb.org/view_table.php?id=127987&minProb=50&submit=Search	127987	chr15	33772297	33772320	pos	AAG	24	AAGAAGAAGAAGAAGAAGAAGAAG	RYR3	intron	-	-	-	-	-	-	-	-	-
http://www.cagmdb.org/view_table.php?id=386923&minProb=50&submit=Search	386923	chr4	5808131	5808160	pos	CTCC	30	CTCCCTCCCTCCCTCCCTCCCTCCCTCCCT	EVC	intron	-	-	-	-	-	-	-	-	-
http://www.cagmdb.org/view_table.php?id=106288&minProb=50&submit=Search	106288	chr13	113585753	113585768	pos	T	16	TTTTTTTTTTTTTTTT	TFDP1	utr5,nc_intron,intron	-	-	-	-	-	-	-	-	-
http://www.cagmdb.org/view_table.php?id=179561&minProb=50&submit=Search	179561	chr17	72849811	72849825	neg	A	15	AAAAAAAAAAAAAAA	SLC39A11	intron	-	-	-	-	-	-	-	-	-
http://www.cagmdb.org/view_table.php?id=205140&minProb=50&submit=Search	205140	chr19	20330073	20330115	-	TG	43	TGTGTGTGTGTGTGTGTGTGTGTGTGTGTGTGTGTGTGTGTGT	-	-	-	-	-	-	-	-	-	-	-
http://www.cagmdb.org/view_table.php?id=518672&minProb=50&submit=Search	518672	chr7	103561960	103561978	neg	A	19	AAAAAAAAAAAAAAAAAAA	RELN	intron	-	-	-	-	-	-	-	-	-
http://www.cagmdb.org/view_table.php?id=508590&minProb=50&submit=Search	508590	chr7	56503038	56503071	-	GT	34	GTGTGTGTGTGTGTATGTGTGTGTGTGTGTGTGT	-	-	-	-	-	-	-	-	-	-	-
http://www.cagmdb.org/view_table.php?id=396133&minProb=50&submit=Search	396133	chr4	47590977	47590987	pos	G	11	GGGGGGGGGGG	ATP10D	intron	-	-	-	-	-	-	-	-	-
http://www.cagmdb.org/view_table.php?id=199975&minProb=50&submit=Search	199975	chr19	4929113	4929122	pos	C	10	CCCCCCCCCC	UHRF1	intron	-	-	-	-	-	-	-	-	-
http://www.cagmdb.org/view_table.php?id=213571&minProb=50&submit=Search	213571	chr19	55014736	55014753	neg	CAGA	18	CAGACAGACAGACAGACA	GP6	exon,utr3,cds	GP6	654	1191	0	654	412	|CAGACAGACAGACAGACA|	|CAGACAGACAGACAGACA|	LCVSLC
http://www.cagmdb.org/view_table.php?id=396874&minProb=50&submit=Search	396874	chr4	52085048	52085061	pos	T	14	TTTTTTTTTTTTTT	SPATA18	nc_intron,intron	-	-	-	-	-	-	-	-	-
http://www.cagmdb.org/view_table.php?id=614588&minProb=50&submit=Search	614588	chrX	134486429	134486458	pos	AT	30	ATATATATATATATAGTTTTTTTTTTTTTT	HPRT1	intron	-	-	-	-	-	-	-	-	-
http://www.cagmdb.org/view_table.php?id=164146&minProb=50&submit=Search	164146	chr17	7354529	7354556	pos	GT	28	GTGTGTGTGTGTGTGTGTGTGTGTGTGT	KCTD11	exon	-	-	-	-	-	-	-	-	-
http://www.cagmdb.org/view_table.php?id=558271&minProb=50&submit=Search	558271	chr8	133116887	133116897	pos	A	11	AAAAAAAAAAA	TG	intron	-	-	-	-	-	-	-	-	-
http://www.cagmdb.org/view_table.php?id=243128&minProb=50&submit=Search	243128	chr1	155415992	155416003	neg	A	12	AAAAAAAAAAAA	ASH1L	intron	-	-	-	-	-	-	-	-	-
http://www.cagmdb.org/view_table.php?id=318792&minProb=50&submit=Search	318792	chr2	113195535	113195579	pos	GGAT	45	GGATGGATGGATGGATGGATGGATGGATGGATGGATGGATGGATG	PSD4	intron	-	-	-	-	-	-	-	-	-
http://www.cagmdb.org/view_table.php?id=175819&minProb=50&submit=Search	175819	chr17	58315891	58315954	neg	GGAT	64	GGATGGATGGATGGATGGATGGATGGATGGATGGATGGATGAATGGATGGATGGATGGATGGAT	TSPOAP1	intron	-	-	-	-	-	-	-	-	-
http://www.cagmdb.org/view_table.php?id=79985&minProb=50&submit=Search	79985	chr12	108647042	108647051	neg	A	10	AAAAAAAAAA	CORO1C	exon,utr3	-	-	-	-	-	-	-	-	-
http://www.cagmdb.org/view_table.php?id=455306&minProb=50&submit=Search	455306	chr5	155491363	155491375	-	T	13	TTTTTTTTTTTTT	-	-	-	-	-	-	-	-	-	-	-
http://www.cagmdb.org/view_table.php?id=106687&minProb=50&submit=Search	106687	chr14	20368765	20368793	neg	CA	29	CACACACACACACACACACACACACACAC	TEP1	intron	-	-	-	-	-	-	-	-	-
http://www.cagmdb.org/view_table.php?id=176574&minProb=50&submit=Search	176574	chr17	61070939	61070956	pos	AAC	18	AACAACAACAACAACAAC	BCAS3	intron	-	-	-	-	-	-	-	-	-
http://www.cagmdb.org/view_table.php?id=492319&minProb=50&submit=Search	492319	chr6	149572079	149572104	pos	AAAT	26	AAATAAATAAATAAATAAATAAATAA	GINM1	intron	-	-	-	-	-	-	-	-	-
http://www.cagmdb.org/view_table.php?id=191316&minProb=50&submit=Search	191316	chr18	46812342	46812357	neg	A	16	AAAAAAAAAAAAAAAA	PIAS2	nc_exon,exon,utr3	-	-	-	-	-	-	-	-	-
http://www.cagmdb.org/view_table.php?id=313776&minProb=50&submit=Search	313776	chr2	85666494	85666522	neg	TG	29	TGTGTGTGTGTGTGTGTGTGTGTGTGTGT	SFTPB	intron	-	-	-	-	-	-	-	-	-
http://www.cagmdb.org/view_table.php?id=571223&minProb=50&submit=Search	571223	chr9	76134065	76134076	pos	T	12	TTTTTTTTTTTT	PCSK5	nc_intron,intron	-	-	-	-	-	-	-	-	-
http://www.cagmdb.org/view_table.php?id=263577&minProb=50&submit=Search	263577	chr20	1369723	1369732	neg,pos	C	10	CCCCCCCCCC	FKBP1A,SDCBP2-AS1,FKBP1A-SDCBP2	nc_intron,exon,utr3	-	-	-	-	-	-	-	-	-
http://www.cagmdb.org/view_table.php?id=455651&minProb=50&submit=Search	455651	chr5	157098910	157098931	neg	AG	22	AGAGAGAGAGAGAGAGAGAGAG	HAVCR2	intron	-	-	-	-	-	-	-	-	-
http://www.cagmdb.org/view_table.php?id=54321&minProb=50&submit=Search	54321	chr11	120442347	120442358	pos	T	12	TTTTTTTTTTTT	ARHGEF12	intron	-	-	-	-	-	-	-	-	-
http://www.cagmdb.org/view_table.php?id=180499&minProb=50&submit=Search	180499	chr17	76479994	76480042	neg	AT	49	ATATATATATATAATGTGTGTGTGTGTGTGTGTGTGTGTGTGTGTGTGT	RHBDF2	intron	-	-	-	-	-	-	-	-	-
http://www.cagmdb.org/view_table.php?id=339555&minProb=50&submit=Search	339555	chr2	214149043	214149097	pos	GT	55	GTGTGTGTGTGTATATATATATGTGTGTGTGTGTGTATATATATATATATATATA	SPAG16	nc_intron,intron	-	-	-	-	-	-	-	-	-
http://www.cagmdb.org/view_table.php?id=326827&minProb=50&submit=Search	326827	chr2	151462649	151462668	pos	GT	20	GTGTGTGTGTGTGTGTGTGT	RIF1	intron	-	-	-	-	-	-	-	-	-
http://www.cagmdb.org/view_table.php?id=131631&minProb=50&submit=Search	131631	chr15	50580916	50580937	neg	A	22	AAAAAAAAAACACACACACACA	TRPM7	nc_intron,intron	-	-	-	-	-	-	-	-	-
http://www.cagmdb.org/view_table.php?id=535484&minProb=50&submit=Search	535484	chr8	23851690	23851701	neg	A	12	AAAAAAAAAAAA	STC1	intron	-	-	-	-	-	-	-	-	-
http://www.cagmdb.org/view_table.php?id=137777&minProb=50&submit=Search	137777	chr15	78596441	78596451	neg	T	11	TTTTTTTTTTT	CHRNA3	nc_intron,intron,exon,utr3	-	-	-	-	-	-	-	-	-
http://www.cagmdb.org/view_table.php?id=594540&minProb=50&submit=Search	594540	chrX	31182716	31182725	neg	T	10	TTTTTTTTTT	DMD	intron	-	-	-	-	-	-	-	-	-
http://www.cagmdb.org/view_table.php?id=18140&minProb=50&submit=Search	18140	chr10	77108408	77108422	neg	A	15	AAAAAAAAAAAAAAA	KCNMA1	intron	-	-	-	-	-	-	-	-	-
http://www.cagmdb.org/view_table.php?id=62989&minProb=50&submit=Search	62989	chr12	26494031	26494043	neg	T	13	TTTTTTTTTTTTT	ITPR2	intron	-	-	-	-	-	-	-	-	-
http://www.cagmdb.org/view_table.php?id=29689&minProb=50&submit=Search	29689	chr10	132148133	132148161	pos	TGAACA	29	TGAACATGAACATGAACATGAACATGAAC	JAKMIP3	intron	-	-	-	-	-	-	-	-	-
http://www.cagmdb.org/view_table.php?id=388539&minProb=50&submit=Search	388539	chr4	13647617	13647653	-	TG	37	TGTGTGTGTGTGTGTGTGTGTGTGTGTGTGTGTGTGT	-	-	-	-	-	-	-	-	-	-	-
http://www.cagmdb.org/view_table.php?id=154675&minProb=50&submit=Search	154675	chr16	58716560	58716589	neg	AC	30	ACACACACACACACACACACACACACACAC	GOT2	intron	-	-	-	-	-	-	-	-	-
http://www.cagmdb.org/view_table.php?id=27796&minProb=50&submit=Search	27796	chr10	122088356	122088366	pos	T	11	TTTTTTTTTTT	TACC2	intron	-	-	-	-	-	-	-	-	-
http://www.cagmdb.org/view_table.php?id=489943&minProb=50&submit=Search	489943	chr6	138323621	138323645	pos	AAC	25	AACAACAACAACAACAAAAAAAAAA	ARFGEF3	intron	-	-	-	-	-	-	-	-	-
http://www.cagmdb.org/view_table.php?id=212977&minProb=50&submit=Search	212977	chr19	52980982	52980993	neg	A	12	AAAAAAAAAAAA	ZNF702P	nc_intron	-	-	-	-	-	-	-	-	-
http://www.cagmdb.org/view_table.php?id=252881&minProb=50&submit=Search	252881	chr1	201429380	201429389	-	A	10	AAAAAAAAAA	-	-	-	-	-	-	-	-	-	-	-
http://www.cagmdb.org/view_table.php?id=107362&minProb=50&submit=Search	107362	chr14	23396104	23396140	neg	A	37	AAAAAAAAAAAAAGAAGAAGAAGAAGAAGAAGAAGAA	MYH6	intron	-	-	-	-	-	-	-	-	-
http://www.cagmdb.org/view_table.php?id=178589&minProb=50&submit=Search	178589	chr17	69021679	69021699	neg	TCCT	21	TCCTTCCTTCCTTCCTTCCTT	ABCA9	intron	-	-	-	-	-	-	-	-	-
http://www.cagmdb.org/view_table.php?id=11316&minProb=50&submit=Search	11316	chr10	45238040	45238057	-	CAA	18	CAACAACAACAACAACAA	-	-	-	-	-	-	-	-	-	-	-
http://www.cagmdb.org/view_table.php?id=118481&minProb=50&submit=Search	118481	chr14	75732476	75732487	pos	T	12	TTTTTTTTTTTT	TTLL5	intron	-	-	-	-	-	-	-	-	-
http://www.cagmdb.org/view_table.php?id=137692&minProb=50&submit=Search	137692	chr15	78165196	78165206	pos	T	11	TTTTTTTTTTT	IDH3A	intron	-	-	-	-	-	-	-	-	-
http://www.cagmdb.org/view_table.php?id=224803&minProb=50&submit=Search	224803	chr1	43668108	43668146	pos	TTTTG	39	TTTTGTTTTGTTTTGTTTTTGTTTTTGTTTTTGTTTTTG	KDM4A	intron	-	-	-	-	-	-	-	-	-
http://www.cagmdb.org/view_table.php?id=229730&minProb=50&submit=Search	229730	chr1	66266617	66266637	pos	TGTTT	21	TGTTTTGTTTTGTTTTGTTTT	PDE4B	intron	-	-	-	-	-	-	-	-	-
http://www.cagmdb.org/view_table.php?id=370120&minProb=50&submit=Search	370120	chr3	122752561	122752576	neg	A	16	AAAAAAAAAAAAAAAA	HSPBAP1	intron	-	-	-	-	-	-	-	-	-
http://www.cagmdb.org/view_table.php?id=387191&minProb=50&submit=Search	387191	chr4	6996536	6996549	pos	A	14	AAAAAAAAAAAAAA	TBC1D14	intron	-	-	-	-	-	-	-	-	-
http://www.cagmdb.org/view_table.php?id=245971&minProb=50&submit=Search	245971	chr1	168700891	168700928	neg	GT	38	GTGTGTGTGTGTGTGTGGGTGTGTGTGTGTGTGTGTGT	DPT	intron	-	-	-	-	-	-	-	-	-
http://www.cagmdb.org/view_table.php?id=339834&minProb=50&submit=Search	339834	chr2	215410131	215410152	neg	AC	22	ACACACACACACACACACACAC	FN1	intron	-	-	-	-	-	-	-	-	-
http://www.cagmdb.org/view_table.php?id=476069&minProb=50&submit=Search	476069	chr6	70281301	70281313	neg	A	13	AAAAAAAAAAAAA	COL9A1	intron	-	-	-	-	-	-	-	-	-
http://www.cagmdb.org/view_table.php?id=359163&minProb=50&submit=Search	359163	chr3	65439886	65439915	neg	CTG	30	CTGCTGCTGCTGCTGCTGCTGCTGCTGCTG	MAGI1	cds	MAGI1	2601	1233	16	7	97	|CTGCTGCTGCTGCTGCTGCTGCTGCTGCTG|	|CTGCTGCTGCTGCTGCTGCTGCTGCTGCTG|	QQQQQQQQQQ
http://www.cagmdb.org/view_table.php?id=127453&minProb=50&submit=Search	127453	chr15	30928507	30928540	pos	TG	34	TGTGTGTGTGTGTGTGTGTGTGTGTGTGTGTGTG	FAN1	intron	-	-	-	-	-	-	-	-	-
http://www.cagmdb.org/view_table.php?id=329696&minProb=50&submit=Search	329696	chr2	165953641	165953685	neg	CCGC	45	CCGCCCGCCCGCCCGCTCACCCGCTCACCCGCTCACCCGCTCACC	TTC21B	intron,cds	TTC21B	3930	20	28	-44	20	CCGCCCGCCCGCCCGCTCACCCGCTCACCCGCTCACCCGCTCAC|C|	||	-
http://www.cagmdb.org/view_table.php?id=233712&minProb=50&submit=Search	233712	chr1	85701942	85701965	neg	AC	24	ACACACACACACACACACACACAC	ZNHIT6	intron	-	-	-	-	-	-	-	-	-
http://www.cagmdb.org/view_table.php?id=86636&minProb=50&submit=Search	86636	chr13	19642041	19642056	pos	T	16	TTTTTTTTTTTTTTTT	MPHOSPH8	intron	-	-	-	-	-	-	-	-	-
http://www.cagmdb.org/view_table.php?id=161813&minProb=50&submit=Search	161813	chr16	88532468	88532484	pos	GGA	17	GGAGGAGGAGGAGGAGG	ZFPM1	intron	-	-	-	-	-	-	-	-	-
http://www.cagmdb.org/view_table.php?id=313658&minProb=50&submit=Search	313658	chr2	85283266	85283275	pos	C	10	CCCCCCCCCC	TCF7L1	intron	-	-	-	-	-	-	-	-	-
http://www.cagmdb.org/view_table.php?id=78375&minProb=50&submit=Search	78375	chr12	101308425	101308451	pos	AAT	27	AATAATAATAATAATAATAATAATAAT	UTP20	intron	-	-	-	-	-	-	-	-	-
http://www.cagmdb.org/view_table.php?id=44486&minProb=50&submit=Search	44486	chr11	73361921	73361933	pos	CA	13	CACACACACACAC	ARHGEF17	intron	-	-	-	-	-	-	-	-	-
http://www.cagmdb.org/view_table.php?id=339349&minProb=50&submit=Search	339349	chr2	213147668	213147680	neg	AC	13	ACACACACACACA	IKZF2	intron	-	-	-	-	-	-	-	-	-
http://www.cagmdb.org/view_table.php?id=316192&minProb=50&submit=Search	316192	chr2	100964833	100964845	pos	T	13	TTTTTTTTTTTTT	NPAS2	intron	-	-	-	-	-	-	-	-	-
http://www.cagmdb.org/view_table.php?id=178319&minProb=50&submit=Search	178319	chr17	68045756	68045769	pos	T	14	TTTTTTTTTTTTTT	KPNA2	intron	-	-	-	-	-	-	-	-	-
http://www.cagmdb.org/view_table.php?id=28136&minProb=50&submit=Search	28136	chr10	124021237	124021248	neg	G	12	GGGGGGGGGGGG	CHST15	intron,cds	CHST15	155	1354	0	155	164	|GGGGGGGGGGGG|	G|GGGGGGGGG|GG	PPP
http://www.cagmdb.org/view_table.php?id=65588&minProb=50&submit=Search	65588	chr12	42374845	42374857	pos	T	13	TTTTTTTTTTTTT	PPHLN1	intron	-	-	-	-	-	-	-	-	-
http://www.cagmdb.org/view_table.php?id=148128&minProb=50&submit=Search	148128	chr16	20671441	20671479	neg	AC	39	ACACACACACACACACACACACACACACACACACACACA	ACSM1	nc_intron,intron	-	-	-	-	-	-	-	-	-
http://www.cagmdb.org/view_table.php?id=509313&minProb=50&submit=Search	509313	chr7	64069073	64069083	pos	T	11	TTTTTTTTTTT	ZNF727	intron	-	-	-	-	-	-	-	-	-
http://www.cagmdb.org/view_table.php?id=248138&minProb=50&submit=Search	248138	chr1	179221794	179221808	neg	A	15	AAAAAAAAAAAAAAA	ABL2	intron	-	-	-	-	-	-	-	-	-
http://www.cagmdb.org/view_table.php?id=131410&minProb=50&submit=Search	131410	chr15	49634797	49634806	pos	A	10	AAAAAAAAAA	DTWD1	intron	-	-	-	-	-	-	-	-	-
http://www.cagmdb.org/view_table.php?id=359915&minProb=50&submit=Search	359915	chr3	69193620	69193630	neg	A	11	AAAAAAAAAAA	FRMD4B	intron	-	-	-	-	-	-	-	-	-
http://www.cagmdb.org/view_table.php?id=484010&minProb=50&submit=Search	484010	chr6	109448098	109448117	neg	AC	20	ACACACACACACACACACAC	MICAL1	intron	-	-	-	-	-	-	-	-	-
http://www.cagmdb.org/view_table.php?id=86608&minProb=50&submit=Search	86608	chr13	19493318	19493362	neg	TGGA	45	TGGATGGATGGATGGATGGATGGATGGATGGATGGATGGATGGAT	TPTE2	nc_intron,intron	-	-	-	-	-	-	-	-	-
http://www.cagmdb.org/view_table.php?id=452754&minProb=50&submit=Search	452754	chr5	143222247	143222284	pos	AC	38	ACACACACACACACACACACACACACACACACACACAC	ARHGAP26	nc_intron,intron	-	-	-	-	-	-	-	-	-
http://www.cagmdb.org/view_table.php?id=517464&minProb=50&submit=Search	517464	chr7	98951060	98951094	pos	TG	35	TGTGTGTGTGTGTGTGTGTGTGTGTGTGTGTGTGT	TRRAP	intron	-	-	-	-	-	-	-	-	-
http://www.cagmdb.org/view_table.php?id=268690&minProb=50&submit=Search	268690	chr20	25775353	25775373	neg	AG	21	AGAGAGAGAGAGAGAGAGAGA	FAM182B	nc_intron	-	-	-	-	-	-	-	-	-
http://www.cagmdb.org/view_table.php?id=510093&minProb=50&submit=Search	510093	chr7	67238252	67238261	-	T	10	TTTTTTTTTT	-	-	-	-	-	-	-	-	-	-	-
http://www.cagmdb.org/view_table.php?id=538716&minProb=50&submit=Search	538716	chr8	37863235	37863261	neg	TTTC	27	TTTCTTTCTTTCTTTCTTTCTTTCTTT	RAB11FIP1	intron	-	-	-	-	-	-	-	-	-
http://www.cagmdb.org/view_table.php?id=484338&minProb=50&submit=Search	484338	chr6	110960752	110960763	pos	A	12	AAAAAAAAAAAA	GTF3C6	intron	-	-	-	-	-	-	-	-	-
http://www.cagmdb.org/view_table.php?id=531947&minProb=50&submit=Search	531947	chr8	7934693	7934721	pos	TG	29	TGTGTGTGTGTGTGTGTGTGTGTGTGTGT	ZNF705B	utr5,intron	-	-	-	-	-	-	-	-	-
http://www.cagmdb.org/view_table.php?id=551620&minProb=50&submit=Search	551620	chr8	102275337	102275361	neg	CA	25	CACACACACACACACACACACACAC	UBR5	intron	-	-	-	-	-	-	-	-	-
http://www.cagmdb.org/view_table.php?id=484337&minProb=50&submit=Search	484337	chr6	110960382	110960391	pos	T	10	TTTTTTTTTT	GTF3C6	intron	-	-	-	-	-	-	-	-	-
http://www.cagmdb.org/view_table.php?id=330538&minProb=50&submit=Search	330538	chr2	170217039	170217048	pos	A	10	AAAAAAAAAA	MYO3B	nc_intron,intron	-	-	-	-	-	-	-	-	-
http://www.cagmdb.org/view_table.php?id=158114&minProb=50&submit=Search	158114	chr16	72788665	72788687	neg	TGC	23	TGCTGCTGCTGCTGCTGCTGCTG	ZFHX3	cds	ZFHX3	1501	6846	0	1501	161	|TGCTGCTGCTGCTGCTGCTGCTG|	TG|CTGCTGCTGCTGCTGCTGCTG|	QQQQQQQ
http://www.cagmdb.org/view_table.php?id=483412&minProb=50&submit=Search	483412	chr6	107029992	107030002	pos	T	11	TTTTTTTTTTT	C6orf203	utr5,intron	-	-	-	-	-	-	-	-	-
http://www.cagmdb.org/view_table.php?id=4052&minProb=50&submit=Search	4052	chr10	17084547	17084564	neg	CA	18	CACACACACACACACACA	CUBN	intron	-	-	-	-	-	-	-	-	-
http://www.cagmdb.org/view_table.php?id=573714&minProb=50&submit=Search	573714	chr9	88145782	88145791	-	T	10	TTTTTTTTTT	-	-	-	-	-	-	-	-	-	-	-
http://www.cagmdb.org/view_table.php?id=305757&minProb=50&submit=Search	305757	chr2	48359271	48359312	pos	TTTAGTT	42	TTTAGTTTTTAGTTTTTAGTTTTTGTTTTTGTTTTGTTTTGT	FOXN2	intron	-	-	-	-	-	-	-	-	-
http://www.cagmdb.org/view_table.php?id=161987&minProb=50&submit=Search	161987	chr16	89510472	89510486	pos	T	15	TTTTTTTTTTTTTTT	SPG7	intron	-	-	-	-	-	-	-	-	-
http://www.cagmdb.org/view_table.php?id=3738&minProb=50&submit=Search	3738	chr10	15608403	15608424	neg	AC	22	ACACACACACACACACACACAC	ITGA8	intron	-	-	-	-	-	-	-	-	-
http://www.cagmdb.org/view_table.php?id=86606&minProb=50&submit=Search	86606	chr13	19474079	19474122	neg	AAAT	44	AAATAAATAAATAAATAAATAAATAAATAAATAAATAAATAAAT	TPTE2	nc_intron,intron	-	-	-	-	-	-	-	-	-
http://www.cagmdb.org/view_table.php?id=183233&minProb=50&submit=Search	183233	chr18	3188667	3188692	neg	AC	26	ACACACACACACACACACACACACAC	MYOM1	intron	-	-	-	-	-	-	-	-	-
http://www.cagmdb.org/view_table.php?id=524171&minProb=50&submit=Search	524171	chr7	130041132	130041177	neg	AT	46	ATATATATATATATGTGTGTGTATGTGTGTGTGTGTGTGTGTGTGT	ZC3HC1	intron	-	-	-	-	-	-	-	-	-
http://www.cagmdb.org/view_table.php?id=357266&minProb=50&submit=Search	357266	chr3	56666153	56666165	neg	A	13	AAAAAAAAAAAAA	FAM208A	intron	-	-	-	-	-	-	-	-	-
http://www.cagmdb.org/view_table.php?id=339831&minProb=50&submit=Search	339831	chr2	215404304	215404327	neg	TTTTG	24	TTTTGTTTTGTTTTGTTTTGTTTT	FN1	intron	-	-	-	-	-	-	-	-	-
http://www.cagmdb.org/view_table.php?id=309112&minProb=50&submit=Search	309112	chr2	63968864	63968877	neg	A	14	AAAAAAAAAAAAAA	VPS54	intron	-	-	-	-	-	-	-	-	-
http://www.cagmdb.org/view_table.php?id=237217&minProb=50&submit=Search	237217	chr1	103021815	103021849	neg	TTTC	35	TTTCTTTCTTTCTTTCTTTTCTTCTTTTTTTTTTT	COL11A1	nc_intron,intron	-	-	-	-	-	-	-	-	-
http://www.cagmdb.org/view_table.php?id=347219&minProb=50&submit=Search	347219	chr3	7452559	7452587	pos	TG	29	TGTGTGTGTGTGTGTGTGTGTGTGTGTGT	GRM7	intron	-	-	-	-	-	-	-	-	-
http://www.cagmdb.org/view_table.php?id=304680&minProb=50&submit=Search	304680	chr2	43678738	43678775	pos	GTGGAG	38	GTGGAGGTGGAGGTGGAGGTGGAGGTGGAGGTGGAGGT	PLEKHH2	intron	-	-	-	-	-	-	-	-	-
http://www.cagmdb.org/view_table.php?id=463490&minProb=50&submit=Search	463490	chr6	11233143	11233156	neg	CT	14	CTCTCTCTCTCTCT	NEDD9	nc_intron,intron	-	-	-	-	-	-	-	-	-
http://www.cagmdb.org/view_table.php?id=548113&minProb=50&submit=Search	548113	chr8	85135766	85135776	pos	T	11	TTTTTTTTTTT	LRRCC1	intron	-	-	-	-	-	-	-	-	-
http://www.cagmdb.org/view_table.php?id=546800&minProb=50&submit=Search	546800	chr8	78736231	78736244	neg	A	14	AAAAAAAAAAAAAA	IL7	intron	-	-	-	-	-	-	-	-	-
http://www.cagmdb.org/view_table.php?id=21581&minProb=50&submit=Search	21581	chr10	93645769	93645778	pos	T	10	TTTTTTTTTT	PDE6C	intron	-	-	-	-	-	-	-	-	-
http://www.cagmdb.org/view_table.php?id=28930&minProb=50&submit=Search	28930	chr10	128072359	128072368	pos	A	10	AAAAAAAAAA	PTPRE	intron	-	-	-	-	-	-	-	-	-
http://www.cagmdb.org/view_table.php?id=134859&minProb=50&submit=Search	134859	chr15	64980738	64980772	neg	AACA	35	AACAAACAAACAAACAAACAAACAAACAAACAAAC	SPG21	intron	-	-	-	-	-	-	-	-	-
http://www.cagmdb.org/view_table.php?id=138774&minProb=50&submit=Search	138774	chr15	83056705	83056731	neg	ATCC	27	ATCCATCCATCCATCCATCCATCCATC	BTBD1	intron	-	-	-	-	-	-	-	-	-
http://www.cagmdb.org/view_table.php?id=453456&minProb=50&submit=Search	453456	chr5	146509493	146509506	pos	T	14	TTTTTTTTTTTTTT	TCERG1	intron	-	-	-	-	-	-	-	-	-
http://www.cagmdb.org/view_table.php?id=72817&minProb=50&submit=Search	72817	chr12	76068736	76068779	neg	AC	44	ACACACACACACACACACACACACACACACACACACACACACAC	NAP1L1	intron	-	-	-	-	-	-	-	-	-
http://www.cagmdb.org/view_table.php?id=268325&minProb=50&submit=Search	268325	chr20	23711497	23711511	-	TCA	15	TCATCATCATCATCA	-	-	-	-	-	-	-	-	-	-	-
http://www.cagmdb.org/view_table.php?id=186424&minProb=50&submit=Search	186424	chr18	23714154	23714163	pos	A	10	AAAAAAAAAA	LAMA3	nc_intron,intron	-	-	-	-	-	-	-	-	-
http://www.cagmdb.org/view_table.php?id=2851&minProb=50&submit=Search	2851	chr10	12235131	12235149	pos	TTTG	19	TTTGTTTGTTTGTTTGTTT	CDC123	intron	-	-	-	-	-	-	-	-	-
http://www.cagmdb.org/view_table.php?id=71909&minProb=50&submit=Search	71909	chr12	71626210	71626237	neg	AC	28	ACACACACACACACACACACACACACAC	ZFC3H1	intron	-	-	-	-	-	-	-	-	-
http://www.cagmdb.org/view_table.php?id=520922&minProb=50&submit=Search	520922	chr7	114663437	114663446	pos	T	10	TTTTTTTTTT	FOXP2	nc_intron,intron	-	-	-	-	-	-	-	-	-
http://www.cagmdb.org/view_table.php?id=391081&minProb=50&submit=Search	391081	chr4	25413931	25413952	pos	GT	22	GTGTGTGTGTGTGTGTGTGTGT	ANAPC4	intron	-	-	-	-	-	-	-	-	-
http://www.cagmdb.org/view_table.php?id=530240&minProb=50&submit=Search	530240	chr7	157574514	157574536	neg	GA	23	GAGAGAGAGAGAGAGAGAGAGAG	PTPRN2	intron	-	-	-	-	-	-	-	-	-
http://www.cagmdb.org/view_table.php?id=370477&minProb=50&submit=Search	370477	chr3	124633637	124633658	pos	GT	22	GTGTGTGTGTGTGTGTGTGTGT	KALRN	intron	-	-	-	-	-	-	-	-	-
http://www.cagmdb.org/view_table.php?id=452384&minProb=50&submit=Search	452384	chr5	141655226	141655259	neg	AC	34	ACACACACACACACACACACACACACACACACAC	ARAP3	intron	-	-	-	-	-	-	-	-	-
http://www.cagmdb.org/view_table.php?id=344837&minProb=50&submit=Search	344837	chr2	237363144	237363153	neg	C	10	CCCCCCCCCC	COL6A3	intron	-	-	-	-	-	-	-	-	-
http://www.cagmdb.org/view_table.php?id=233595&minProb=50&submit=Search	233595	chr1	85084474	85084490	pos	AT	17	ATATATATATATATATA	WDR63	intron	-	-	-	-	-	-	-	-	-
http://www.cagmdb.org/view_table.php?id=301508&minProb=50&submit=Search	301508	chr2	28922798	28922814	pos	T	17	TTTTTTTTTTTTTTTTT	WDR43	intron	-	-	-	-	-	-	-	-	-
http://www.cagmdb.org/view_table.php?id=217904&minProb=50&submit=Search	217904	chr1	15491415	15491429	neg	TTA	15	TTATTATTATTATTA	CASP9	nc_exon,exon,utr3	-	-	-	-	-	-	-	-	-
http://www.cagmdb.org/view_table.php?id=42242&minProb=50&submit=Search	42242	chr11	63906132	63906156	pos	TG	25	TGTGTGTGTGTGTGTGTGTGTGTGT	MARK2	intron	-	-	-	-	-	-	-	-	-
http://www.cagmdb.org/view_table.php?id=125908&minProb=50&submit=Search	125908	chr15	22126443	22126453	pos	A	11	AAAAAAAAAAA	OR4N3P	nc_exon	-	-	-	-	-	-	-	-	-
http://www.cagmdb.org/view_table.php?id=181794&minProb=50&submit=Search	181794	chr17	82107369	82107390	neg	GGGAGTG	22	GGGAGTGGGGAGTGGGGAGTGG	CCDC57	intron	-	-	-	-	-	-	-	-	-
http://www.cagmdb.org/view_table.php?id=255710&minProb=50&submit=Search	255710	chr1	214651947	214651958	pos	T	12	TTTTTTTTTTTT	CENPF	intron	-	-	-	-	-	-	-	-	-
http://www.cagmdb.org/view_table.php?id=59951&minProb=50&submit=Search	59951	chr12	12090632	12090660	pos	TAAAAAA	29	TAAAAAATAAAAAATAAAAAAAAAAAAAA	BCL2L14	intron	-	-	-	-	-	-	-	-	-
http://www.cagmdb.org/view_table.php?id=21642&minProb=50&submit=Search	21642	chr10	93901686	93901723	pos	TTTGGT	38	TTTGGTTTTGGTTTTGGTTTTTTTTGTTGTTGTTGTTG	SLC35G1	nc_intron,exon,utr3	-	-	-	-	-	-	-	-	-
http://www.cagmdb.org/view_table.php?id=379215&minProb=50&submit=Search	379215	chr3	168029854	168029868	neg	CTG	15	CTGCTGCTGCTGCTG	GOLIM4	cds	GOLIM4	732	1260	6	74	168	|CTGCTGCTGCTGCTG|	|CTGCTGCTGCTGCTG|	QQQQQ
http://www.cagmdb.org/view_table.php?id=21924&minProb=50&submit=Search	21924	chr10	95432313	95432345	neg	AC	33	ACACACACACACACACACACACCCCCCCCCCCC	SORBS1	intron	-	-	-	-	-	-	-	-	-
http://www.cagmdb.org/view_table.php?id=164295&minProb=50&submit=Search	164295	chr17	7846860	7846898	pos	ACC	39	ACCACCACCACCACCACCACCACCACCACCACCACCACC	KDM6B	cds	KDM6B	752	4141	5	41	118	|ACCACCACCACCACCACCACCACCACCACCACCACCACC|	A|CCACCACCACCACCACCACCACCACCACCACCACCA|CC	PPPPPPPPPPPP
http://www.cagmdb.org/view_table.php?id=417344&minProb=50&submit=Search	417344	chr4	154304633	154304664	neg	AAAC	32	AAACAAACAAACAAACAAACAAACAAACAAAC	DCHS2	intron	-	-	-	-	-	-	-	-	-
http://www.cagmdb.org/view_table.php?id=282009&minProb=50&submit=Search	282009	chr21	29063326	29063336	neg	A	11	AAAAAAAAAAA	CCT8	intron	-	-	-	-	-	-	-	-	-
http://www.cagmdb.org/view_table.php?id=170215&minProb=50&submit=Search	170215	chr17	35135064	35135084	neg	AAAC	21	AAACAAACAAACAAACAAACA	NLE1	intron	-	-	-	-	-	-	-	-	-
http://www.cagmdb.org/view_table.php?id=129825&minProb=50&submit=Search	129825	chr15	42082404	42082430	neg	TCAT	27	TCATTCATTCATTCATTCATTCATTCA	PLA2G4D	intron	-	-	-	-	-	-	-	-	-
http://www.cagmdb.org/view_table.php?id=239401&minProb=50&submit=Search	239401	chr1	113682161	113682176	pos	T	16	TTTTTTTTTTTTTTTT	MAGI3	intron	-	-	-	-	-	-	-	-	-
http://www.cagmdb.org/view_table.php?id=449270&minProb=50&submit=Search	449270	chr5	126423833	126423844	pos	CT	12	CTCTCTCTCTCT	GRAMD2B	utr5,nc_intron,intron	-	-	-	-	-	-	-	-	-
http://www.cagmdb.org/view_table.php?id=470197&minProb=50&submit=Search	470197	chr6	39905820	39905838	neg	CAGGA	19	CAGGACAGGACAGGACAGG	MOCS1	nc_exon,exon,utr3	-	-	-	-	-	-	-	-	-
http://www.cagmdb.org/view_table.php?id=130013&minProb=50&submit=Search	130013	chr15	42878493	42878528	neg	AC	36	ACACACACACACACACACACACACACACACACACAC	TTBK2	intron	-	-	-	-	-	-	-	-	-
http://www.cagmdb.org/view_table.php?id=239568&minProb=50&submit=Search	239568	chr1	114398011	114398022	neg	A	12	AAAAAAAAAAAA	TRIM33	intron	-	-	-	-	-	-	-	-	-
http://www.cagmdb.org/view_table.php?id=59070&minProb=50&submit=Search	59070	chr12	7795279	7795293	pos	T	15	TTTTTTTTTTTTTTT	NANOG	exon,utr3	-	-	-	-	-	-	-	-	-
http://www.cagmdb.org/view_table.php?id=598481&minProb=50&submit=Search	598481	chrX	49219766	49219786	neg	TCC	21	TCCTCCTCCTCCTCCTCCTCC	CACNA1F	cds	CACNA1F	3490	2228	28	132	4	|TCCTCCTCCTCCTCCTCCTCC|	TC|CTCCTCCTCCTCCTCCTC|C	EEEEEE
http://www.cagmdb.org/view_table.php?id=534583&minProb=50&submit=Search	534583	chr8	20170837	20170858	neg	ATAG	22	ATAGATAGATAGATAGATAGAT	SLC18A1	intron	-	-	-	-	-	-	-	-	-
http://www.cagmdb.org/view_table.php?id=163403&minProb=50&submit=Search	163403	chr17	4539345	4539362	neg	A	18	AAAAAAAAAAAAAAAAAA	MYBBP1A	intron,exon,utr3	-	-	-	-	-	-	-	-	-
http://www.cagmdb.org/view_table.php?id=589602&minProb=50&submit=Search	589602	chrX	9032554	9032565	neg	G	12	GGGGGGGGGGGG	FAM9B	intron	-	-	-	-	-	-	-	-	-
http://www.cagmdb.org/view_table.php?id=497445&minProb=50&submit=Search	497445	chr7	2945728	2945771	neg	AC	44	ACACACACACACACACACACACACACAGACACACACACACACAC	CARD11	intron	-	-	-	-	-	-	-	-	-
http://www.cagmdb.org/view_table.php?id=506177&minProb=50&submit=Search	506177	chr7	44467818	44467842	neg	A	25	AAAAAAAAAAAAAAGAAAAGAAAAG	NUDCD3	intron	-	-	-	-	-	-	-	-	-
http://www.cagmdb.org/view_table.php?id=27149&minProb=50&submit=Search	27149	chr10	119146429	119146461	neg	GT	33	GTGTGTGTGTGTGTGTGTGTGTGTGTGTGTGTG	SFXN4	nc_intron,intron	-	-	-	-	-	-	-	-	-
http://www.cagmdb.org/view_table.php?id=218792&minProb=50&submit=Search	218792	chr1	19166901	19166910	neg	A	10	AAAAAAAAAA	UBR4	intron	-	-	-	-	-	-	-	-	-
http://www.cagmdb.org/view_table.php?id=519656&minProb=50&submit=Search	519656	chr7	108226531	108226547	neg	A	17	AAAAAAAAAAAAAAAAA	NRCAM	intron	-	-	-	-	-	-	-	-	-
http://www.cagmdb.org/view_table.php?id=351577&minProb=50&submit=Search	351577	chr3	29281476	29281486	pos	T	11	TTTTTTTTTTT	RBMS3	utr5,exon	-	-	-	-	-	-	-	-	-
http://www.cagmdb.org/view_table.php?id=299112&minProb=50&submit=Search	299112	chr2	17655456	17655501	pos	CA	46	CACACACACACACACACACACACACACACACACACACACACACACA	VSNL1	exon,utr3	-	-	-	-	-	-	-	-	-
http://www.cagmdb.org/view_table.php?id=454435&minProb=50&submit=Search	454435	chr5	151126544	151126571	neg	AC	28	ACACACACACACACACACACACACACAC	ANXA6	intron	-	-	-	-	-	-	-	-	-
http://www.cagmdb.org/view_table.php?id=590487&minProb=50&submit=Search	590487	chrX	12976749	12976766	pos	T	18	TTTTTTTTTTTTTTTTTT	TMSB4X	intron	-	-	-	-	-	-	-	-	-
http://www.cagmdb.org/view_table.php?id=410493&minProb=50&submit=Search	410493	chr4	119525714	119525724	neg	A	11	AAAAAAAAAAA	PDE5A	intron	-	-	-	-	-	-	-	-	-
http://www.cagmdb.org/view_table.php?id=450617&minProb=50&submit=Search	450617	chr5	133067366	133067375	pos	A	10	AAAAAAAAAA	HSPA4	intron	-	-	-	-	-	-	-	-	-
http://www.cagmdb.org/view_table.php?id=181304&minProb=50&submit=Search	181304	chr17	79837935	79837950	neg	A	16	AAAAAAAAAAAAAAAA	CBX4	intron	-	-	-	-	-	-	-	-	-
http://www.cagmdb.org/view_table.php?id=223470&minProb=50&submit=Search	223470	chr1	37866386	37866436	neg	TC	51	TCTCTCTCTCTCTCTCTCTCTCACACACACACACACACACACACACACACA	INPP5B	intron	-	-	-	-	-	-	-	-	-
http://www.cagmdb.org/view_table.php?id=212925&minProb=50&submit=Search	212925	chr19	52791588	52791597	-	A	10	AAAAAAAAAA	-	-	-	-	-	-	-	-	-	-	-
http://www.cagmdb.org/view_table.php?id=313945&minProb=50&submit=Search	313945	chr2	86474702	86474742	pos	TG	41	TGTGTGTGTGTGTGTGTGTGTGTGTGTGTGTGTGTGTGTGT	KDM3A	intron	-	-	-	-	-	-	-	-	-
http://www.cagmdb.org/view_table.php?id=268312&minProb=50&submit=Search	268312	chr20	23635183	23635207	neg	CA	25	CACACACACACACACACACACACAC	CST3	intron	-	-	-	-	-	-	-	-	-
http://www.cagmdb.org/view_table.php?id=512039&minProb=50&submit=Search	512039	chr7	74042428	74042440	pos	A	13	AAAAAAAAAAAAA	ELN	intron	-	-	-	-	-	-	-	-	-
http://www.cagmdb.org/view_table.php?id=459998&minProb=50&submit=Search	459998	chr5	176500262	176500280	pos	AG	19	AGAGAGAGAGAGAGAGAGA	FAF2	intron	-	-	-	-	-	-	-	-	-
http://www.cagmdb.org/view_table.php?id=127430&minProb=50&submit=Search	127430	chr15	30836072	30836086	-	T	15	TTTTTTTTTTTTTTT	-	-	-	-	-	-	-	-	-	-	-
http://www.cagmdb.org/view_table.php?id=260068&minProb=50&submit=Search	260068	chr1	235234623	235234635	neg	CA	13	CACACACACACAC	ARID4B	nc_intron,intron	-	-	-	-	-	-	-	-	-
http://www.cagmdb.org/view_table.php?id=383966&minProb=50&submit=Search	383966	chr3	189984329	189984338	neg	A	10	AAAAAAAAAA	P3H2	intron	-	-	-	-	-	-	-	-	-
http://www.cagmdb.org/view_table.php?id=461897&minProb=50&submit=Search	461897	chr6	4052253	4052279	pos	TTG	27	TTGTTGTTGTTGTTGTTGTTGTTGTTG	PRPF4B	nc_intron,intron	-	-	-	-	-	-	-	-	-
http://www.cagmdb.org/view_table.php?id=119695&minProb=50&submit=Search	119695	chr14	80894550	80894559	neg	A	10	AAAAAAAAAA	CEP128	intron	-	-	-	-	-	-	-	-	-
http://www.cagmdb.org/view_table.php?id=433780&minProb=50&submit=Search	433780	chr5	42804479	42804496	neg	AATA	18	AATAAATAAATAAATAAA	SELENOP	intron	-	-	-	-	-	-	-	-	-
http://www.cagmdb.org/view_table.php?id=288422&minProb=50&submit=Search	288422	chr22	26313572	26313617	pos	AC	46	ACACACACACACACACACACACACACACACACGCACACACACACAC	SEZ6L	intron	-	-	-	-	-	-	-	-	-
http://www.cagmdb.org/view_table.php?id=59183&minProb=50&submit=Search	59183	chr12	8366956	8366984	neg	CCA	29	CCACCACCACCACCACCACCACCACCACC	LINC00937	nc_intron	-	-	-	-	-	-	-	-	-
http://www.cagmdb.org/view_table.php?id=209912&minProb=50&submit=Search	209912	chr19	42215001	42215031	neg	AC	31	ACACACACACACACACACACACACACACACA	DEDD2	nc_intron,intron	-	-	-	-	-	-	-	-	-
http://www.cagmdb.org/view_table.php?id=305819&minProb=50&submit=Search	305819	chr2	48620780	48620821	pos	AATA	42	AATAAATAAATAAATAAATAAATAAATAAATAAATAAATAAA	GTF2A1L,STON1-GTF2A1L	intron	-	-	-	-	-	-	-	-	-
http://www.cagmdb.org/view_table.php?id=160740&minProb=50&submit=Search	160740	chr16	84091000	84091015	neg	A	16	AAAAAAAAAAAAAAAA	MBTPS1	intron	-	-	-	-	-	-	-	-	-
http://www.cagmdb.org/view_table.php?id=464570&minProb=50&submit=Search	464570	chr6	15593089	15593102	neg	A	14	AAAAAAAAAAAAAA	DTNBP1	nc_intron,intron	-	-	-	-	-	-	-	-	-
http://www.cagmdb.org/view_table.php?id=82404&minProb=50&submit=Search	82404	chr12	117330301	117330329	neg	CA	29	CACACACACACACACACACACACACACAC	NOS1	intron	-	-	-	-	-	-	-	-	-
http://www.cagmdb.org/view_table.php?id=337811&minProb=50&submit=Search	337811	chr2	205697313	205697345	pos	TG	33	TGTGTGTGTGTGTGTGTGTGTGTGTGTGTGTGT	NRP2	intron	-	-	-	-	-	-	-	-	-
http://www.cagmdb.org/view_table.php?id=20082&minProb=50&submit=Search	20082	chr10	86699240	86699268	pos	TC	29	TCTCTCTCTCTCTCTCTCTCTCTCTCTCT	LDB3	intron	-	-	-	-	-	-	-	-	-
http://www.cagmdb.org/view_table.php?id=27723&minProb=50&submit=Search	27723	chr10	121790030	121790045	neg	AC	16	ACACACACACACACAC	ATE1	nc_intron,intron	-	-	-	-	-	-	-	-	-
http://www.cagmdb.org/view_table.php?id=303651&minProb=50&submit=Search	303651	chr2	38943792	38943801	pos	T	10	TTTTTTTTTT	ARHGEF33	intron	-	-	-	-	-	-	-	-	-
http://www.cagmdb.org/view_table.php?id=333118&minProb=50&submit=Search	333118	chr2	182967373	182967384	neg	A	12	AAAAAAAAAAAA	NCKAP1	intron	-	-	-	-	-	-	-	-	-
http://www.cagmdb.org/view_table.php?id=79730&minProb=50&submit=Search	79730	chr12	107544148	107544164	pos	TGCCT	17	TGCCTTGCCTTGCCTTG	BTBD11	intron	-	-	-	-	-	-	-	-	-
http://www.cagmdb.org/view_table.php?id=447972&minProb=50&submit=Search	447972	chr5	119473839	119473856	pos	CA	18	CACACACACACACACACA	HSD17B4	utr5,intron	-	-	-	-	-	-	-	-	-
http://www.cagmdb.org/view_table.php?id=205364&minProb=50&submit=Search	205364	chr19	21375214	21375230	pos	TG	17	TGTGTGTGTGTGTGTGT	ZNF738	intron	-	-	-	-	-	-	-	-	-
http://www.cagmdb.org/view_table.php?id=56296&minProb=50&submit=Search	56296	chr11	130032803	130032814	-	T	12	TTTTTTTTTTTT	-	-	-	-	-	-	-	-	-	-	-
http://www.cagmdb.org/view_table.php?id=129779&minProb=50&submit=Search	129779	chr15	41844823	41844841	pos	TGGCTT	19	TGGCTTTGGCTTTGGCTTT	JMJD7-PLA2G4B,PLA2G4B	intron	-	-	-	-	-	-	-	-	-
http://www.cagmdb.org/view_table.php?id=534240&minProb=50&submit=Search	534240	chr8	18556384	18556393	neg	A	10	AAAAAAAAAA	PSD3	intron	-	-	-	-	-	-	-	-	-
http://www.cagmdb.org/view_table.php?id=290994&minProb=50&submit=Search	290994	chr22	36295402	36295422	neg	GT	21	GTGTGTGTGTGTGTGTGTGTG	MYH9	intron	-	-	-	-	-	-	-	-	-
http://www.cagmdb.org/view_table.php?id=536444&minProb=50&submit=Search	536444	chr8	28026763	28026795	neg	TCA	33	TCATCATCATCATCATCATCATCATCATCATCA	NUGGC	intron	-	-	-	-	-	-	-	-	-
http://www.cagmdb.org/view_table.php?id=553838&minProb=50&submit=Search	553838	chr8	112690182	112690192	neg	T	11	TTTTTTTTTTT	CSMD3	intron	-	-	-	-	-	-	-	-	-
http://www.cagmdb.org/view_table.php?id=63832&minProb=50&submit=Search	63832	chr12	30734850	30734887	neg	AC	38	ACACACACACACACACACACACACACACACACACACAC	CAPRIN2	utr5,intron	-	-	-	-	-	-	-	-	-
http://www.cagmdb.org/view_table.php?id=235107&minProb=50&submit=Search	235107	chr1	92478758	92478794	neg	AG	37	AGAGAGAGAGAGAGAGAGAGAGAGAGAGAGAGAGAGA	GFI1	intron	-	-	-	-	-	-	-	-	-
http://www.cagmdb.org/view_table.php?id=248954&minProb=50&submit=Search	248954	chr1	183131429	183131460	pos	GT	32	GTGTGTGTGTGTGTGTGTGTGTGTGTGTGTGT	LAMC1	intron	-	-	-	-	-	-	-	-	-
http://www.cagmdb.org/view_table.php?id=255266&minProb=50&submit=Search	255266	chr1	212617933	212617966	pos	GT	34	GTGTGTGTGTGTGCGTGTGTGTGTGTGTGTGTGT	ATF3	intron	-	-	-	-	-	-	-	-	-
http://www.cagmdb.org/view_table.php?id=559352&minProb=50&submit=Search	559352	chr8	138367861	138367887	neg	AC	27	ACACACACACACACACACACACACACA	FAM135B	intron	-	-	-	-	-	-	-	-	-
http://www.cagmdb.org/view_table.php?id=328106&minProb=50&submit=Search	328106	chr2	157875489	157875508	neg	AC	20	ACACACACACACACACACAC	ACVR1	utr5,intron	-	-	-	-	-	-	-	-	-
http://www.cagmdb.org/view_table.php?id=129544&minProb=50&submit=Search	129544	chr15	41058552	41058594	neg	TG	43	TGTGTGTGTGTGTGTGTGCGTGTGTGTGTGTGTGTGTGTGTGT	INO80	nc_intron,intron	-	-	-	-	-	-	-	-	-
http://www.cagmdb.org/view_table.php?id=130160&minProb=50&submit=Search	130160	chr15	43492238	43492248	neg	A	11	AAAAAAAAAAA	TP53BP1	utr5,intron	-	-	-	-	-	-	-	-	-
http://www.cagmdb.org/view_table.php?id=564983&minProb=50&submit=Search	564983	chr9	21165804	21165819	neg	AATA	16	AATAAATAAATAAATA	IFNA21	exon	-	-	-	-	-	-	-	-	-
http://www.cagmdb.org/view_table.php?id=208192&minProb=50&submit=Search	208192	chr19	35845262	35845278	neg	AG	17	AGAGAGAGAGAGAGAGA	NPHS1	intron	-	-	-	-	-	-	-	-	-
http://www.cagmdb.org/view_table.php?id=169600&minProb=50&submit=Search	169600	chr17	32035339	32035348	pos	A	10	AAAAAAAAAA	LRRC37B	intron	-	-	-	-	-	-	-	-	-
http://www.cagmdb.org/view_table.php?id=401361&minProb=50&submit=Search	401361	chr4	74097587	74097611	neg	AAAT	25	AAATAAATAAATAAATAAATAAATA	CXCL2	exon,utr3	-	-	-	-	-	-	-	-	-
http://www.cagmdb.org/view_table.php?id=516449&minProb=50&submit=Search	516449	chr7	94401530	94401556	pos	TA	27	TATATATATATATAATTTTTTTTTTTT	COL1A2	intron	-	-	-	-	-	-	-	-	-
http://www.cagmdb.org/view_table.php?id=425309&minProb=50&submit=Search	425309	chr5	2788419	2788428	-	C	10	CCCCCCCCCC	-	-	-	-	-	-	-	-	-	-	-
http://www.cagmdb.org/view_table.php?id=568527&minProb=50&submit=Search	568527	chr9	38414034	38414064	neg	CA	31	CACACACACACACACACACACACACACACAC	IGFBPL1	intron	-	-	-	-	-	-	-	-	-
http://www.cagmdb.org/view_table.php?id=297750&minProb=50&submit=Search	297750	chr2	11133282	11133300	pos	TC	19	TCTCTCTCTCTCTCTCTCT	C2orf50	utr5,exon	-	-	-	-	-	-	-	-	-
http://www.cagmdb.org/view_table.php?id=186364&minProb=50&submit=Search	186364	chr18	23509357	23509372	pos	AT	16	ATATATATATATATAT	RMC1	utr5,intron	-	-	-	-	-	-	-	-	-
http://www.cagmdb.org/view_table.php?id=590114&minProb=50&submit=Search	590114	chrX	11169774	11169785	neg	T	12	TTTTTTTTTTTT	ARHGAP6	nc_intron,intron	-	-	-	-	-	-	-	-	-
http://www.cagmdb.org/view_table.php?id=135572&minProb=50&submit=Search	135572	chr15	68207980	68207999	neg	AC	20	ACACACACACACACACACAC	CLN6	exon,utr3	-	-	-	-	-	-	-	-	-
http://www.cagmdb.org/view_table.php?id=353271&minProb=50&submit=Search	353271	chr3	37328281	37328301	pos	CT	21	CTCTCTCTCTCTCTCTCTCTC	GOLGA4	intron	-	-	-	-	-	-	-	-	-
http://www.cagmdb.org/view_table.php?id=428318&minProb=50&submit=Search	428318	chr5	17275945	17275970	pos	CT	26	CTCTCTCTCTCTCTCTCTCTCTCTCT	BASP1	exon,utr3	-	-	-	-	-	-	-	-	-
http://www.cagmdb.org/view_table.php?id=177784&minProb=50&submit=Search	177784	chr17	66067017	66067057	neg	AC	41	ACACACACACACACACACACACACACACACACACACACACA	CEP112	intron	-	-	-	-	-	-	-	-	-
http://www.cagmdb.org/view_table.php?id=491799&minProb=50&submit=Search	491799	chr6	147314183	147314210	pos	AC	28	ACACACACACACACACACACACACACAC	STXBP5	intron	-	-	-	-	-	-	-	-	-
http://www.cagmdb.org/view_table.php?id=301431&minProb=50&submit=Search	301431	chr2	28593948	28593961	pos	T	14	TTTTTTTTTTTTTT	PLB1	nc_intron,intron	-	-	-	-	-	-	-	-	-
http://www.cagmdb.org/view_table.php?id=304445&minProb=50&submit=Search	304445	chr2	42695749	42695761	pos	T	13	TTTTTTTTTTTTT	MTA3	intron	-	-	-	-	-	-	-	-	-
http://www.cagmdb.org/view_table.php?id=528719&minProb=50&submit=Search	528719	chr7	150687106	150687155	pos	GT	50	GTGTGTGTGTGTGTGTGTGTGTGTGTGTGTGTGTGTGTGTGTGTGTGTGT	GIMAP2	intron	-	-	-	-	-	-	-	-	-
http://www.cagmdb.org/view_table.php?id=6864&minProb=50&submit=Search	6864	chr10	27862792	27862803	neg	GT	12	GTGTGTGTGTGT	ARMC4	intron	-	-	-	-	-	-	-	-	-
http://www.cagmdb.org/view_table.php?id=166719&minProb=50&submit=Search	166719	chr17	18028571	18028587	neg	A	17	AAAAAAAAAAAAAAAAA	ATPAF2	intron	-	-	-	-	-	-	-	-	-
http://www.cagmdb.org/view_table.php?id=385949&minProb=50&submit=Search	385949	chr4	952629	952659	pos	TG	31	TGTGTGTGTGTGTGTGTGTGTGTGTGTGTGT	TMEM175	intron	-	-	-	-	-	-	-	-	-
http://www.cagmdb.org/view_table.php?id=263987&minProb=50&submit=Search	263987	chr20	3165393	3165402	neg	C	10	CCCCCCCCCC	LZTS3	intron	-	-	-	-	-	-	-	-	-
http://www.cagmdb.org/view_table.php?id=496744&minProb=50&submit=Search	496744	chr7	35443	35475	-	TGC	33	TGCTGCTGCTGCTGCTGCTGCTGCTGCTGCTGC	-	-	-	-	-	-	-	-	-	-	-
http://www.cagmdb.org/view_table.php?id=224581&minProb=50&submit=Search	224581	chr1	42610885	42610900	pos	T	16	TTTTTTTTTTTTTTTT	CCDC30	intron	-	-	-	-	-	-	-	-	-
http://www.cagmdb.org/view_table.php?id=401263&minProb=50&submit=Search	401263	chr4	73598569	73598604	neg	TG	36	TGTGTGTGTGTGTGTGTGCACGCATGTGTGTGTGTG	RASSF6	intron	-	-	-	-	-	-	-	-	-
http://www.cagmdb.org/view_table.php?id=82713&minProb=50&submit=Search	82713	chr12	118383996	118384007	pos	T	12	TTTTTTTTTTTT	SUDS3	intron	-	-	-	-	-	-	-	-	-
http://www.cagmdb.org/view_table.php?id=450560&minProb=50&submit=Search	450560	chr5	132885250	132885277	neg	GT	28	GTGTGTGTGTGTGTGTGTGTGTGTGTGT	AFF4	intron	-	-	-	-	-	-	-	-	-
http://www.cagmdb.org/view_table.php?id=385948&minProb=50&submit=Search	385948	chr4	952564	952592	pos	TG	29	TGTGTGTGTGTGTGTGTGTGTGTGTGTGT	TMEM175	intron	-	-	-	-	-	-	-	-	-
http://www.cagmdb.org/view_table.php?id=476056&minProb=50&submit=Search	476056	chr6	70234290	70234308	neg	AAAAC	19	AAAACAAAACAAAACAAAA	COL9A1	intron	-	-	-	-	-	-	-	-	-
http://www.cagmdb.org/view_table.php?id=484574&minProb=50&submit=Search	484574	chr6	112206947	112206974	neg	CAAAA	28	CAAAACAAAACAAAACAAAACAAAACAA	LAMA4	intron	-	-	-	-	-	-	-	-	-
http://www.cagmdb.org/view_table.php?id=65802&minProb=50&submit=Search	65802	chr12	43432475	43432486	neg	A	12	AAAAAAAAAAAA	ADAMTS20	intron	-	-	-	-	-	-	-	-	-
http://www.cagmdb.org/view_table.php?id=285914&minProb=50&submit=Search	285914	chr21	46227705	46227717	neg	A	13	AAAAAAAAAAAAA	LSS	utr5,intron	-	-	-	-	-	-	-	-	-
http://www.cagmdb.org/view_table.php?id=274645&minProb=50&submit=Search	274645	chr20	51697236	51697280	neg	TG	45	TGTGTGTGTGTGTGTCTGTGTGTGTGTGTGTCTGTCTGTCTGTCT	ATP9A	intron	-	-	-	-	-	-	-	-	-
http://www.cagmdb.org/view_table.php?id=229620&minProb=50&submit=Search	229620	chr1	65565834	65565863	pos	CT	30	CTCTCTCTCTCTCACACACACACACACACA	LEPR	intron	-	-	-	-	-	-	-	-	-
http://www.cagmdb.org/view_table.php?id=202790&minProb=50&submit=Search	202790	chr19	13212828	13212849	neg	AC	22	ACACACACACACACACACACAC	CACNA1A	intron	-	-	-	-	-	-	-	-	-
http://www.cagmdb.org/view_table.php?id=501141&minProb=50&submit=Search	501141	chr7	20140803	20140853	neg	AC	51	ACACACACACACACACACACACAGACACACACACACAGACACACACACACA	MACC1	exon,utr3	-	-	-	-	-	-	-	-	-
http://www.cagmdb.org/view_table.php?id=387799&minProb=50&submit=Search	387799	chr4	10021677	10021690	neg	T	14	TTTTTTTTTTTTTT	SLC2A9	intron	-	-	-	-	-	-	-	-	-
http://www.cagmdb.org/view_table.php?id=582596&minProb=50&submit=Search	582596	chr9	128258517	128258554	neg	CCT	38	CCTCCTCCTCCTCCTCCTCCTCATCCTCCTCCTCCTCC	GOLGA2	cds	GOLGA2	863	2108	5	62	16	|CCTCCTCCTCCTCCTCCTCCTCATCCTCCTCCTCCTCC|	C|CTCCTCCTCCTCCTCCTCCTCATCCTCCTCCTCCTC|C	EEEEEEEDEEEE
http://www.cagmdb.org/view_table.php?id=509559&minProb=50&submit=Search	509559	chr7	65179538	65179551	pos	C	14	CCCCCCCCCCCCCC	INTS4P1	nc_intron	-	-	-	-	-	-	-	-	-
http://www.cagmdb.org/view_table.php?id=572325&minProb=50&submit=Search	572325	chr9	81652107	81652138	neg	AC	32	ACACACACACACACACACACACACACACACAC	TLE1	intron	-	-	-	-	-	-	-	-	-
http://www.cagmdb.org/view_table.php?id=259844&minProb=50&submit=Search	259844	chr1	234429765	234429777	neg	G	13	GGGGGGGGGGGGG	TARBP1	intron	-	-	-	-	-	-	-	-	-
http://www.cagmdb.org/view_table.php?id=211972&minProb=50&submit=Search	211972	chr19	49154454	49154496	neg	CAT	43	CATCATCATCATCATCATCATCATCATCATCATCATCATCATC	HRC	cds	HRC	1316	741	5	1047	741	|CATCATCATCATCATCATCATCATCATCATCATCATCATCATC|	C|ATCATCATCATCATCATCATCATCATCATCATCATCATCATC|	DDDDDDDDDDDDDD
http://www.cagmdb.org/view_table.php?id=229887&minProb=50&submit=Search	229887	chr1	67050509	67050518	neg	A	10	AAAAAAAAAA	SLC35D1	intron	-	-	-	-	-	-	-	-	-
http://www.cagmdb.org/view_table.php?id=268278&minProb=50&submit=Search	268278	chr20	23421268	23421279	neg	C	12	CCCCCCCCCCCC	NAPB	utr5,nc_intron,intron	-	-	-	-	-	-	-	-	-
http://www.cagmdb.org/view_table.php?id=60790&minProb=50&submit=Search	60790	chr12	15899834	15899845	pos	T	12	TTTTTTTTTTTT	STRAP	intron	-	-	-	-	-	-	-	-	-
http://www.cagmdb.org/view_table.php?id=65824&minProb=50&submit=Search	65824	chr12	43570810	43570819	-	A	10	AAAAAAAAAA	-	-	-	-	-	-	-	-	-	-	-
http://www.cagmdb.org/view_table.php?id=173903&minProb=50&submit=Search	173903	chr17	49706103	49706122	neg	T	20	TTTTTTTTTTTTTTTTTTTT	SLC35B1	intron	-	-	-	-	-	-	-	-	-
http://www.cagmdb.org/view_table.php?id=218042&minProb=50&submit=Search	218042	chr1	15919116	15919125	pos	T	10	TTTTTTTTTT	SPEN	intron	-	-	-	-	-	-	-	-	-
http://www.cagmdb.org/view_table.php?id=123084&minProb=50&submit=Search	123084	chr14	96304616	96304629	neg	A	14	AAAAAAAAAAAAAA	ATG2B	intron	-	-	-	-	-	-	-	-	-
http://www.cagmdb.org/view_table.php?id=562332&minProb=50&submit=Search	562332	chr9	8338848	8338865	neg	AG	18	AGAGAGAGAGAGAGAGAG	PTPRD	intron	-	-	-	-	-	-	-	-	-
http://www.cagmdb.org/view_table.php?id=9365&minProb=50&submit=Search	9365	chr10	38115067	38115116	pos	GT	50	GTGTGTGTGTGTGTGTGTGTGTGTGTGTGTGTGTGTGTGTGTGTGTGTGT	ZNF37A	intron	-	-	-	-	-	-	-	-	-
http://www.cagmdb.org/view_table.php?id=518398&minProb=50&submit=Search	518398	chr7	102200257	102200266	pos	T	10	TTTTTTTTTT	CUX1	intron	-	-	-	-	-	-	-	-	-
http://www.cagmdb.org/view_table.php?id=134840&minProb=50&submit=Search	134840	chr15	64917520	64917540	pos	TGTC	21	TGTCTGTCTGTCTGTCTGTCT	ANKDD1A	intron	-	-	-	-	-	-	-	-	-
http://www.cagmdb.org/view_table.php?id=162800&minProb=50&submit=Search	162800	chr17	2297564	2297587	neg	AC	24	ACACACACACACACACACACACAC	SMG6	intron	-	-	-	-	-	-	-	-	-
http://www.cagmdb.org/view_table.php?id=460941&minProb=50&submit=Search	460941	chr5	180620740	180620757	neg	GT	18	GTGTGTGTGTGTGTGTGT	FLT4	intron	-	-	-	-	-	-	-	-	-
http://www.cagmdb.org/view_table.php?id=34029&minProb=50&submit=Search	34029	chr11	20389654	20389668	pos	A	15	AAAAAAAAAAAAAAA	PRMT3	utr5,intron	-	-	-	-	-	-	-	-	-
http://www.cagmdb.org/view_table.php?id=122324&minProb=50&submit=Search	122324	chr14	92816528	92816546	pos	CTTCG	19	CTTCGCTTCGCTTCGCTTC	GOLGA5	intron	-	-	-	-	-	-	-	-	-
http://www.cagmdb.org/view_table.php?id=12957&minProb=50&submit=Search	12957	chr10	54132841	54132862	neg	AC	22	ACACACACACACACACACACAC	PCDH15	intron	-	-	-	-	-	-	-	-	-
http://www.cagmdb.org/view_table.php?id=43870&minProb=50&submit=Search	43870	chr11	70331779	70331815	pos	CAAAAA	37	CAAAAACAAAAACAAAAACAAAAACAAAAACAAAAAC	PPFIA1	nc_intron,intron	-	-	-	-	-	-	-	-	-
http://www.cagmdb.org/view_table.php?id=241962&minProb=50&submit=Search	241962	chr1	150714124	150714133	neg	A	10	AAAAAAAAAA	HORMAD1	intron	-	-	-	-	-	-	-	-	-
http://www.cagmdb.org/view_table.php?id=537717&minProb=50&submit=Search	537717	chr8	33498674	33498689	neg,pos	T	16	TTTTTTTTTTTTTTTT	MAK16,TTI2	exon,utr3	-	-	-	-	-	-	-	-	-
http://www.cagmdb.org/view_table.php?id=193814&minProb=50&submit=Search	193814	chr18	58745651	58745661	pos	T	11	TTTTTTTTTTT	MALT1	intron	-	-	-	-	-	-	-	-	-
http://www.cagmdb.org/view_table.php?id=359202&minProb=50&submit=Search	359202	chr3	65621918	65621941	neg	CA	24	CACACACACACACACACACACACA	MAGI1	intron	-	-	-	-	-	-	-	-	-
http://www.cagmdb.org/view_table.php?id=131997&minProb=50&submit=Search	131997	chr15	52248587	52248623	neg	CA	37	CACACACACACACACACACACTCTCTCTCTCTCTCTC	MYO5C	intron	-	-	-	-	-	-	-	-	-
http://www.cagmdb.org/view_table.php?id=579167&minProb=50&submit=Search	579167	chr9	113393390	113393409	neg	CCCCAA	20	CCCCAACCCCAACCCCAACC	ALAD	intron	-	-	-	-	-	-	-	-	-
http://www.cagmdb.org/view_table.php?id=81191&minProb=50&submit=Search	81191	chr12	113128246	113128281	neg	AC	36	ACACACACACACACACACACACACACACACACACAC	RASAL1	intron	-	-	-	-	-	-	-	-	-
http://www.cagmdb.org/view_table.php?id=341818&minProb=50&submit=Search	341818	chr2	223901039	223901049	neg	A	11	AAAAAAAAAAA	WDFY1	intron	-	-	-	-	-	-	-	-	-
http://www.cagmdb.org/view_table.php?id=68318&minProb=50&submit=Search	68318	chr12	54532088	54532102	pos	T	15	TTTTTTTTTTTTTTT	NCKAP1L	intron	-	-	-	-	-	-	-	-	-
http://www.cagmdb.org/view_table.php?id=78917&minProb=50&submit=Search	78917	chr12	103739528	103739573	pos	TG	46	TGTGTGTGTGTGTGTGTGTGTGTGTGTGTGTGTGTGTGTGTGTGTG	STAB2	intron	-	-	-	-	-	-	-	-	-
http://www.cagmdb.org/view_table.php?id=79529&minProb=50&submit=Search	79529	chr12	106608765	106608794	neg,pos	TTTC	30	TTTCTTTCTTTCTTTCTTTTTTTTTTTTTT	RFX4,LOC100287944	nc_intron,intron	-	-	-	-	-	-	-	-	-
http://www.cagmdb.org/view_table.php?id=24495&minProb=50&submit=Search	24495	chr10	106620249	106620267	neg	AG	19	AGAGAGAGAGAGAGAGAGA	SORCS1	intron	-	-	-	-	-	-	-	-	-
http://www.cagmdb.org/view_table.php?id=120734&minProb=50&submit=Search	120734	chr14	85627578	85627600	pos	AC	23	ACACACACACACACACACACACA	FLRT2	exon,utr3	-	-	-	-	-	-	-	-	-
http://www.cagmdb.org/view_table.php?id=219191&minProb=50&submit=Search	219191	chr1	20779712	20779726	neg	A	15	AAAAAAAAAAAAAAA	HP1BP3	intron	-	-	-	-	-	-	-	-	-
http://www.cagmdb.org/view_table.php?id=172243&minProb=50&submit=Search	172243	chr17	43484234	43484255	pos	GGAAGGA	22	GGAAGGAGGAAGGAGGAAGGAG	DHX8	utr5,nc_intron,intron	-	-	-	-	-	-	-	-	-
http://www.cagmdb.org/view_table.php?id=274196&minProb=50&submit=Search	274196	chr20	49946261	49946275	pos	T	15	TTTTTTTTTTTTTTT	RNF114	intron	-	-	-	-	-	-	-	-	-
http://www.cagmdb.org/view_table.php?id=466660&minProb=50&submit=Search	466660	chr6	24417941	24417968	pos	A	28	AAAAAAAAAAAAAGACAAGACAAGACAA	MRS2	nc_intron,intron	-	-	-	-	-	-	-	-	-
http://www.cagmdb.org/view_table.php?id=443540&minProb=50&submit=Search	443540	chr5	96429110	96429119	neg,pos	A	10	AAAAAAAAAA	LOC101929710,PCSK1	nc_intron,intron	-	-	-	-	-	-	-	-	-
http://www.cagmdb.org/view_table.php?id=515016&minProb=50&submit=Search	515016	chr7	87426945	87426980	neg	GT	36	GTGTGTGTGTGTGTGTGTGTGTGTGTGTGTGTGTGT	ABCB4	intron	-	-	-	-	-	-	-	-	-
http://www.cagmdb.org/view_table.php?id=70105&minProb=50&submit=Search	70105	chr12	63647416	63647436	neg	ATA	21	ATAATAATAATAATAATAATA	DPY19L2	intron	-	-	-	-	-	-	-	-	-
http://www.cagmdb.org/view_table.php?id=528806&minProb=50&submit=Search	528806	chr7	151050847	151050867	pos	CCCCAG	21	CCCCAGCCCCAGCCCCAGCCC	ASIC3	nc_exon,cds	ASIC3	902	673	3	89	86	|CCCCAGCCCCAGCCCCAGCCC|	C|CCCAGCCCCAGCCCCAGC|CC	PSPSPS
http://www.cagmdb.org/view_table.php?id=269673&minProb=50&submit=Search	269673	chr20	31766455	31766496	pos	GT	42	GTGTGTGTGTGTGTGTGTGTGTGTGTGTGTGTGTGTGTGTGT	TPX2	intron	-	-	-	-	-	-	-	-	-
http://www.cagmdb.org/view_table.php?id=385937&minProb=50&submit=Search	385937	chr4	893726	893735	neg	C	10	CCCCCCCCCC	GAK	intron	-	-	-	-	-	-	-	-	-
http://www.cagmdb.org/view_table.php?id=124277&minProb=50&submit=Search	124277	chr14	101046793	101046823	pos	TGG	31	TGGTGGTGGTGGTGGTGGTGGTGGTGGTGGT	MIR381HG	nc_intron	-	-	-	-	-	-	-	-	-
http://www.cagmdb.org/view_table.php?id=431940&minProb=50&submit=Search	431940	chr5	33546009	33546022	neg	A	14	AAAAAAAAAAAAAA	ADAMTS12	intron	-	-	-	-	-	-	-	-	-
http://www.cagmdb.org/view_table.php?id=237215&minProb=50&submit=Search	237215	chr1	103006179	103006209	neg	AAAT	31	AAATAAATAAATAAATAAATAAATAAATAAA	COL11A1	nc_intron,intron	-	-	-	-	-	-	-	-	-
http://www.cagmdb.org/view_table.php?id=591903&minProb=50&submit=Search	591903	chrX	19355530	19355549	pos	GGCCAA	20	GGCCAAGGCCAAGGCCAAGG	PDHA1	intron	-	-	-	-	-	-	-	-	-
http://www.cagmdb.org/view_table.php?id=609428&minProb=50&submit=Search	609428	chrX	110067155	110067179	pos	CA	25	CACACACACACACACACACACACAC	TMEM164	utr5,intron	-	-	-	-	-	-	-	-	-
http://www.cagmdb.org/view_table.php?id=117246&minProb=50&submit=Search	117246	chr14	70600440	70600452	neg	A	13	AAAAAAAAAAAAA	MED6	intron	-	-	-	-	-	-	-	-	-
http://www.cagmdb.org/view_table.php?id=559436&minProb=50&submit=Search	559436	chr8	138762589	138762610	neg	CA	22	CACACACACACACACACACACA	COL22A1	intron	-	-	-	-	-	-	-	-	-
http://www.cagmdb.org/view_table.php?id=130205&minProb=50&submit=Search	130205	chr15	43835292	43835315	pos	CCCGCCC	24	CCCGCCCCCCGCCCCCCGCCCCCC	WDR76	intron	-	-	-	-	-	-	-	-	-
http://www.cagmdb.org/view_table.php?id=583062&minProb=50&submit=Search	583062	chr9	129890399	129890412	neg	GA	14	GAGAGAGAGAGAGA	FNBP1	exon,utr3	-	-	-	-	-	-	-	-	-
http://www.cagmdb.org/view_table.php?id=302271&minProb=50&submit=Search	302271	chr2	32532135	32532171	pos	GT	37	GTGTGTGTGTGTGTGTGTGTGTGTGTGTGTGTGTGTG	MIR558,BIRC6	intron,nc_exon	-	-	-	-	-	-	-	-	-
http://www.cagmdb.org/view_table.php?id=239403&minProb=50&submit=Search	239403	chr1	113698153	113698188	neg	AC	36	ACACACACACACACACACACACACACACACACACAC	PHTF1	nc_intron,intron	-	-	-	-	-	-	-	-	-
http://www.cagmdb.org/view_table.php?id=535408&minProb=50&submit=Search	535408	chr8	23571936	23571945	pos	T	10	TTTTTTTTTT	SLC25A37	exon,utr3	-	-	-	-	-	-	-	-	-
http://www.cagmdb.org/view_table.php?id=448954&minProb=50&submit=Search	448954	chr5	124743855	124743882	neg	AGC	28	AGCAGCAGCAGCAGCAGCAGCAGCAGCA	ZNF608	intron	-	-	-	-	-	-	-	-	-
http://www.cagmdb.org/view_table.php?id=210688&minProb=50&submit=Search	210688	chr19	45409232	45409251	pos	AAG	20	AAGAAGAAGAAGAAGAAGAA	CD3EAP,ERCC1	exon,utr3,cds	CD3EAP	1263	250	2	1099	250	|AAGAAGAAGAAGAAGAAGAA|	|AAGAAGAAGAAGAAGAAG|AA	KKKKKK
http://www.cagmdb.org/view_table.php?id=244653&minProb=50&submit=Search	244653	chr1	162590571	162590591	pos	TC	21	TCTCTCTCTCTCTCTCTCTCT	UAP1	intron	-	-	-	-	-	-	-	-	-
http://www.cagmdb.org/view_table.php?id=257508&minProb=50&submit=Search	257508	chr1	223363361	223363382	neg	TGC	22	TGCTGCTGCTGCTGCTGCTGCT	SUSD4	cds	SUSD4	1408	43	7	83	43	|TGCTGCTGCTGCTGCTGCTGCT|	TG|CTGCTGCTGCTGCTGCTG|CT	QQQQQQ
http://www.cagmdb.org/view_table.php?id=349175&minProb=50&submit=Search	349175	chr3	17237971	17237980	neg	A	10	AAAAAAAAAA	TBC1D5	intron	-	-	-	-	-	-	-	-	-
http://www.cagmdb.org/view_table.php?id=173382&minProb=50&submit=Search	173382	chr17	48111874	48111883	pos	T	10	TTTTTTTTTT	SNX11	utr5,intron	-	-	-	-	-	-	-	-	-
http://www.cagmdb.org/view_table.php?id=300811&minProb=50&submit=Search	300811	chr2	25886882	25886911	-	TTTA	30	TTTATTTATTTATTTATTTATTTATTTATT	-	-	-	-	-	-	-	-	-	-	-
http://www.cagmdb.org/view_table.php?id=461175&minProb=50&submit=Search	461175	chr6	499431	499473	neg	AC	43	ACACACACACACACACACACACACACACACACACACACACACA	EXOC2	nc_intron,intron	-	-	-	-	-	-	-	-	-
http://www.cagmdb.org/view_table.php?id=28500&minProb=50&submit=Search	28500	chr10	125841188	125841200	neg,pos	TG	13	TGTGTGTGTGTGT	BCCIP,DHX32	intron	-	-	-	-	-	-	-	-	-
http://www.cagmdb.org/view_table.php?id=572584&minProb=50&submit=Search	572584	chr9	82982386	82982403	neg	TTTCT	18	TTTCTTTTCTTTTCTTTT	RASEF	exon,utr3	-	-	-	-	-	-	-	-	-
http://www.cagmdb.org/view_table.php?id=160939&minProb=50&submit=Search	160939	chr16	84873894	84873913	pos	T	20	TTTTTTTTTTTTTTTTTTTT	CRISPLD2	intron	-	-	-	-	-	-	-	-	-
http://www.cagmdb.org/view_table.php?id=435682&minProb=50&submit=Search	435682	chr5	56232746	56232769	neg	AC	24	ACACACACACACACACACACACAC	ANKRD55	intron	-	-	-	-	-	-	-	-	-
http://www.cagmdb.org/view_table.php?id=429279&minProb=50&submit=Search	429279	chr5	21751610	21751652	neg	GT	43	GTGTGTGTGTGTGTGTGTGTGTTTGTGTGTGTGTGTGTGTGTG	CDH12	exon,utr3	-	-	-	-	-	-	-	-	-
http://www.cagmdb.org/view_table.php?id=65801&minProb=50&submit=Search	65801	chr12	43427533	43427544	neg	A	12	AAAAAAAAAAAA	ADAMTS20	intron	-	-	-	-	-	-	-	-	-
http://www.cagmdb.org/view_table.php?id=354207&minProb=50&submit=Search	354207	chr3	42210086	42210117	pos	GGA	32	GGAGGAGGAGGAGGAGGAGGAGGAGGAGGAGG	TRAK1	nc_intron,intron,cds	TRAK1	2063	140	13	319	140	|GGAGGAGGAGGAGGAGGAGGAGGAGGAGGAGG|	G|GAGGAGGAGGAGGAGGAGGAGGAGGAGGAG|G	EEEEEEEEEE
http://www.cagmdb.org/view_table.php?id=530757&minProb=50&submit=Search	530757	chr8	1866405	1866450	pos	AT	46	ATATATATATATATTCTGACACACACACACACACACACACACACAC	ARHGEF10	intron	-	-	-	-	-	-	-	-	-
http://www.cagmdb.org/view_table.php?id=31849&minProb=50&submit=Search	31849	chr11	9433924	9433940	pos	T	17	TTTTTTTTTTTTTTTTT	IPO7	intron	-	-	-	-	-	-	-	-	-
http://www.cagmdb.org/view_table.php?id=116877&minProb=50&submit=Search	116877	chr14	68979142	68979163	neg	GGGCT	22	GGGCTGGGCTGGGCTGGGCTGG	ACTN1	utr5,exon	-	-	-	-	-	-	-	-	-
http://www.cagmdb.org/view_table.php?id=292909&minProb=50&submit=Search	292909	chr22	43827756	43827782	neg	CA	27	CACACACACACACACACACACACACAC	SULT4A1	intron	-	-	-	-	-	-	-	-	-
http://www.cagmdb.org/view_table.php?id=33136&minProb=50&submit=Search	33136	chr11	16095915	16095931	neg	A	17	AAAAAAAAAAAAAAAAA	SOX6	intron	-	-	-	-	-	-	-	-	-
http://www.cagmdb.org/view_table.php?id=583657&minProb=50&submit=Search	583657	chr9	132283161	132283172	neg	A	12	AAAAAAAAAAAA	SETX	intron	-	-	-	-	-	-	-	-	-
http://www.cagmdb.org/view_table.php?id=15989&minProb=50&submit=Search	15989	chr10	68038353	68038365	neg	A	13	AAAAAAAAAAAAA	HERC4	utr5,intron	-	-	-	-	-	-	-	-	-
http://www.cagmdb.org/view_table.php?id=8168&minProb=50&submit=Search	8168	chr10	33182834	33182862	neg	CA	29	CACACACACACACACACACACACACACAC	NRP1	nc_intron,intron	-	-	-	-	-	-	-	-	-
http://www.cagmdb.org/view_table.php?id=287154&minProb=50&submit=Search	287154	chr22	20394762	20394776	pos	T	15	TTTTTTTTTTTTTTT	ZNF74	utr5,nc_intron,intron	-	-	-	-	-	-	-	-	-
http://www.cagmdb.org/view_table.php?id=39786&minProb=50&submit=Search	39786	chr11	47245858	47245885	neg	GT	28	GTGTGTGTGTGTGTGTGTGTGTGTGTGT	ACP2	utr5,intron	-	-	-	-	-	-	-	-	-
http://www.cagmdb.org/view_table.php?id=609454&minProb=50&submit=Search	609454	chrX	110173461	110173474	pos	T	14	TTTTTTTTTTTTTT	TMEM164	intron,exon,utr3	-	-	-	-	-	-	-	-	-
http://www.cagmdb.org/view_table.php?id=193396&minProb=50&submit=Search	193396	chr18	56938809	56938842	pos	GT	34	GTGTGTGTGTGTGTGTGTGTGTGTGTGTGTGTGT	WDR7	intron	-	-	-	-	-	-	-	-	-
http://www.cagmdb.org/view_table.php?id=20272&minProb=50&submit=Search	20272	chr10	87709327	87709345	pos	AT	19	ATATATATATATATATATA	PAPSS2	intron	-	-	-	-	-	-	-	-	-
http://www.cagmdb.org/view_table.php?id=116634&minProb=50&submit=Search	116634	chr14	67774932	67774947	neg	A	16	AAAAAAAAAAAAAAAA	ZFYVE26	intron	-	-	-	-	-	-	-	-	-
http://www.cagmdb.org/view_table.php?id=164972&minProb=50&submit=Search	164972	chr17	10540360	10540372	neg,pos	A	13	AAAAAAAAAAAAA	MYH2,MYHAS	nc_intron,intron	-	-	-	-	-	-	-	-	-
http://www.cagmdb.org/view_table.php?id=84169&minProb=50&submit=Search	84169	chr12	123298257	123298280	neg	TTTCT	24	TTTCTTTTCTTTTCTTTTTTTTTT	SBNO1	intron	-	-	-	-	-	-	-	-	-
http://www.cagmdb.org/view_table.php?id=34678&minProb=50&submit=Search	34678	chr11	23431649	23431661	-	T	13	TTTTTTTTTTTTT	-	-	-	-	-	-	-	-	-	-	-
http://www.cagmdb.org/view_table.php?id=121921&minProb=50&submit=Search	121921	chr14	90899303	90899319	neg	A	17	AAAAAAAAAAAAAAAAA	RPS6KA5	intron	-	-	-	-	-	-	-	-	-
http://www.cagmdb.org/view_table.php?id=402186&minProb=50&submit=Search	402186	chr4	78058104	78058139	pos	GT	36	GTGTGTGTGTGTGTGTGCGTGTGCGTGTGTGTGTGT	FRAS1	intron	-	-	-	-	-	-	-	-	-
http://www.cagmdb.org/view_table.php?id=154472&minProb=50&submit=Search	154472	chr16	58020411	58020423	pos	TC	13	TCTCTCTCTCTCT	USB1	exon,utr3	-	-	-	-	-	-	-	-	-
http://www.cagmdb.org/view_table.php?id=358493&minProb=50&submit=Search	358493	chr3	62281539	62281551	neg,pos	T	13	TTTTTTTTTTTTT	PTPRG,PTPRG-AS1	nc_intron,intron	-	-	-	-	-	-	-	-	-
http://www.cagmdb.org/view_table.php?id=468332&minProb=50&submit=Search	468332	chr6	32155585	32155618	pos	TG	34	TGTGTGTGTGTGTGTGTGTGTGTGTGTGTGTGTG	PPT2,PPT2-EGFL8	nc_intron,intron	-	-	-	-	-	-	-	-	-
http://www.cagmdb.org/view_table.php?id=27109&minProb=50&submit=Search	27109	chr10	119037061	119037072	neg	C	12	CCCCCCCCCCCC	EIF3A	intron	-	-	-	-	-	-	-	-	-
http://www.cagmdb.org/view_table.php?id=38937&minProb=50&submit=Search	38937	chr11	43397902	43397951	pos	GT	50	GTGTGTGTGTGTGTGTGTGTGTGTGTGTGTGTGTGTGTGTGTGTGTGTGT	TTC17	intron	-	-	-	-	-	-	-	-	-
http://www.cagmdb.org/view_table.php?id=416384&minProb=50&submit=Search	416384	chr4	150102938	150102968	pos	TG	31	TGTGTGTGTGTGTGTATGTGTGTGTGTGTGT	DCLK2	nc_intron,intron	-	-	-	-	-	-	-	-	-
http://www.cagmdb.org/view_table.php?id=309070&minProb=50&submit=Search	309070	chr2	63752198	63752208	-	T	11	TTTTTTTTTTT	-	-	-	-	-	-	-	-	-	-	-
http://www.cagmdb.org/view_table.php?id=555461&minProb=50&submit=Search	555461	chr8	120280904	120280918	pos	T	15	TTTTTTTTTTTTTTT	COL14A1	intron	-	-	-	-	-	-	-	-	-
http://www.cagmdb.org/view_table.php?id=132293&minProb=50&submit=Search	132293	chr15	53613624	53613633	neg	A	10	AAAAAAAAAA	WDR72	nc_intron,intron	-	-	-	-	-	-	-	-	-
http://www.cagmdb.org/view_table.php?id=53840&minProb=50&submit=Search	53840	chr11	118339710	118339742	neg	AC	33	ACACACACACACACACACACACACACACACACA	CD3D	intron	-	-	-	-	-	-	-	-	-
http://www.cagmdb.org/view_table.php?id=476500&minProb=50&submit=Search	476500	chr6	72392821	72392830	pos	T	10	TTTTTTTTTT	RIMS1	intron	-	-	-	-	-	-	-	-	-
http://www.cagmdb.org/view_table.php?id=98314&minProb=50&submit=Search	98314	chr13	75528002	75528033	neg	CA	32	CACACACACACACACACACACACACACACACA	COMMD6	intron	-	-	-	-	-	-	-	-	-
http://www.cagmdb.org/view_table.php?id=473049&minProb=50&submit=Search	473049	chr6	52535687	52535698	neg	A	12	AAAAAAAAAAAA	TRAM2	intron	-	-	-	-	-	-	-	-	-
http://www.cagmdb.org/view_table.php?id=420521&minProb=50&submit=Search	420521	chr4	169737794	169737804	neg	A	11	AAAAAAAAAAA	HPF1	intron	-	-	-	-	-	-	-	-	-
http://www.cagmdb.org/view_table.php?id=204497&minProb=50&submit=Search	204497	chr19	17883523	17883532	pos	G	10	GGGGGGGGGG	SLC5A5	intron	-	-	-	-	-	-	-	-	-
http://www.cagmdb.org/view_table.php?id=459041&minProb=50&submit=Search	459041	chr5	172373581	172373621	neg	CATC	41	CATCCATCCATCCATCCATCCATCCATCCATCCATCCATCC	SH3PXD2B	intron	-	-	-	-	-	-	-	-	-
http://www.cagmdb.org/view_table.php?id=136615&minProb=50&submit=Search	136615	chr15	73116873	73116883	pos	T	11	TTTTTTTTTTT	NEO1	intron	-	-	-	-	-	-	-	-	-
http://www.cagmdb.org/view_table.php?id=132275&minProb=50&submit=Search	132275	chr15	53523331	53523353	neg	AG	23	AGAGAGAGAGAGAGAGAGAGAGA	WDR72	nc_intron,intron	-	-	-	-	-	-	-	-	-
http://www.cagmdb.org/view_table.php?id=238940&minProb=50&submit=Search	238940	chr1	111489033	111489068	neg	AC	36	ACACACACACACACGCACACGTGCACACACACACAC	TMIGD3	intron	-	-	-	-	-	-	-	-	-
http://www.cagmdb.org/view_table.php?id=338374&minProb=50&submit=Search	338374	chr2	208185097	208185106	neg	T	10	TTTTTTTTTT	C2orf80	intron	-	-	-	-	-	-	-	-	-
http://www.cagmdb.org/view_table.php?id=268951&minProb=50&submit=Search	268951	chr20	30215031	30215040	-	A	10	AAAAAAAAAA	-	-	-	-	-	-	-	-	-	-	-
http://www.cagmdb.org/view_table.php?id=79674&minProb=50&submit=Search	79674	chr12	107271917	107271930	-	T	14	TTTTTTTTTTTTTT	-	-	-	-	-	-	-	-	-	-	-
http://www.cagmdb.org/view_table.php?id=92952&minProb=50&submit=Search	92952	chr13	49376892	49376921	neg	TAGA	30	TAGATAGATAGATAGATAGATAGATAGATA	CAB39L	intron	-	-	-	-	-	-	-	-	-
http://www.cagmdb.org/view_table.php?id=67741&minProb=50&submit=Search	67741	chr12	52237727	52237762	pos	TG	36	TGTGTGTGTGTGTGTGTGTGTGTGTGTGTGTGTGTG	KRT7	intron	-	-	-	-	-	-	-	-	-
http://www.cagmdb.org/view_table.php?id=383823&minProb=50&submit=Search	383823	chr3	189310625	189310668	pos	AAAAT	44	AAAATAAAATAAAATAAAATAAAATAAAATAAAATAAAATAAAA	TPRG1	intron	-	-	-	-	-	-	-	-	-
http://www.cagmdb.org/view_table.php?id=300545&minProb=50&submit=Search	300545	chr2	24799574	24799586	pos	A	13	AAAAAAAAAAAAA	CENPO	nc_intron,intron	-	-	-	-	-	-	-	-	-
http://www.cagmdb.org/view_table.php?id=252776&minProb=50&submit=Search	252776	chr1	200850297	200850306	pos	T	10	TTTTTTTTTT	CAMSAP2	intron	-	-	-	-	-	-	-	-	-
http://www.cagmdb.org/view_table.php?id=8073&minProb=50&submit=Search	8073	chr10	32804931	32804952	pos	AC	22	ACACACACACACACACACACAC	CCDC7	intron	-	-	-	-	-	-	-	-	-
http://www.cagmdb.org/view_table.php?id=229813&minProb=50&submit=Search	229813	chr1	66689048	66689064	pos	A	17	AAAAAAAAAAAAAAAAA	SGIP1	intron	-	-	-	-	-	-	-	-	-
http://www.cagmdb.org/view_table.php?id=113035&minProb=50&submit=Search	113035	chr14	50752783	50752797	neg	A	15	AAAAAAAAAAAAAAA	NIN	intron	-	-	-	-	-	-	-	-	-
http://www.cagmdb.org/view_table.php?id=134191&minProb=50&submit=Search	134191	chr15	62254702	62254714	-	A	13	AAAAAAAAAAAAA	-	-	-	-	-	-	-	-	-	-	-
http://www.cagmdb.org/view_table.php?id=91420&minProb=50&submit=Search	91420	chr13	41912248	41912261	neg	TA	14	TATATATATATATA	VWA8	intron	-	-	-	-	-	-	-	-	-
http://www.cagmdb.org/view_table.php?id=534038&minProb=50&submit=Search	534038	chr8	17548859	17548869	pos	T	11	TTTTTTTTTTT	SLC7A2	intron	-	-	-	-	-	-	-	-	-
http://www.cagmdb.org/view_table.php?id=39214&minProb=50&submit=Search	39214	chr11	44594389	44594416	pos	CCAGCC	28	CCAGCCCCAGCCCCAGCCCCAGCCCCAG	CD82	utr5,intron	-	-	-	-	-	-	-	-	-
http://www.cagmdb.org/view_table.php?id=559419&minProb=50&submit=Search	559419	chr8	138684260	138684275	neg	A	16	AAAAAAAAAAAAAAAA	COL22A1	intron	-	-	-	-	-	-	-	-	-
http://www.cagmdb.org/view_table.php?id=307213&minProb=50&submit=Search	307213	chr2	55263872	55263881	neg	A	10	AAAAAAAAAA	MTIF2	utr5,intron	-	-	-	-	-	-	-	-	-
http://www.cagmdb.org/view_table.php?id=410794&minProb=50&submit=Search	410794	chr4	121132756	121132769	neg	A	14	AAAAAAAAAAAAAA	TNIP3	intron	-	-	-	-	-	-	-	-	-
http://www.cagmdb.org/view_table.php?id=253589&minProb=50&submit=Search	253589	chr1	204265069	204265085	neg	GT	17	GTGTGTGTGTGTGTGTG	PLEKHA6	intron	-	-	-	-	-	-	-	-	-
http://www.cagmdb.org/view_table.php?id=421240&minProb=50&submit=Search	421240	chr4	173313929	173313953	pos	AT	25	ATATATATATATATATTTTTTTTTT	GALNT7	intron	-	-	-	-	-	-	-	-	-
http://www.cagmdb.org/view_table.php?id=278683&minProb=50&submit=Search	278683	chr21	13975755	13975766	neg	T	12	TTTTTTTTTTTT	ANKRD20A11P	nc_intron	-	-	-	-	-	-	-	-	-
http://www.cagmdb.org/view_table.php?id=443610&minProb=50&submit=Search	443610	chr5	96780409	96780420	neg	T	12	TTTTTTTTTTTT	ERAP1	intron	-	-	-	-	-	-	-	-	-
http://www.cagmdb.org/view_table.php?id=343286&minProb=50&submit=Search	343286	chr2	230178462	230178472	neg	A	11	AAAAAAAAAAA	SP110	intron	-	-	-	-	-	-	-	-	-
http://www.cagmdb.org/view_table.php?id=58859&minProb=50&submit=Search	58859	chr12	6936729	6936775	pos	CAG	47	CAGCAGCAGCAGCAGCAGCAGCAGCAGCAGCAGCAGCAGCAGCAGCA	ATN1	cds	ATN1	1461	2065	3	1182	786	|CAGCAGCAGCAGCAGCAGCAGCAGCAGCAGCAGCAGCAGCAGCAGCA|	|CAGCAGCAGCAGCAGCAGCAGCAGCAGCAGCAGCAGCAGCAGCAG|CA	QQQQQQQQQQQQQQQ
http://www.cagmdb.org/view_table.php?id=501443&minProb=50&submit=Search	501443	chr7	21429252	21429261	pos	C	10	CCCCCCCCCC	SP4	utr5,intron	-	-	-	-	-	-	-	-	-
http://www.cagmdb.org/view_table.php?id=236469&minProb=50&submit=Search	236469	chr1	99296901	99296910	pos	T	10	TTTTTTTTTT	PLPPR4	intron	-	-	-	-	-	-	-	-	-
http://www.cagmdb.org/view_table.php?id=368163&minProb=50&submit=Search	368163	chr3	113450526	113450538	neg	A	13	AAAAAAAAAAAAA	SPICE1	intron	-	-	-	-	-	-	-	-	-
http://www.cagmdb.org/view_table.php?id=145191&minProb=50&submit=Search	145191	chr16	8901321	8901332	neg	A	12	AAAAAAAAAAAA	USP7	nc_intron,intron	-	-	-	-	-	-	-	-	-
http://www.cagmdb.org/view_table.php?id=529012&minProb=50&submit=Search	529012	chr7	151971096	151971139	pos	TAGA	44	TAGATAGATAGATAGATAGATAGATAGATAGATAGATAGATAGA	GALNTL5	nc_intron,intron	-	-	-	-	-	-	-	-	-
http://www.cagmdb.org/view_table.php?id=337062&minProb=50&submit=Search	337062	chr2	202520054	202520065	pos	T	12	TTTTTTTTTTTT	BMPR2	intron	-	-	-	-	-	-	-	-	-
http://www.cagmdb.org/view_table.php?id=131842&minProb=50&submit=Search	131842	chr15	51689401	51689432	pos	GT	32	GTGTGTGTGTGTGTGTGTGTGTGTGTGTGTGT	SCG3	utr5,intron	-	-	-	-	-	-	-	-	-
http://www.cagmdb.org/view_table.php?id=166249&minProb=50&submit=Search	166249	chr17	16149293	16149316	neg	AT	24	ATATATATATATATATATATATAT	NCOR1	intron	-	-	-	-	-	-	-	-	-
http://www.cagmdb.org/view_table.php?id=131523&minProb=50&submit=Search	131523	chr15	50254739	50254777	neg	TC	39	TCTCTCTCTCTCTCTCTCTCTCTCTCTCTCTCTCTCTCT	HDC	intron	-	-	-	-	-	-	-	-	-
http://www.cagmdb.org/view_table.php?id=129780&minProb=50&submit=Search	129780	chr15	41852770	41852780	neg	G	11	GGGGGGGGGGG	SPTBN5	intron	-	-	-	-	-	-	-	-	-
http://www.cagmdb.org/view_table.php?id=18772&minProb=50&submit=Search	18772	chr10	80289496	80289515	neg	TTC	20	TTCTTCTTCTTCTTCTTCTT	MAT1A	utr5,exon	-	-	-	-	-	-	-	-	-
http://www.cagmdb.org/view_table.php?id=148351&minProb=50&submit=Search	148351	chr16	21678408	21678421	-	AT	14	ATATATATATATAT	-	-	-	-	-	-	-	-	-	-	-
http://www.cagmdb.org/view_table.php?id=539207&minProb=50&submit=Search	539207	chr8	39867611	39867626	-	TCT	16	TCTTCTTCTTCTTCTT	-	-	-	-	-	-	-	-	-	-	-
http://www.cagmdb.org/view_table.php?id=79422&minProb=50&submit=Search	79422	chr12	106106383	106106396	neg	A	14	AAAAAAAAAAAAAA	NUAK1	intron	-	-	-	-	-	-	-	-	-
http://www.cagmdb.org/view_table.php?id=570985&minProb=50&submit=Search	570985	chr9	74935390	74935406	-	A	17	AAAAAAAAAAAAAAAAA	-	-	-	-	-	-	-	-	-	-	-
http://www.cagmdb.org/view_table.php?id=71912&minProb=50&submit=Search	71912	chr12	71634828	71634840	neg	A	13	AAAAAAAAAAAAA	ZFC3H1	intron	-	-	-	-	-	-	-	-	-
http://www.cagmdb.org/view_table.php?id=514978&minProb=50&submit=Search	514978	chr7	87173489	87173517	pos	TTTTG	29	TTTTGTTTTGTTTTGTTTTGTTTTGTTTT	DMTF1	nc_intron,intron	-	-	-	-	-	-	-	-	-
http://www.cagmdb.org/view_table.php?id=110119&minProb=50&submit=Search	110119	chr14	36320608	36320625	neg	CCA	18	CCACCACCACCACCACCA	MBIP	utr5,exon	-	-	-	-	-	-	-	-	-
http://www.cagmdb.org/view_table.php?id=377031&minProb=50&submit=Search	377031	chr3	157363203	157363218	neg	A	16	AAAAAAAAAAAAAAAA	VEPH1	intron	-	-	-	-	-	-	-	-	-
http://www.cagmdb.org/view_table.php?id=492986&minProb=50&submit=Search	492986	chr6	152444592	152444602	neg	A	11	AAAAAAAAAAA	SYNE1	intron	-	-	-	-	-	-	-	-	-
http://www.cagmdb.org/view_table.php?id=287686&minProb=50&submit=Search	287686	chr22	23138947	23138961	neg	A	15	AAAAAAAAAAAAAAA	RSPH14	intron	-	-	-	-	-	-	-	-	-
http://www.cagmdb.org/view_table.php?id=70465&minProb=50&submit=Search	70465	chr12	65068650	65068686	neg	TG	37	TGTGTGTGTGTGTGTGTGTGTGTGTGTGTGTGTGTGT	WIF1	intron	-	-	-	-	-	-	-	-	-
http://www.cagmdb.org/view_table.php?id=312519&minProb=50&submit=Search	312519	chr2	79874390	79874401	pos	A	12	AAAAAAAAAAAA	CTNNA2	intron	-	-	-	-	-	-	-	-	-
http://www.cagmdb.org/view_table.php?id=130423&minProb=50&submit=Search	130423	chr15	44832105	44832128	neg	AC	24	ACACACACACACACACACACACAC	SORD2P	nc_intron	-	-	-	-	-	-	-	-	-
http://www.cagmdb.org/view_table.php?id=173015&minProb=50&submit=Search	173015	chr17	46550387	46550412	neg,pos	T	26	TTTTTTTTTTGTGTGTTTTTTTTTTT	LRRC37A2,ARL17B,ARL17A	intron	-	-	-	-	-	-	-	-	-
http://www.cagmdb.org/view_table.php?id=86927&minProb=50&submit=Search	86927	chr13	20796260	20796272	neg	A	13	AAAAAAAAAAAAA	XPO4	intron	-	-	-	-	-	-	-	-	-
http://www.cagmdb.org/view_table.php?id=498786&minProb=50&submit=Search	498786	chr7	8156930	8156974	neg	A	45	AAAAAAAAAAAAAAAAAAAAAAAAAGAAAGAAAGAAAGAAAGAAA	ICA1	nc_intron,intron	-	-	-	-	-	-	-	-	-
http://www.cagmdb.org/view_table.php?id=370121&minProb=50&submit=Search	370121	chr3	122759186	122759219	neg	CA	34	CACACACACACACACACACACACACACACACACA	HSPBAP1	intron	-	-	-	-	-	-	-	-	-
http://www.cagmdb.org/view_table.php?id=121418&minProb=50&submit=Search	121418	chr14	88871477	88871490	pos	AT	14	ATATATATATATAT	TTC8	intron	-	-	-	-	-	-	-	-	-
http://www.cagmdb.org/view_table.php?id=309104&minProb=50&submit=Search	309104	chr2	63891025	63891036	pos	A	12	AAAAAAAAAAAA	UGP2	intron	-	-	-	-	-	-	-	-	-
http://www.cagmdb.org/view_table.php?id=229392&minProb=50&submit=Search	229392	chr1	64673105	64673117	pos	A	13	AAAAAAAAAAAAA	CACHD1	intron	-	-	-	-	-	-	-	-	-
http://www.cagmdb.org/view_table.php?id=581252&minProb=50&submit=Search	581252	chr9	122554289	122554302	-	A	14	AAAAAAAAAAAAAA	-	-	-	-	-	-	-	-	-	-	-
http://www.cagmdb.org/view_table.php?id=245600&minProb=50&submit=Search	245600	chr1	166975020	166975052	neg	TC	33	TCTCTCTCTCTCTCTCTCACACACACACACACA	ILDR2	intron	-	-	-	-	-	-	-	-	-
http://www.cagmdb.org/view_table.php?id=331426&minProb=50&submit=Search	331426	chr2	174075254	174075266	neg	G	13	GGGGGGGGGGGGG	OLA1	exon,utr3	-	-	-	-	-	-	-	-	-
http://www.cagmdb.org/view_table.php?id=348877&minProb=50&submit=Search	348877	chr3	15571773	15571797	neg	A	25	AAAAAAAAAAAAACACACACACACA	HACL1	nc_intron,intron	-	-	-	-	-	-	-	-	-
http://www.cagmdb.org/view_table.php?id=476713&minProb=50&submit=Search	476713	chr6	73290515	73290524	neg	T	10	TTTTTTTTTT	KHDC1	nc_intron,intron	-	-	-	-	-	-	-	-	-
http://www.cagmdb.org/view_table.php?id=73700&minProb=50&submit=Search	73700	chr12	80254369	80254386	pos	TTTAT	18	TTTATTTTATTTTATTTT	OTOGL	intron	-	-	-	-	-	-	-	-	-
http://www.cagmdb.org/view_table.php?id=115277&minProb=50&submit=Search	115277	chr14	61528974	61529006	pos	GT	33	GTGTGTGTGTGTGTGTGTGTGTGTGTGTGTGTG	PRKCH	intron	-	-	-	-	-	-	-	-	-
http://www.cagmdb.org/view_table.php?id=554918&minProb=50&submit=Search	554918	chr8	117799568	117799578	neg	T	11	TTTTTTTTTTT	EXT1	exon,utr3	-	-	-	-	-	-	-	-	-
http://www.cagmdb.org/view_table.php?id=456380&minProb=50&submit=Search	456380	chr5	160412524	160412553	neg	A	30	AAAAAAAAAAAAAAGAAAGAAAGAAAGAAA	SLU7	intron	-	-	-	-	-	-	-	-	-
http://www.cagmdb.org/view_table.php?id=199936&minProb=50&submit=Search	199936	chr19	4817277	4817300	neg	AGG	24	AGGAGGAGGAGGAGGAGGAGGAGG	TICAM1	cds	TICAM1	1038	1077	0	1038	1077	|AGGAGGAGGAGGAGGAGGAGGAGG|	|AGGAGGAGGAGGAGGAGGAGGAGG|	PPPPPPPP
http://www.cagmdb.org/view_table.php?id=470523&minProb=50&submit=Search	470523	chr6	41772746	41772779	neg	GT	34	GTGTGTGTGTGTGTGTGTGTGTGTGTGTGTGTGT	FRS3	intron	-	-	-	-	-	-	-	-	-
http://www.cagmdb.org/view_table.php?id=221941&minProb=50&submit=Search	221941	chr1	31433043	31433057	pos	CAG	15	CAGCAGCAGCAGCAG	SERINC2	cds	SERINC2	1101	264	8	76	128	|CAGCAGCAGCAGCAG|	|CAGCAGCAGCAGCAG|	QQQQQ
http://www.cagmdb.org/view_table.php?id=576302&minProb=50&submit=Search	576302	chr9	100303439	100303449	neg	C	11	CCCCCCCCCCC	TEX10	intron	-	-	-	-	-	-	-	-	-
http://www.cagmdb.org/view_table.php?id=215562&minProb=50&submit=Search	215562	chr1	6159228	6159259	neg	CA	32	CACACACACACACACACACACACACACACACA	CHD5	intron	-	-	-	-	-	-	-	-	-
http://www.cagmdb.org/view_table.php?id=140428&minProb=50&submit=Search	140428	chr15	90499961	90499989	pos	TGTTT	29	TGTTTTGTTTTGTTTTGTTTTGTTTTGTT	IQGAP1	intron	-	-	-	-	-	-	-	-	-
http://www.cagmdb.org/view_table.php?id=103252&minProb=50&submit=Search	103252	chr13	98711666	98711690	neg	GTTTT	25	GTTTTGTTTTGTTTTGTTTTGTTTT	SLC15A1	intron	-	-	-	-	-	-	-	-	-
http://www.cagmdb.org/view_table.php?id=98723&minProb=50&submit=Search	98723	chr13	77559511	77559550	pos	AACAC	40	AACACAACACAACACAACACAACACAACACAACACAACAC	SCEL	intron	-	-	-	-	-	-	-	-	-
http://www.cagmdb.org/view_table.php?id=21469&minProb=50&submit=Search	21469	chr10	93209733	93209753	-	C	21	CCCCCCCCCCCAAAAAAAAAA	-	-	-	-	-	-	-	-	-	-	-
http://www.cagmdb.org/view_table.php?id=17240&minProb=50&submit=Search	17240	chr10	73136955	73136987	neg	ATT	33	ATTATTATTATTATTATTATTATTATTATTATT	ECD	nc_intron,intron	-	-	-	-	-	-	-	-	-
http://www.cagmdb.org/view_table.php?id=517873&minProb=50&submit=Search	517873	chr7	100603608	100603617	neg,pos	C	10	CCCCCCCCCC	PCOLCE,PCOLCE-AS1	nc_intron,intron	-	-	-	-	-	-	-	-	-
http://www.cagmdb.org/view_table.php?id=585534&minProb=50&submit=Search	585534	chrUn_GL000220v1	142901	142931	-	CAGG	31	CAGGCAGGCAGGCAGGCAGGCAGGCAGGCAG	-	-	-	-	-	-	-	-	-	-	-
http://www.cagmdb.org/view_table.php?id=497994&minProb=50&submit=Search	497994	chr7	4983823	4983851	pos	TTG	29	TTGTTGTTGTTGTTGTTGTTGTTGTTGTT	RNF216P1	nc_intron	-	-	-	-	-	-	-	-	-
http://www.cagmdb.org/view_table.php?id=491331&minProb=50&submit=Search	491331	chr6	144781867	144781889	pos	ATGTA	23	ATGTAATGTAATGTAATGTAATG	UTRN	intron	-	-	-	-	-	-	-	-	-
http://www.cagmdb.org/view_table.php?id=321852&minProb=50&submit=Search	321852	chr2	127769006	127769039	neg	TAAA	34	TAAATAAATAAATAAATAAATAAATAAATAAATA	WDR33	intron	-	-	-	-	-	-	-	-	-
http://www.cagmdb.org/view_table.php?id=377184&minProb=50&submit=Search	377184	chr3	158102482	158102493	neg	A	12	AAAAAAAAAAAA	SHOX2	intron	-	-	-	-	-	-	-	-	-
http://www.cagmdb.org/view_table.php?id=211769&minProb=50&submit=Search	211769	chr19	48591473	48591482	pos	A	10	AAAAAAAAAA	SULT2B1	intron	-	-	-	-	-	-	-	-	-
http://www.cagmdb.org/view_table.php?id=135220&minProb=50&submit=Search	135220	chr15	66565087	66565096	neg	A	10	AAAAAAAAAA	LCTL	utr5,nc_intron,intron	-	-	-	-	-	-	-	-	-
http://www.cagmdb.org/view_table.php?id=333813&minProb=50&submit=Search	333813	chr2	186632982	186633003	pos	TAGA	22	TAGATAGATAGATAGATAGATA	ITGAV	intron	-	-	-	-	-	-	-	-	-
http://www.cagmdb.org/view_table.php?id=328891&minProb=50&submit=Search	328891	chr2	162018968	162018979	neg	T	12	TTTTTTTTTTTT	DPP4	intron	-	-	-	-	-	-	-	-	-
http://www.cagmdb.org/view_table.php?id=414091&minProb=50&submit=Search	414091	chr4	138222909	138222920	neg	T	12	TTTTTTTTTTTT	SLC7A11	intron	-	-	-	-	-	-	-	-	-
http://www.cagmdb.org/view_table.php?id=308920&minProb=50&submit=Search	308920	chr2	62955477	62955486	pos	T	10	TTTTTTTTTT	EHBP1	intron	-	-	-	-	-	-	-	-	-
http://www.cagmdb.org/view_table.php?id=260264&minProb=50&submit=Search	260264	chr1	235991116	235991128	neg	CA	13	CACACACACACAC	NID1	intron	-	-	-	-	-	-	-	-	-
http://www.cagmdb.org/view_table.php?id=615701&minProb=50&submit=Search	615701	chrX	139587868	139587892	neg	CA	25	CACACACACACACACACACACACAC	MCF2	intron	-	-	-	-	-	-	-	-	-
http://www.cagmdb.org/view_table.php?id=229414&minProb=50&submit=Search	229414	chr1	64768534	64768545	pos	T	12	TTTTTTTTTTTT	RAVER2	intron	-	-	-	-	-	-	-	-	-
http://www.cagmdb.org/view_table.php?id=405685&minProb=50&submit=Search	405685	chr4	95114646	95114686	pos	AC	41	ACACACACACACACACACACACACTGACTCACACACACACA	BMPR1B	intron	-	-	-	-	-	-	-	-	-
http://www.cagmdb.org/view_table.php?id=138133&minProb=50&submit=Search	138133	chr15	80153172	80153214	pos	GGAGT	43	GGAGTGGAGTGGAGTGGAGTGGAGTGGAGTGGAGTGGAGTGGA	FAH	intron	-	-	-	-	-	-	-	-	-
http://www.cagmdb.org/view_table.php?id=420590&minProb=50&submit=Search	420590	chr4	170068558	170068567	neg	A	10	AAAAAAAAAA	AADAT	intron	-	-	-	-	-	-	-	-	-
http://www.cagmdb.org/view_table.php?id=357250&minProb=50&submit=Search	357250	chr3	56571377	56571398	pos	A	22	AAAAAAAAAAAGTTTTTTTTTT	CCDC66	utr5,nc_intron,intron	-	-	-	-	-	-	-	-	-
http://www.cagmdb.org/view_table.php?id=200765&minProb=50&submit=Search	200765	chr19	7122485	7122494	neg	A	10	AAAAAAAAAA	INSR	intron	-	-	-	-	-	-	-	-	-
http://www.cagmdb.org/view_table.php?id=436966&minProb=50&submit=Search	436966	chr5	62487632	62487642	pos	T	11	TTTTTTTTTTT	IPO11	intron	-	-	-	-	-	-	-	-	-
http://www.cagmdb.org/view_table.php?id=138952&minProb=50&submit=Search	138952	chr15	83858896	83858916	pos	AAAAAAC	21	AAAAAACAAAAAACAAAAAAC	ADAMTSL3	intron	-	-	-	-	-	-	-	-	-
http://www.cagmdb.org/view_table.php?id=224573&minProb=50&submit=Search	224573	chr1	42589224	42589237	pos	A	14	AAAAAAAAAAAAAA	CCDC30	intron	-	-	-	-	-	-	-	-	-
http://www.cagmdb.org/view_table.php?id=254654&minProb=50&submit=Search	254654	chr1	209608073	209608097	pos	AC	25	ACACACACACACACACACACACACA	CAMK1G	intron	-	-	-	-	-	-	-	-	-
http://www.cagmdb.org/view_table.php?id=170676&minProb=50&submit=Search	170676	chr17	37224967	37224990	neg	TA	24	TATATATATATATATATATATATA	ACACA	intron	-	-	-	-	-	-	-	-	-
http://www.cagmdb.org/view_table.php?id=143233&minProb=50&submit=Search	143233	chr16	1329644	1329654	-	A	11	AAAAAAAAAAA	-	-	-	-	-	-	-	-	-	-	-
http://www.cagmdb.org/view_table.php?id=163642&minProb=50&submit=Search	163642	chr17	5434774	5434785	neg	T	12	TTTTTTTTTTTT	C1QBP	intron	-	-	-	-	-	-	-	-	-
http://www.cagmdb.org/view_table.php?id=31105&minProb=50&submit=Search	31105	chr11	5643115	5643136	pos	AT	22	ATATATATATATTTTTTTTTTT	TRIM6-TRIM34,TRIM34	intron	-	-	-	-	-	-	-	-	-
http://www.cagmdb.org/view_table.php?id=68414&minProb=50&submit=Search	68414	chr12	54961093	54961104	neg	A	12	AAAAAAAAAAAA	TESPA1	nc_intron,intron,utr3	-	-	-	-	-	-	-	-	-
http://www.cagmdb.org/view_table.php?id=70498&minProb=50&submit=Search	70498	chr12	65215896	65215908	pos	T	13	TTTTTTTTTTTTT	LEMD3	intron	-	-	-	-	-	-	-	-	-
http://www.cagmdb.org/view_table.php?id=82063&minProb=50&submit=Search	82063	chr12	116148610	116148631	neg	TA	22	TATATATATATATATATATATA	MED13L,MIR620	intron,nc_exon	-	-	-	-	-	-	-	-	-
http://www.cagmdb.org/view_table.php?id=59952&minProb=50&submit=Search	59952	chr12	12094988	12095003	pos	T	16	TTTTTTTTTTTTTTTT	BCL2L14	intron,utr3	-	-	-	-	-	-	-	-	-
http://www.cagmdb.org/view_table.php?id=515960&minProb=50&submit=Search	515960	chr7	92041005	92041019	pos	T	15	TTTTTTTTTTTTTTT	AKAP9	intron	-	-	-	-	-	-	-	-	-
http://www.cagmdb.org/view_table.php?id=402290&minProb=50&submit=Search	402290	chr4	78539494	78539509	pos	A	16	AAAAAAAAAAAAAAAA	FRAS1	intron	-	-	-	-	-	-	-	-	-
http://www.cagmdb.org/view_table.php?id=517665&minProb=50&submit=Search	517665	chr7	99849717	99849736	pos	TC	20	TCTCTCTCTCTCTCTCTCTC	CYP3A43	nc_intron,intron	-	-	-	-	-	-	-	-	-
http://www.cagmdb.org/view_table.php?id=481070&minProb=50&submit=Search	481070	chr6	95586994	95587006	pos	TA	13	TATATATATATAT	MANEA	intron	-	-	-	-	-	-	-	-	-
http://www.cagmdb.org/view_table.php?id=270042&minProb=50&submit=Search	270042	chr20	33015600	33015613	pos	A	14	AAAAAAAAAAAAAA	BPIFB2	intron	-	-	-	-	-	-	-	-	-
http://www.cagmdb.org/view_table.php?id=314556&minProb=50&submit=Search	314556	chr2	89666345	89666369	-	TG	25	TGTGTGTGTGTGTGTGTGTGTGTGT	-	-	-	-	-	-	-	-	-	-	-
http://www.cagmdb.org/view_table.php?id=567900&minProb=50&submit=Search	567900	chr9	35812102	35812120	neg	ACCGCG	19	CGCGACCGCGACCGCGA	SPAG8	intron,cds	SPAG8	1462	27	7	-2	27	AC|CGCGACCGCGACCGCGA|	CG|CGACCGCGACCGCGA|	SRSRS
http://www.cagmdb.org/view_table.php?id=213799&minProb=50&submit=Search	213799	chr19	55817821	55817837	neg	A	17	AAAAAAAAAAAAAAAAA	NLRP11	utr5,intron	-	-	-	-	-	-	-	-	-
http://www.cagmdb.org/view_table.php?id=319775&minProb=50&submit=Search	319775	chr2	118096519	118096531	pos	T	13	TTTTTTTTTTTTT	INSIG2	utr5,intron,exon	-	-	-	-	-	-	-	-	-
http://www.cagmdb.org/view_table.php?id=245272&minProb=50&submit=Search	245272	chr1	165409493	165409521	neg	AC	29	ACACACACACACACACACACACACACACA	RXRG	intron	-	-	-	-	-	-	-	-	-
http://www.cagmdb.org/view_table.php?id=217040&minProb=50&submit=Search	217040	chr1	11648973	11648994	neg	CAGCC	22	CAGCCCAGCCCAGCCCAGCCCA	FBXO2	intron	-	-	-	-	-	-	-	-	-
http://www.cagmdb.org/view_table.php?id=6887&minProb=50&submit=Search	6887	chr10	27970971	27971037	neg	TAAA	67	TAAATAAATAAATAAATAAATAAATAAATAAATAAATAAACAAACAAACAAAATAAAATAAAATAAA	ARMC4	utr5,intron	-	-	-	-	-	-	-	-	-
http://www.cagmdb.org/view_table.php?id=288061&minProb=50&submit=Search	288061	chr22	24938071	24938100	neg	TCAT	30	TCATTCATTCATTCATTCATTCATTCATTC	TMEM211	intron	-	-	-	-	-	-	-	-	-
http://www.cagmdb.org/view_table.php?id=332363&minProb=50&submit=Search	332363	chr2	178713382	178713412	neg	ACAAA	31	ACAAAACAAAACAAAACAAAACAAAACAAAA	TTN	intron	-	-	-	-	-	-	-	-	-
http://www.cagmdb.org/view_table.php?id=83900&minProb=50&submit=Search	83900	chr12	122317053	122317064	neg	AT	12	ATATATATATAT	CLIP1	intron	-	-	-	-	-	-	-	-	-
http://www.cagmdb.org/view_table.php?id=213266&minProb=50&submit=Search	213266	chr19	53980058	53980098	pos	GT	41	GTGTGTGTGTGTGTGTGTGTGTGTGTGTGCGCGCGCGCGCG	CACNG8	intron	-	-	-	-	-	-	-	-	-
http://www.cagmdb.org/view_table.php?id=223429&minProb=50&submit=Search	223429	chr1	37701674	37701689	pos	A	16	AAAAAAAAAAAAAAAA	CDCA8	intron	-	-	-	-	-	-	-	-	-
http://www.cagmdb.org/view_table.php?id=256810&minProb=50&submit=Search	256810	chr1	220018591	220018604	neg	A	14	AAAAAAAAAAAAAA	EPRS	intron	-	-	-	-	-	-	-	-	-
http://www.cagmdb.org/view_table.php?id=202212&minProb=50&submit=Search	202212	chr19	11402281	11402304	neg	AGGGTCA	24	AGGGTCAAGGGTCAAGGGTCAAGG	RGL3	intron	-	-	-	-	-	-	-	-	-
http://www.cagmdb.org/view_table.php?id=409591&minProb=50&submit=Search	409591	chr4	114827763	114827772	neg	T	10	TTTTTTTTTT	NDST4	-	-	-	-	-	-	-	-	-	-
http://www.cagmdb.org/view_table.php?id=427589&minProb=50&submit=Search	427589	chr5	13886136	13886154	neg	A	19	AAAAAAAAAAAAAAAAAAA	DNAH5	intron	-	-	-	-	-	-	-	-	-
http://www.cagmdb.org/view_table.php?id=292793&minProb=50&submit=Search	292793	chr22	43392780	43392819	-	GA	40	GAGAGAGAGAGAGAGAGAGAGAGAACGAGAGAGAGAGAGA	-	-	-	-	-	-	-	-	-	-	-
http://www.cagmdb.org/view_table.php?id=41960&minProb=50&submit=Search	41960	chr11	62613893	62613910	pos	TCC	18	TCCTCCTCCTCCTCCTCC	ROM1	intron	-	-	-	-	-	-	-	-	-
http://www.cagmdb.org/view_table.php?id=12067&minProb=50&submit=Search	12067	chr10	49771735	49771744	-	T	10	TTTTTTTTTT	-	-	-	-	-	-	-	-	-	-	-
http://www.cagmdb.org/view_table.php?id=303648&minProb=50&submit=Search	303648	chr2	38929592	38929614	pos	TCAT	23	TCATTCATTCATTCATTCATTCA	ARHGEF33	intron	-	-	-	-	-	-	-	-	-
http://www.cagmdb.org/view_table.php?id=68531&minProb=50&submit=Search	68531	chr12	55702817	55702834	neg	AC	18	ACACACACACACACACAC	ITGA7	intron	-	-	-	-	-	-	-	-	-
http://www.cagmdb.org/view_table.php?id=264694&minProb=50&submit=Search	264694	chr20	5994479	5994523	neg,pos	AC	45	ACACACACACACACACACACACACACACACACACACACACACACA	MCM8-AS1,MCM8	nc_intron,exon,utr3	-	-	-	-	-	-	-	-	-
http://www.cagmdb.org/view_table.php?id=71703&minProb=50&submit=Search	71703	chr12	70635586	70635612	neg	AAAC	27	AAACAAACAAACAAACAAACAAACAAA	PTPRB	intron	-	-	-	-	-	-	-	-	-
http://www.cagmdb.org/view_table.php?id=175075&minProb=50&submit=Search	175075	chr17	55047186	55047218	pos	GT	33	GTGTGTGTGTGTGTGTGTGTGTGTGTGTGTGTG	STXBP4	intron	-	-	-	-	-	-	-	-	-
http://www.cagmdb.org/view_table.php?id=269992&minProb=50&submit=Search	269992	chr20	32825790	32825819	pos	AAAAT	30	AAAATAAAATAAAATAAAATAAAATAAAAT	MAPRE1	utr5,intron	-	-	-	-	-	-	-	-	-
http://www.cagmdb.org/view_table.php?id=485392&minProb=50&submit=Search	485392	chr6	115943224	115943236	neg	T	13	TTTTTTTTTTTTT	FRK	intron	-	-	-	-	-	-	-	-	-
http://www.cagmdb.org/view_table.php?id=448592&minProb=50&submit=Search	448592	chr5	122829776	122829811	pos	AC	36	ACACACACACACACACACACACACACACACACACAC	SNX2	exon,utr3	-	-	-	-	-	-	-	-	-
http://www.cagmdb.org/view_table.php?id=376423&minProb=50&submit=Search	376423	chr3	154292727	154292761	neg	AC	35	ACACACACACACACACACACACACACACACACACA	DHX36	intron	-	-	-	-	-	-	-	-	-
http://www.cagmdb.org/view_table.php?id=496611&minProb=50&submit=Search	496611	chr6	169767757	169767781	pos	AC	25	ACACACACACACACACACACACACA	ERMARD	intron	-	-	-	-	-	-	-	-	-
http://www.cagmdb.org/view_table.php?id=432014&minProb=50&submit=Search	432014	chr5	33963627	33963643	neg	AAC	17	AACAACAACAACAACAA	SLC45A2	intron	-	-	-	-	-	-	-	-	-
http://www.cagmdb.org/view_table.php?id=59306&minProb=50&submit=Search	59306	chr12	8868458	8868475	pos	GT	18	GTGTGTGTGTGTGTGTGT	A2ML1	intron	-	-	-	-	-	-	-	-	-
http://www.cagmdb.org/view_table.php?id=162043&minProb=50&submit=Search	162043	chr16	89784709	89784735	neg	GGGGAA	27	GGGGAAGGGGAAGGGGAAGGGGAAGGG	FANCA	intron	-	-	-	-	-	-	-	-	-
http://www.cagmdb.org/view_table.php?id=371539&minProb=50&submit=Search	371539	chr3	130096444	130096454	pos	A	11	AAAAAAAAAAA	ALG1L2	intron	-	-	-	-	-	-	-	-	-
http://www.cagmdb.org/view_table.php?id=356898&minProb=50&submit=Search	356898	chr3	54879328	54879341	neg,pos	T	14	TTTTTTTTTTTTTT	CACNA2D3,CACNA2D3-AS1	nc_intron,intron	-	-	-	-	-	-	-	-	-
http://www.cagmdb.org/view_table.php?id=348862&minProb=50&submit=Search	348862	chr3	15498470	15498486	neg	CA	17	CACACACACACACACAC	COLQ	intron	-	-	-	-	-	-	-	-	-
http://www.cagmdb.org/view_table.php?id=85955&minProb=50&submit=Search	85955	chr12	131118179	131118190	pos	GT	12	GTGTGTGTGTGT	ADGRD1	intron	-	-	-	-	-	-	-	-	-
http://www.cagmdb.org/view_table.php?id=246068&minProb=50&submit=Search	246068	chr1	169133090	169133099	neg	A	10	AAAAAAAAAA	NME7	nc_intron,intron	-	-	-	-	-	-	-	-	-
http://www.cagmdb.org/view_table.php?id=331812&minProb=50&submit=Search	331812	chr2	176118859	176118902	pos	AAAACC	44	AAAACCAAAACCAAAACCAAAACAAAAACAAAAACAAAAACAAA	HOXD10	intron	-	-	-	-	-	-	-	-	-
http://www.cagmdb.org/view_table.php?id=58901&minProb=50&submit=Search	58901	chr12	7142062	7142077	pos	T	16	TTTTTTTTTTTTTTTT	CLSTN3	intron	-	-	-	-	-	-	-	-	-
http://www.cagmdb.org/view_table.php?id=210848&minProb=50&submit=Search	210848	chr19	45831283	45831319	neg	AC	37	ACACACACACACGCACACGCACACGCACACGCACACG	SYMPK	intron	-	-	-	-	-	-	-	-	-
http://www.cagmdb.org/view_table.php?id=356063&minProb=50&submit=Search	356063	chr3	50877651	50877684	pos	TTTTC	34	TTTTCTTTTCTTTTCTTTTCTTTTCTTTTCTTTT	DOCK3	intron	-	-	-	-	-	-	-	-	-
http://www.cagmdb.org/view_table.php?id=419602&minProb=50&submit=Search	419602	chr4	165277749	165277786	pos	AC	38	ACACACACACACACACACACACACACACACACACACAC	KLHL2	intron	-	-	-	-	-	-	-	-	-
http://www.cagmdb.org/view_table.php?id=175792&minProb=50&submit=Search	175792	chr17	58155099	58155117	-	TTTG	19	TTTGTTTGTTTGTTTGTTT	-	-	-	-	-	-	-	-	-	-	-
http://www.cagmdb.org/view_table.php?id=92247&minProb=50&submit=Search	92247	chr13	45784186	45784215	neg	AACA	30	AACAAACAAACAAACAAACAAACAAACAAA	SIAH3	intron	-	-	-	-	-	-	-	-	-
http://www.cagmdb.org/view_table.php?id=484566&minProb=50&submit=Search	484566	chr6	112158541	112158567	neg	CAAC	27	CAACCAACCAACCAACCAACCAACCAA	LAMA4	intron	-	-	-	-	-	-	-	-	-
http://www.cagmdb.org/view_table.php?id=68319&minProb=50&submit=Search	68319	chr12	54536717	54536729	pos	A	13	AAAAAAAAAAAAA	NCKAP1L	intron	-	-	-	-	-	-	-	-	-
http://www.cagmdb.org/view_table.php?id=12270&minProb=50&submit=Search	12270	chr10	50743028	50743059	pos	GTGC	32	GTGCGTGCGTGCGTGCGTGTGTGTGTGTGTGT	ASAH2B	utr5,nc_intron,intron	-	-	-	-	-	-	-	-	-
http://www.cagmdb.org/view_table.php?id=246398&minProb=50&submit=Search	246398	chr1	171024304	171024331	pos	GT	28	GTGTGTGTGTGTGTGTGTGTGTGTGTGT	MROH9	intron	-	-	-	-	-	-	-	-	-
http://www.cagmdb.org/view_table.php?id=550289&minProb=50&submit=Search	550289	chr8	96309750	96309772	pos	TATATC	23	TATATCTATATCTATATCTATAT	PTDSS1	intron	-	-	-	-	-	-	-	-	-
http://www.cagmdb.org/view_table.php?id=449310&minProb=50&submit=Search	449310	chr5	126593309	126593344	neg	AC	36	ACACACACACACACACACACACACACACACACACAC	ALDH7A1	intron	-	-	-	-	-	-	-	-	-
http://www.cagmdb.org/view_table.php?id=579478&minProb=50&submit=Search	579478	chr9	114792225	114792266	neg	AC	42	ACACACACACACACACACACACACACACACACACACACACAC	TNFSF15	intron	-	-	-	-	-	-	-	-	-
http://www.cagmdb.org/view_table.php?id=33342&minProb=50&submit=Search	33342	chr11	17089651	17089679	neg	GT	29	GTGTGTGTGTGTGTGTCTGTGTGTGTGTG	PIK3C2A	exon,utr3	-	-	-	-	-	-	-	-	-
http://www.cagmdb.org/view_table.php?id=455305&minProb=50&submit=Search	455305	chr5	155491287	155491299	-	T	13	TTTTTTTTTTTTT	-	-	-	-	-	-	-	-	-	-	-
http://www.cagmdb.org/view_table.php?id=518605&minProb=50&submit=Search	518605	chr7	103185325	103185365	neg	TG	41	TGTGTGTGTGTGTGTGTGTGTGTGTGTGTGTGTGTGTGTGT	DPY19L2P2	nc_intron	-	-	-	-	-	-	-	-	-
http://www.cagmdb.org/view_table.php?id=3985&minProb=50&submit=Search	3985	chr10	16695158	16695167	neg	G	10	GGGGGGGGGG	RSU1	intron	-	-	-	-	-	-	-	-	-
http://www.cagmdb.org/view_table.php?id=213085&minProb=50&submit=Search	213085	chr19	53480365	53480381	pos	A	17	AAAAAAAAAAAAAAAAA	ZNF813	utr5,intron	-	-	-	-	-	-	-	-	-
http://www.cagmdb.org/view_table.php?id=135856&minProb=50&submit=Search	135856	chr15	69417297	69417315	pos	TGAA	19	TGAATGAATGAATGAATGA	KIF23	utr5,intron	-	-	-	-	-	-	-	-	-
http://www.cagmdb.org/view_table.php?id=337409&minProb=50&submit=Search	337409	chr2	203772983	203773017	-	TCA	35	TCATCATCATCATCATCATCATCATCATCATCATC	-	-	-	-	-	-	-	-	-	-	-
http://www.cagmdb.org/view_table.php?id=284925&minProb=50&submit=Search	284925	chr21	41442007	41442039	pos	GT	33	GTGTGTGTGTGTGTGTGTGCGTGTGTGTGTGTG	MX1	intron	-	-	-	-	-	-	-	-	-
http://www.cagmdb.org/view_table.php?id=517475&minProb=50&submit=Search	517475	chr7	99032965	99032974	neg,pos	A	10	AAAAAAAAAA	SMURF1,LOC101927550	intron,nc_exon	-	-	-	-	-	-	-	-	-
http://www.cagmdb.org/view_table.php?id=84483&minProb=50&submit=Search	84483	chr12	124402513	124402549	neg	GCT	37	GCTGCTGCTGCTGCTGCTGCTGCTGCTGCTGCTGCTG	NCOR2	cds	NCOR2	5987	1491	32	109	12	|GCTGCTGCTGCTGCTGCTGCTGCTGCTGCTGCTGCTG|	G|CTGCTGCTGCTGCTGCTGCTGCTGCTGCTGCTGCTG|	QQQQQQQQQQQQ
http://www.cagmdb.org/view_table.php?id=198350&minProb=50&submit=Search	198350	chr18	79715188	79715208	pos	GGA	21	GGAGGAGGAGGAGGAGGAGGA	CTDP1	cds	CTDP1	1727	1138	7	697	320	|GGAGGAGGAGGAGGAGGAGGA|	G|GAGGAGGAGGAGGAGGAG|GA	EEEEEE
http://www.cagmdb.org/view_table.php?id=240206&minProb=50&submit=Search	240206	chr1	117640620	117640633	-	AG	14	AGAGAGAGAGAGAG	-	-	-	-	-	-	-	-	-	-	-
http://www.cagmdb.org/view_table.php?id=149180&minProb=50&submit=Search	149180	chr16	24553559	24553575	pos	TA	17	TATATATATATATATAT	RBBP6	intron	-	-	-	-	-	-	-	-	-
http://www.cagmdb.org/view_table.php?id=484162&minProb=50&submit=Search	484162	chr6	110201522	110201538	pos	TTATT	17	TTATTTTATTTTATTTT	CDC40	intron	-	-	-	-	-	-	-	-	-
http://www.cagmdb.org/view_table.php?id=156785&minProb=50&submit=Search	156785	chr16	67438474	67438495	neg	CA	22	CACACACACACACACACACACA	ATP6V0D1	exon,utr3	-	-	-	-	-	-	-	-	-
http://www.cagmdb.org/view_table.php?id=82620&minProb=50&submit=Search	82620	chr12	118068523	118068548	neg	TCC	26	TCCTCCTCCTCCTCCTCCTCCTCCTC	VSIG10	cds	VSIG10	202	1395	1	146	49	|TCCTCCTCCTCCTCCTCCTCCTCCTC|	TC|CTCCTCCTCCTCCTCCTCCTCCTC|	EEEEEEEE
http://www.cagmdb.org/view_table.php?id=255639&minProb=50&submit=Search	255639	chr1	214364767	214364806	neg	GT	40	GTGTGTGTGTGTGTGTGTGTGTGTGTGTGTGTGTGTGTGT	PTPN14	intron	-	-	-	-	-	-	-	-	-
http://www.cagmdb.org/view_table.php?id=175806&minProb=50&submit=Search	175806	chr17	58244091	58244132	pos	AC	42	ACACACACACACACACACACACACACACACACACACACACAC	LPO	nc_intron,intron	-	-	-	-	-	-	-	-	-
http://www.cagmdb.org/view_table.php?id=360479&minProb=50&submit=Search	360479	chr3	71684394	71684408	neg	A	15	AAAAAAAAAAAAAAA	EIF4E3	exon,utr3	-	-	-	-	-	-	-	-	-
http://www.cagmdb.org/view_table.php?id=200691&minProb=50&submit=Search	200691	chr19	6908665	6908677	pos	T	13	TTTTTTTTTTTTT	ADGRE1	intron	-	-	-	-	-	-	-	-	-
http://www.cagmdb.org/view_table.php?id=91174&minProb=50&submit=Search	91174	chr13	40808422	40808431	neg,pos	T	10	TTTTTTTTTT	SLC25A15,TPTE2P5	nc_intron,intron	-	-	-	-	-	-	-	-	-
http://www.cagmdb.org/view_table.php?id=509434&minProb=50&submit=Search	509434	chr7	64583314	64583323	pos	G	10	GGGGGGGGGG	LOC641746,LOC100128885	nc_intron,nc_exon	-	-	-	-	-	-	-	-	-
http://www.cagmdb.org/view_table.php?id=349632&minProb=50&submit=Search	349632	chr3	19450003	19450019	pos	TGCTC	17	TGCTCTGCTCTGCTCTG	KCNH8	intron	-	-	-	-	-	-	-	-	-
http://www.cagmdb.org/view_table.php?id=263400&minProb=50&submit=Search	263400	chr20	499959	499976	neg	A	18	AAAAAAAAAAAAAAAAAA	CSNK2A1	utr5,intron	-	-	-	-	-	-	-	-	-
http://www.cagmdb.org/view_table.php?id=192629&minProb=50&submit=Search	192629	chr18	53215359	53215368	pos	A	10	AAAAAAAAAA	DCC	intron	-	-	-	-	-	-	-	-	-
http://www.cagmdb.org/view_table.php?id=570389&minProb=50&submit=Search	570389	chr9	72245037	72245047	pos	T	11	TTTTTTTTTTT	GDA	nc_intron,intron	-	-	-	-	-	-	-	-	-
http://www.cagmdb.org/view_table.php?id=241858&minProb=50&submit=Search	241858	chr1	150343238	150343266	pos	A	29	AAAAAAAAAAAATATATATATATATATAT	PRPF3	nc_intron,intron	-	-	-	-	-	-	-	-	-
http://www.cagmdb.org/view_table.php?id=299764&minProb=50&submit=Search	299764	chr2	21003347	21003357	neg	A	11	AAAAAAAAAAA	APOB	intron	-	-	-	-	-	-	-	-	-
http://www.cagmdb.org/view_table.php?id=189140&minProb=50&submit=Search	189140	chr18	36754977	36755017	pos	TTA	41	TTATTATTATTATTATTATTATTATTATTATTATTATTATT	FHOD3	intron	-	-	-	-	-	-	-	-	-
http://www.cagmdb.org/view_table.php?id=384115&minProb=50&submit=Search	384115	chr3	190627310	190627319	pos	T	10	TTTTTTTTTT	IL1RAP	intron	-	-	-	-	-	-	-	-	-
http://www.cagmdb.org/view_table.php?id=415250&minProb=50&submit=Search	415250	chr4	143997369	143997378	neg	A	10	AAAAAAAAAA	GYPB	intron	-	-	-	-	-	-	-	-	-
http://www.cagmdb.org/view_table.php?id=131665&minProb=50&submit=Search	131665	chr15	50719723	50719733	neg	T	11	TTTTTTTTTTT	SPPL2A	intron	-	-	-	-	-	-	-	-	-
http://www.cagmdb.org/view_table.php?id=90770&minProb=50&submit=Search	90770	chr13	38861416	38861426	pos	T	11	TTTTTTTTTTT	FREM2	intron	-	-	-	-	-	-	-	-	-
http://www.cagmdb.org/view_table.php?id=424432&minProb=50&submit=Search	424432	chr4	188142208	188142243	pos	GT	36	GTGTGTGTGTGTGTGTGTGTGTGTGTGTGTGTGTGT	TRIML1	intron	-	-	-	-	-	-	-	-	-
http://www.cagmdb.org/view_table.php?id=583255&minProb=50&submit=Search	583255	chr9	130489233	130489256	pos	ATT	24	ATTATTATTATTATTTTTTTTTTT	ASS1	intron	-	-	-	-	-	-	-	-	-
http://www.cagmdb.org/view_table.php?id=371538&minProb=50&submit=Search	371538	chr3	130093030	130093054	neg,pos	A	25	AAAAAAAAAAAAAAAAAAAAAAAAA	LINC02014,ALG1L2	nc_intron,intron	-	-	-	-	-	-	-	-	-
http://www.cagmdb.org/view_table.php?id=79121&minProb=50&submit=Search	79121	chr12	104602023	104602034	pos	T	12	TTTTTTTTTTTT	CHST11	intron	-	-	-	-	-	-	-	-	-
http://www.cagmdb.org/view_table.php?id=277378&minProb=50&submit=Search	277378	chr20	63532374	63532396	neg	TGTGTC	23	TGTGTCTGTGTCTGTGTCTGTGT	PTK6	intron,utr3	-	-	-	-	-	-	-	-	-
http://www.cagmdb.org/view_table.php?id=164279&minProb=50&submit=Search	164279	chr17	7797102	7797121	pos	A	20	AAAAAAAAAAAAAAAAAAAA	DNAH2	intron	-	-	-	-	-	-	-	-	-
http://www.cagmdb.org/view_table.php?id=228023&minProb=50&submit=Search	228023	chr1	58480868	58480877	neg	T	10	TTTTTTTTTT	OMA1	exon,utr3	-	-	-	-	-	-	-	-	-
http://www.cagmdb.org/view_table.php?id=501142&minProb=50&submit=Search	501142	chr7	20140885	20140902	neg	AC	18	ACACACACACACACACAC	MACC1	exon,utr3	-	-	-	-	-	-	-	-	-
http://www.cagmdb.org/view_table.php?id=536626&minProb=50&submit=Search	536626	chr8	28793780	28793794	neg	A	15	AAAAAAAAAAAAAAA	INTS9	nc_intron,intron	-	-	-	-	-	-	-	-	-
http://www.cagmdb.org/view_table.php?id=152094&minProb=50&submit=Search	152094	chr16	48169958	48169985	neg	TGT	28	TGTTGTTGTTGTTGTTGTTGTTGTTGTT	ABCC11	intron	-	-	-	-	-	-	-	-	-
http://www.cagmdb.org/view_table.php?id=367206&minProb=50&submit=Search	367206	chr3	108505839	108505853	neg	A	15	AAAAAAAAAAAAAAA	MYH15	intron	-	-	-	-	-	-	-	-	-
http://www.cagmdb.org/view_table.php?id=14240&minProb=50&submit=Search	14240	chr10	60055471	60055480	neg	T	10	TTTTTTTTTT	ANK3	intron	-	-	-	-	-	-	-	-	-
http://www.cagmdb.org/view_table.php?id=14709&minProb=50&submit=Search	14709	chr10	62217253	62217270	neg	A	18	AAAAAAAAAAAAAAAAAA	RTKN2	intron	-	-	-	-	-	-	-	-	-
http://www.cagmdb.org/view_table.php?id=526138&minProb=50&submit=Search	526138	chr7	138732852	138732864	neg	A	13	AAAAAAAAAAAAA	ATP6V0A4	intron	-	-	-	-	-	-	-	-	-
http://www.cagmdb.org/view_table.php?id=317881&minProb=50&submit=Search	317881	chr2	108798709	108798740	pos	AC	32	ACACACACACACACACACACACACACACACAC	CCDC138	utr5,nc_intron,intron	-	-	-	-	-	-	-	-	-
http://www.cagmdb.org/view_table.php?id=239458&minProb=50&submit=Search	239458	chr1	113880912	113880932	neg,pos	ACAAA	21	ACAAAACAAAACAAAACAAAA	BCL2L15,AP4B1-AS1	nc_intron,exon,utr3	-	-	-	-	-	-	-	-	-
http://www.cagmdb.org/view_table.php?id=110011&minProb=50&submit=Search	110011	chr14	35775136	35775145	neg	T	10	TTTTTTTTTT	RALGAPA1	intron	-	-	-	-	-	-	-	-	-
http://www.cagmdb.org/view_table.php?id=545591&minProb=50&submit=Search	545591	chr8	73071754	73071768	neg	A	15	AAAAAAAAAAAAAAA	SBSPON	intron	-	-	-	-	-	-	-	-	-
http://www.cagmdb.org/view_table.php?id=558564&minProb=50&submit=Search	558564	chr8	134590644	134590660	neg	CAC	17	CACCACCACCACCACCA	ZFAT	nc_intron,intron	-	-	-	-	-	-	-	-	-
http://www.cagmdb.org/view_table.php?id=469409&minProb=50&submit=Search	469409	chr6	36515519	36515556	neg	CA	38	CACACACACACACACACACACACACACACACACACACA	STK38	intron	-	-	-	-	-	-	-	-	-
http://www.cagmdb.org/view_table.php?id=332358&minProb=50&submit=Search	332358	chr2	178684211	178684248	neg	AAC	38	AACAACAACAACAACATCAACAACAACAACAACAACAA	TTN	intron	-	-	-	-	-	-	-	-	-
http://www.cagmdb.org/view_table.php?id=229393&minProb=50&submit=Search	229393	chr1	64675994	64676040	pos	TAA	47	TAATAATAATAATAATAATAATAATAATAATAATAATAATAATAATA	CACHD1	intron	-	-	-	-	-	-	-	-	-
http://www.cagmdb.org/view_table.php?id=334267&minProb=50&submit=Search	334267	chr2	188996250	188996283	pos	GT	34	GTGTGTGTGTGTGTGTGTGTGTATATATATATAT	COL3A1	intron	-	-	-	-	-	-	-	-	-
http://www.cagmdb.org/view_table.php?id=185923&minProb=50&submit=Search	185923	chr18	21779862	21779891	pos	GT	30	GTGTGTGTGTGTGTGTGTGTGTGTGTGTGT	MIB1	intron	-	-	-	-	-	-	-	-	-
http://www.cagmdb.org/view_table.php?id=20699&minProb=50&submit=Search	20699	chr10	89710216	89710230	pos	T	15	TTTTTTTTTTTTTTT	KIF20B	intron	-	-	-	-	-	-	-	-	-
http://www.cagmdb.org/view_table.php?id=58707&minProb=50&submit=Search	58707	chr12	6386605	6386636	pos	AC	32	ACACACACACACACACACACACACACACACAC	LTBR	intron	-	-	-	-	-	-	-	-	-
http://www.cagmdb.org/view_table.php?id=523855&minProb=50&submit=Search	523855	chr7	128858577	128858599	neg,pos	AC	23	ACACACACACACACACACACACA	FLNC-AS1,FLNC	nc_intron,exon,utr3	-	-	-	-	-	-	-	-	-
http://www.cagmdb.org/view_table.php?id=124944&minProb=50&submit=Search	124944	chr14	103710854	103710883	neg	AC	30	ACACACACACACACACACACACACACACAC	XRCC3	intron	-	-	-	-	-	-	-	-	-
http://www.cagmdb.org/view_table.php?id=122846&minProb=50&submit=Search	122846	chr14	95126850	95126864	neg	A	15	AAAAAAAAAAAAAAA	DICER1	intron	-	-	-	-	-	-	-	-	-
http://www.cagmdb.org/view_table.php?id=211967&minProb=50&submit=Search	211967	chr19	49141602	49141616	pos	GT	15	GTGTGTGTGTGTGTG	PPFIA3	nc_intron,intron	-	-	-	-	-	-	-	-	-
http://www.cagmdb.org/view_table.php?id=180110&minProb=50&submit=Search	180110	chr17	74943760	74943794	pos	AC	35	ACACACACACACACACACACACACACACACACACA	OTOP3	intron	-	-	-	-	-	-	-	-	-
http://www.cagmdb.org/view_table.php?id=203770&minProb=50&submit=Search	203770	chr19	15902258	15902269	-	T	12	TTTTTTTTTTTT	-	-	-	-	-	-	-	-	-	-	-
http://www.cagmdb.org/view_table.php?id=297314&minProb=50&submit=Search	297314	chr2	9432345	9432354	pos	A	10	AAAAAAAAAA	CPSF3	intron	-	-	-	-	-	-	-	-	-
http://www.cagmdb.org/view_table.php?id=340369&minProb=50&submit=Search	340369	chr2	217804257	217804289	neg	TC	33	TCTCTCTCTCTCTCTCTCTCTCTCTCTCTCTCT	TNS1	exon,utr3	-	-	-	-	-	-	-	-	-
http://www.cagmdb.org/view_table.php?id=336724&minProb=50&submit=Search	336724	chr2	201085734	201085745	pos	AT	12	ATATATATATAT	NDUFB3	exon,utr3	-	-	-	-	-	-	-	-	-
http://www.cagmdb.org/view_table.php?id=188923&minProb=50&submit=Search	188923	chr18	35709437	35709461	pos	TC	25	TCTCTCTCTCTCTCTCTCTCTCTCT	GALNT1	intron	-	-	-	-	-	-	-	-	-
http://www.cagmdb.org/view_table.php?id=71397&minProb=50&submit=Search	71397	chr12	69284464	69284476	-	T	13	TTTTTTTTTTTTT	-	-	-	-	-	-	-	-	-	-	-
http://www.cagmdb.org/view_table.php?id=115627&minProb=50&submit=Search	115627	chr14	63375750	63375760	neg	T	11	TTTTTTTTTTT	PPP2R5E	nc_exon,exon,utr3	-	-	-	-	-	-	-	-	-
http://www.cagmdb.org/view_table.php?id=318296&minProb=50&submit=Search	318296	chr2	110963566	110963604	pos	TG	39	TGTGTGTGTGTGTGTGTGTGTGTGTGTGTGTGTGTGTGT	ACOXL	intron	-	-	-	-	-	-	-	-	-
http://www.cagmdb.org/view_table.php?id=134137&minProb=50&submit=Search	134137	chr15	62012222	62012258	neg	AC	37	ACACACACACACACACACACACACACACACACACACA	VPS13C	intron	-	-	-	-	-	-	-	-	-
http://www.cagmdb.org/view_table.php?id=556362&minProb=50&submit=Search	556362	chr8	124518786	124518795	neg	T	10	TTTTTTTTTT	TATDN1	utr5,nc_intron,intron	-	-	-	-	-	-	-	-	-
http://www.cagmdb.org/view_table.php?id=547429&minProb=50&submit=Search	547429	chr8	81693484	81693524	-	TG	41	TGTGTGTGTGTGTGTGTGTGTGTGTGTGTATATATATATAT	-	-	-	-	-	-	-	-	-	-	-
http://www.cagmdb.org/view_table.php?id=281978&minProb=50&submit=Search	281978	chr21	28931067	28931100	neg	GT	34	GTGTGTGTGTGTGTGTGTGTGTGTGTGTGTGTGT	LTN1	intron	-	-	-	-	-	-	-	-	-
http://www.cagmdb.org/view_table.php?id=185858&minProb=50&submit=Search	185858	chr18	21530506	21530515	neg	G	10	GGGGGGGGGG	ESCO1	intron	-	-	-	-	-	-	-	-	-
http://www.cagmdb.org/view_table.php?id=191124&minProb=50&submit=Search	191124	chr18	45990425	45990450	neg	TTTG	26	TTTGTTTGTTTGTTTGTTTGTTTGTT	PSTPIP2	intron	-	-	-	-	-	-	-	-	-
http://www.cagmdb.org/view_table.php?id=83881&minProb=50&submit=Search	83881	chr12	122238771	122238807	neg	AC	37	ACACACACACACACACACACACACACACACACACACA	VPS33A	intron	-	-	-	-	-	-	-	-	-
http://www.cagmdb.org/view_table.php?id=589753&minProb=50&submit=Search	589753	chrX	9654411	9654428	pos	AGA	18	AGAAGAAGAAGAAGAAGA	TBL1X	intron	-	-	-	-	-	-	-	-	-
http://www.cagmdb.org/view_table.php?id=242677&minProb=50&submit=Search	242677	chr1	153770135	153770152	pos	GT	18	GTGTGTGTGTGTGTGTGT	INTS3	intron	-	-	-	-	-	-	-	-	-
http://www.cagmdb.org/view_table.php?id=488911&minProb=50&submit=Search	488911	chr6	133889360	133889377	pos	TC	18	TCTCTCTCTCTCTCTCTC	TCF21	utr5,exon	-	-	-	-	-	-	-	-	-
http://www.cagmdb.org/view_table.php?id=528222&minProb=50&submit=Search	528222	chr7	148415781	148415791	pos	A	11	AAAAAAAAAAA	CNTNAP2	exon,utr3	-	-	-	-	-	-	-	-	-
http://www.cagmdb.org/view_table.php?id=487104&minProb=50&submit=Search	487104	chr6	124823380	124823399	pos	AC	20	ACACACACACACACACACAC	NKAIN2	exon,utr3	-	-	-	-	-	-	-	-	-
http://www.cagmdb.org/view_table.php?id=28536&minProb=50&submit=Search	28536	chr10	126049712	126049723	neg	T	12	TTTTTTTTTTTT	ADAM12	intron	-	-	-	-	-	-	-	-	-
http://www.cagmdb.org/view_table.php?id=338433&minProb=50&submit=Search	338433	chr2	208488932	208488941	pos	T	10	TTTTTTTTTT	PTH2R	intron	-	-	-	-	-	-	-	-	-
http://www.cagmdb.org/view_table.php?id=103834&minProb=50&submit=Search	103834	chr13	101378432	101378446	neg	AAAAT	15	AAAATAAAATAAAAT	NALCN	intron	-	-	-	-	-	-	-	-	-
http://www.cagmdb.org/view_table.php?id=561453&minProb=50&submit=Search	561453	chr9	4125634	4125655	neg	GT	22	GTGTGTGTGTGTGTGTGTGTGT	GLIS3	intron	-	-	-	-	-	-	-	-	-
http://www.cagmdb.org/view_table.php?id=526146&minProb=50&submit=Search	526146	chr7	138749322	138749335	neg	A	14	AAAAAAAAAAAAAA	ATP6V0A4	intron	-	-	-	-	-	-	-	-	-
http://www.cagmdb.org/view_table.php?id=396445&minProb=50&submit=Search	396445	chr4	48988460	48988472	pos	T	13	TTTTTTTTTTTTT	CWH43	utr5,intron	-	-	-	-	-	-	-	-	-
http://www.cagmdb.org/view_table.php?id=175751&minProb=50&submit=Search	175751	chr17	57979226	57979283	neg	TGT	58	TGTTGTTGTTGTTGTTGTTGCTGCTGCTGCTGCTGCTGCTGCTGCTGCTGCTGCTGCT	VEZF1	cds	VEZF1	502	1006	1	74	30	|TGTTGTTGTTGTTGTTGTTGCTGCTGCTGCTGCTGCTGCTGCTGCTGCTGCTGCTGCT|	TG|TTGTTGTTGTTGTTGTTGCTGCTGCTGCTGCTGCTGCTGCTGCTGCTGCTGCTG|CT	QQQQQQQQQQQQQQQQQQ
http://www.cagmdb.org/view_table.php?id=351141&minProb=50&submit=Search	351141	chr3	27386202	27386217	neg	A	16	AAAAAAAAAAAAAAAA	SLC4A7	nc_intron,intron	-	-	-	-	-	-	-	-	-
http://www.cagmdb.org/view_table.php?id=469405&minProb=50&submit=Search	469405	chr6	36484827	36484842	pos	A	16	AAAAAAAAAAAAAAAA	KCTD20	nc_intron,intron	-	-	-	-	-	-	-	-	-
http://www.cagmdb.org/view_table.php?id=578544&minProb=50&submit=Search	578544	chr9	110776068	110776079	pos	T	12	TTTTTTTTTTTT	MUSK	intron	-	-	-	-	-	-	-	-	-
http://www.cagmdb.org/view_table.php?id=579530&minProb=50&submit=Search	579530	chr9	115035081	115035090	neg	T	10	TTTTTTTTTT	TNC	intron	-	-	-	-	-	-	-	-	-
http://www.cagmdb.org/view_table.php?id=356668&minProb=50&submit=Search	356668	chr3	53876873	53876882	neg	A	10	AAAAAAAAAA	ACTR8	intron	-	-	-	-	-	-	-	-	-
http://www.cagmdb.org/view_table.php?id=184074&minProb=50&submit=Search	184074	chr18	7031880	7031901	neg	A	22	AAAAAAAAAACAAAAAAAAAAA	LAMA1	intron	-	-	-	-	-	-	-	-	-
http://www.cagmdb.org/view_table.php?id=105730&minProb=50&submit=Search	105730	chr13	110206970	110206981	neg	A	12	AAAAAAAAAAAA	COL4A1	intron	-	-	-	-	-	-	-	-	-
http://www.cagmdb.org/view_table.php?id=283345&minProb=50&submit=Search	283345	chr21	34707438	34707470	pos	CA	33	CACACACACACACACACACACACACACACACAC	CLIC6	intron	-	-	-	-	-	-	-	-	-
http://www.cagmdb.org/view_table.php?id=272097&minProb=50&submit=Search	272097	chr20	41354970	41354980	pos	T	11	TTTTTTTTTTT	LPIN3	nc_intron,intron	-	-	-	-	-	-	-	-	-
http://www.cagmdb.org/view_table.php?id=9333&minProb=50&submit=Search	9333	chr10	37971631	37971673	neg	AC	43	ACACACACACACACACACACACACACACACACACACACACACA	ZNF25	utr5,nc_intron,intron	-	-	-	-	-	-	-	-	-
http://www.cagmdb.org/view_table.php?id=200699&minProb=50&submit=Search	200699	chr19	6921683	6921709	pos	TTTGTTTT	27	TTTGTTTTTTTGTTTTTTTGTTTTTTT	ADGRE1	intron	-	-	-	-	-	-	-	-	-
http://www.cagmdb.org/view_table.php?id=224709&minProb=50&submit=Search	224709	chr1	43198649	43198658	pos	A	10	AAAAAAAAAA	CFAP57	intron	-	-	-	-	-	-	-	-	-
http://www.cagmdb.org/view_table.php?id=55561&minProb=50&submit=Search	55561	chr11	126261156	126261182	pos	AAATGTA	27	AAATGTAAAATGTAAAATGTAAAATGT	FAM118B	intron	-	-	-	-	-	-	-	-	-
http://www.cagmdb.org/view_table.php?id=299123&minProb=50&submit=Search	299123	chr2	17708825	17708836	neg	TA	12	TATATATATATA	SMC6	intron	-	-	-	-	-	-	-	-	-
http://www.cagmdb.org/view_table.php?id=177780&minProb=50&submit=Search	177780	chr17	66053503	66053519	neg	AAT	17	AATAATAATAATAATAA	CEP112	intron	-	-	-	-	-	-	-	-	-
http://www.cagmdb.org/view_table.php?id=345994&minProb=50&submit=Search	345994	chr3	1402128	1402138	pos	A	11	AAAAAAAAAAA	CNTN6	intron	-	-	-	-	-	-	-	-	-
http://www.cagmdb.org/view_table.php?id=164260&minProb=50&submit=Search	164260	chr17	7736983	7737001	pos	AAAT	19	AAATAAATAAATAAATAAA	DNAH2	intron	-	-	-	-	-	-	-	-	-
http://www.cagmdb.org/view_table.php?id=129676&minProb=50&submit=Search	129676	chr15	41464934	41464967	pos	GT	34	GTGTGTGTGTGTGTGTGTGTGTGTGTGTGTGTGT	RTF1	intron	-	-	-	-	-	-	-	-	-
http://www.cagmdb.org/view_table.php?id=407628&minProb=50&submit=Search	407628	chr4	105233834	105233858	neg,pos	ATAG	25	ATAGATAGATAGATAGATAGATAGA	TET2-AS1,TET2	utr5,nc_intron,intron	-	-	-	-	-	-	-	-	-
http://www.cagmdb.org/view_table.php?id=291307&minProb=50&submit=Search	291307	chr22	37510302	37510336	neg	CTCCTT	35	CTCCTTCTCCTTCTCCTTCTCCTTCTCCTTCTCCT	CARD10	cds	CARD10	2280	784	16	90	85	|CTCCTTCTCCTTCTCCTTCTCCTTCTCCTTCTCCT|	|CTCCTTCTCCTTCTCCTTCTCCTTCTCCTTCTC|CT	EKEKEKEKEKE
http://www.cagmdb.org/view_table.php?id=51590&minProb=50&submit=Search	51590	chr11	108143936	108143946	pos	A	11	AAAAAAAAAAA	ACAT1	intron	-	-	-	-	-	-	-	-	-
http://www.cagmdb.org/view_table.php?id=367311&minProb=50&submit=Search	367311	chr3	109033021	109033036	neg	TTA	16	TTATTATTATTATTAT	MORC1	intron	-	-	-	-	-	-	-	-	-
http://www.cagmdb.org/view_table.php?id=42127&minProb=50&submit=Search	42127	chr11	63488676	63488689	neg	T	14	TTTTTTTTTTTTTT	HRASLS5	intron	-	-	-	-	-	-	-	-	-
http://www.cagmdb.org/view_table.php?id=359400&minProb=50&submit=Search	359400	chr3	66383934	66383972	neg	TC	39	TCTCTCTCTCTCGCTCACACACACACACACACACACACA	LRIG1	intron	-	-	-	-	-	-	-	-	-
http://www.cagmdb.org/view_table.php?id=518043&minProb=50&submit=Search	518043	chr7	101131807	101131829	pos	AAC	23	AACAACAACAACAACAACAACAA	SERPINE1	intron	-	-	-	-	-	-	-	-	-
http://www.cagmdb.org/view_table.php?id=607612&minProb=50&submit=Search	607612	chrX	101276426	101276454	neg	TCATCC	29	TCATCCTCATCCTCATCCTCATCCTCATC	TAF7L	cds	TAF7L	337	765	3	119	74	|TCATCCTCATCCTCATCCTCATCCTCATC|	TC|ATCCTCATCCTCATCCTCATCCTCATC|	DEDEDEDED
http://www.cagmdb.org/view_table.php?id=267521&minProb=50&submit=Search	267521	chr20	19665793	19665832	pos	GT	40	GTGTGTGTGTGTGTGTGTGTGTGTGTGTGTGTGTGTGTGT	SLC24A3	intron	-	-	-	-	-	-	-	-	-
http://www.cagmdb.org/view_table.php?id=377234&minProb=50&submit=Search	377234	chr3	158354988	158354998	pos	A	11	AAAAAAAAAAA	RSRC1	intron	-	-	-	-	-	-	-	-	-
http://www.cagmdb.org/view_table.php?id=172092&minProb=50&submit=Search	172092	chr17	42834438	42834469	pos	GA	32	GAGAGAGAGAGAGAGAGAGAGAGAGAGAGAGA	PSME3	utr5,nc_intron,intron	-	-	-	-	-	-	-	-	-
http://www.cagmdb.org/view_table.php?id=444001&minProb=50&submit=Search	444001	chr5	98869623	98869652	neg	CA	30	CACACACACACACACACACACACACACACA	CHD1	intron	-	-	-	-	-	-	-	-	-
http://www.cagmdb.org/view_table.php?id=326354&minProb=50&submit=Search	326354	chr2	149213132	149213143	pos	GT	12	GTGTGTGTGTGT	LYPD6B	intron	-	-	-	-	-	-	-	-	-
http://www.cagmdb.org/view_table.php?id=253631&minProb=50&submit=Search	253631	chr1	204456874	204456925	neg	AC	52	ACACACACACACACACACACACACACACACACACCCACACACACACACACAC	PIK3C2B	intron	-	-	-	-	-	-	-	-	-
http://www.cagmdb.org/view_table.php?id=412104&minProb=50&submit=Search	412104	chr4	127896751	127896763	pos	T	13	TTTTTTTTTTTTT	PLK4	intron	-	-	-	-	-	-	-	-	-
http://www.cagmdb.org/view_table.php?id=116027&minProb=50&submit=Search	116027	chr14	65006157	65006173	neg,pos	T	17	TTTTTTTTTTTTTTTTT	CHURC1-FNTB,MAX,FNTB	intron,exon,utr3	-	-	-	-	-	-	-	-	-
http://www.cagmdb.org/view_table.php?id=283312&minProb=50&submit=Search	283312	chr21	34523785	34523796	neg	T	12	TTTTTTTTTTTT	RCAN1	utr5,intron	-	-	-	-	-	-	-	-	-
http://www.cagmdb.org/view_table.php?id=331082&minProb=50&submit=Search	331082	chr2	172504262	172504272	pos	A	11	AAAAAAAAAAA	ITGA6	exon,utr3	-	-	-	-	-	-	-	-	-
http://www.cagmdb.org/view_table.php?id=148666&minProb=50&submit=Search	148666	chr16	23067914	23067929	neg	CA	16	CACACACACACACACA	USP31	exon,utr3	-	-	-	-	-	-	-	-	-
http://www.cagmdb.org/view_table.php?id=51618&minProb=50&submit=Search	51618	chr11	108325986	108326000	neg,pos	ATT	15	ATTATTATTATTATT	ATM,C11orf65	intron,utr3	-	-	-	-	-	-	-	-	-
http://www.cagmdb.org/view_table.php?id=240285&minProb=50&submit=Search	240285	chr1	118081059	118081090	neg	AC	32	ACACACACACACACACACACACACACACACAC	SPAG17	intron	-	-	-	-	-	-	-	-	-
http://www.cagmdb.org/view_table.php?id=310275&minProb=50&submit=Search	310275	chr2	69193443	69193491	pos	TC	49	TCTCTCTCTCTCTCTCTCACATACACACACACACACACACACACACACA	ANTXR1	intron	-	-	-	-	-	-	-	-	-
http://www.cagmdb.org/view_table.php?id=432001&minProb=50&submit=Search	432001	chr5	33881565	33881577	neg	T	13	TTTTTTTTTTTTT	ADAMTS12	intron	-	-	-	-	-	-	-	-	-
http://www.cagmdb.org/view_table.php?id=471726&minProb=50&submit=Search	471726	chr6	46668820	46668831	pos	T	12	TTTTTTTTTTTT	SLC25A27	intron	-	-	-	-	-	-	-	-	-
http://www.cagmdb.org/view_table.php?id=290052&minProb=50&submit=Search	290052	chr22	32495369	32495383	pos	T	15	TTTTTTTTTTTTTTT	FBXO7	intron	-	-	-	-	-	-	-	-	-
http://www.cagmdb.org/view_table.php?id=592901&minProb=50&submit=Search	592901	chrX	24066125	24066155	pos	T	31	TTTTTTTTTTTTGTTGTTTGTTTGTTTGTTT	EIF2S3	intron	-	-	-	-	-	-	-	-	-
http://www.cagmdb.org/view_table.php?id=406838&minProb=50&submit=Search	406838	chr4	101040669	101040680	neg	T	12	TTTTTTTTTTTT	PPP3CA	intron	-	-	-	-	-	-	-	-	-
http://www.cagmdb.org/view_table.php?id=79237&minProb=50&submit=Search	79237	chr12	105120706	105120723	pos	GT	18	GTGTGTGTGTGTGTGTGT	WASHC4	intron	-	-	-	-	-	-	-	-	-
http://www.cagmdb.org/view_table.php?id=364114&minProb=50&submit=Search	364114	chr3	89107977	89107986	pos	T	10	TTTTTTTTTT	EPHA3	intron	-	-	-	-	-	-	-	-	-
http://www.cagmdb.org/view_table.php?id=84322&minProb=50&submit=Search	84322	chr12	123785637	123785654	pos	A	18	AAAAAAAAAAAAAAAAAA	DNAH10	intron	-	-	-	-	-	-	-	-	-
http://www.cagmdb.org/view_table.php?id=209768&minProb=50&submit=Search	209768	chr19	41756454	41756493	pos	AC	40	ACACACACACACACACACACACACACACACACACACACAC	CEACAM6	intron	-	-	-	-	-	-	-	-	-
http://www.cagmdb.org/view_table.php?id=255341&minProb=50&submit=Search	255341	chr1	212888676	212888692	pos	TTG	17	TTGTTGTTGTTGTTGTT	FLVCR1	intron	-	-	-	-	-	-	-	-	-
http://www.cagmdb.org/view_table.php?id=203800&minProb=50&submit=Search	203800	chr19	15990330	15990356	-	AC	27	ACACACACACACACACACACACACACA	-	-	-	-	-	-	-	-	-	-	-
http://www.cagmdb.org/view_table.php?id=451014&minProb=50&submit=Search	451014	chr5	134970163	134970175	pos	T	13	TTTTTTTTTTTTT	CATSPER3	intron	-	-	-	-	-	-	-	-	-
http://www.cagmdb.org/view_table.php?id=59244&minProb=50&submit=Search	59244	chr12	8655754	8655773	neg	CAAA	20	CAAACAAACAAACAAACAAA	MFAP5	nc_intron,intron	-	-	-	-	-	-	-	-	-
http://www.cagmdb.org/view_table.php?id=530425&minProb=50&submit=Search	530425	chr7	158788642	158788658	neg	TCAA	17	TCAATCAATCAATCAAT	ESYT2	intron	-	-	-	-	-	-	-	-	-
http://www.cagmdb.org/view_table.php?id=71911&minProb=50&submit=Search	71911	chr12	71629557	71629592	neg	AC	36	ACACACACACACACACACACACACACACACACACAC	ZFC3H1	intron	-	-	-	-	-	-	-	-	-
http://www.cagmdb.org/view_table.php?id=573030&minProb=50&submit=Search	573030	chr9	84860892	84860934	pos	TTTA	43	TTTATTTATTTATTTATTTATTTATTTATTTATTTATTTATTT	NTRK2	intron	-	-	-	-	-	-	-	-	-
http://www.cagmdb.org/view_table.php?id=288317&minProb=50&submit=Search	288317	chr22	25950346	25950356	pos	T	11	TTTTTTTTTTT	MYO18B	intron	-	-	-	-	-	-	-	-	-
http://www.cagmdb.org/view_table.php?id=460224&minProb=50&submit=Search	460224	chr5	177212217	177212229	pos	A	13	AAAAAAAAAAAAA	NSD1	intron	-	-	-	-	-	-	-	-	-
http://www.cagmdb.org/view_table.php?id=377623&minProb=50&submit=Search	377623	chr3	160426232	160426241	neg,pos	A	10	AAAAAAAAAA	TRIM59-IFT80,SMC4	nc_intron,intron	-	-	-	-	-	-	-	-	-
http://www.cagmdb.org/view_table.php?id=408444&minProb=50&submit=Search	408444	chr4	109347460	109347474	-	T	15	TTTTTTTTTTTTTTT	-	-	-	-	-	-	-	-	-	-	-
http://www.cagmdb.org/view_table.php?id=291524&minProb=50&submit=Search	291524	chr22	38383787	38383801	neg	A	15	AAAAAAAAAAAAAAA	LOC400927,LOC400927-CSNK1E	utr5,nc_intron,intron	-	-	-	-	-	-	-	-	-
http://www.cagmdb.org/view_table.php?id=584568&minProb=50&submit=Search	584568	chr9	136383543	136383569	neg	GCT	27	GCTGCTGCTGCTGCTGCTGCTGCTGCT	SNAPC4	cds	SNAPC4	2784	1599	7	357	99	|GCTGCTGCTGCTGCTGCTGCTGCTGCT|	|GCTGCTGCTGCTGCTGCTGCTGCTGCT|	SSSSSSSSS
http://www.cagmdb.org/view_table.php?id=77275&minProb=50&submit=Search	77275	chr12	96283448	96283464	neg	T	17	TTTTTTTTTTTTTTTTT	CDK17	intron	-	-	-	-	-	-	-	-	-
http://www.cagmdb.org/view_table.php?id=172063&minProb=50&submit=Search	172063	chr17	42698446	42698481	pos	TG	36	TGTGTGTGTGTGTGTGTGTGTGTGTGTGTGTGTGTG	CNTNAP1	intron	-	-	-	-	-	-	-	-	-
http://www.cagmdb.org/view_table.php?id=20208&minProb=50&submit=Search	20208	chr10	87388902	87388932	-	AC	31	ACACACACACACACACACACACACACACACA	-	-	-	-	-	-	-	-	-	-	-
http://www.cagmdb.org/view_table.php?id=151044&minProb=50&submit=Search	151044	chr16	31372916	31372943	pos	AAC	28	AACAACAACAACAACAACAACAACAACA	ITGAX	intron	-	-	-	-	-	-	-	-	-
http://www.cagmdb.org/view_table.php?id=401241&minProb=50&submit=Search	401241	chr4	73486874	73486899	pos	TCCCT	26	TCCCTTCCCTTCCCTTCCCTTCCCTT	AFM	intron	-	-	-	-	-	-	-	-	-
http://www.cagmdb.org/view_table.php?id=518667&minProb=50&submit=Search	518667	chr7	103539398	103539417	neg	GTTT	20	GTTTGTTTGTTTGTTTGTTT	RELN	intron	-	-	-	-	-	-	-	-	-
http://www.cagmdb.org/view_table.php?id=156887&minProb=50&submit=Search	156887	chr16	67842903	67842950	pos	CAG	48	CAGCAGCAGCAGCAGCAACAGCAGCAGCAGCAGCAGCAGCAGCAGCAG	CENPT,THAP11	utr5,intron,cds	THAP11	348	549	0	348	549	|CAGCAGCAGCAGCAGCAACAGCAGCAGCAGCAGCAGCAGCAGCAGCAG|	|CAGCAGCAGCAGCAGCAACAGCAGCAGCAGCAGCAGCAGCAGCAGCAG|	QQQQQQQQQQQQQQQQ
http://www.cagmdb.org/view_table.php?id=78590&minProb=50&submit=Search	78590	chr12	102148199	102148212	pos	T	14	TTTTTTTTTTTTTT	PARPBP	utr5,nc_intron,intron	-	-	-	-	-	-	-	-	-
http://www.cagmdb.org/view_table.php?id=25255&minProb=50&submit=Search	25255	chr10	110285085	110285109	pos	AAAAC	25	AAAACAAAACAAAACAAAACAAAAC	MXI1	exon,utr3	-	-	-	-	-	-	-	-	-
http://www.cagmdb.org/view_table.php?id=234329&minProb=50&submit=Search	234329	chr1	88832608	88832633	pos	TTG	26	TTGTTGTTGTTGTTGTTGTTGTTGTT	PKN2	intron	-	-	-	-	-	-	-	-	-
http://www.cagmdb.org/view_table.php?id=471203&minProb=50&submit=Search	471203	chr6	44181417	44181433	pos	CA	17	CACACACACACACACAC	CAPN11	intron	-	-	-	-	-	-	-	-	-
http://www.cagmdb.org/view_table.php?id=174146&minProb=50&submit=Search	174146	chr17	50568986	50569015	pos	GT	30	GTGTGTGTGTGTGTGTGTGTGTGTGTGTGT	CACNA1G	nc_intron,intron	-	-	-	-	-	-	-	-	-
http://www.cagmdb.org/view_table.php?id=354319&minProb=50&submit=Search	354319	chr3	42758063	42758096	neg	AC	34	ACACACACACACACACACACACACACACACACAC	CCDC13	intron	-	-	-	-	-	-	-	-	-
http://www.cagmdb.org/view_table.php?id=305630&minProb=50&submit=Search	305630	chr2	47839094	47839104	neg	T	11	TTTTTTTTTTT	FBXO11	intron	-	-	-	-	-	-	-	-	-
http://www.cagmdb.org/view_table.php?id=318636&minProb=50&submit=Search	318636	chr2	112549447	112549459	pos	T	13	TTTTTTTTTTTTT	POLR1B	utr5,intron	-	-	-	-	-	-	-	-	-
http://www.cagmdb.org/view_table.php?id=1082&minProb=50&submit=Search	1082	chr10	5107754	5107784	-	GT	31	GTGTGTGTGTGTGTGTGTGTGTGTGTGTGTG	-	-	-	-	-	-	-	-	-	-	-
http://www.cagmdb.org/view_table.php?id=55875&minProb=50&submit=Search	55875	chr11	127940725	127940734	-	A	10	AAAAAAAAAA	-	-	-	-	-	-	-	-	-	-	-
http://www.cagmdb.org/view_table.php?id=27979&minProb=50&submit=Search	27979	chr10	123164969	123164979	pos	T	11	TTTTTTTTTTT	BUB3	intron,exon,utr3	-	-	-	-	-	-	-	-	-
http://www.cagmdb.org/view_table.php?id=459202&minProb=50&submit=Search	459202	chr5	172994758	172994772	pos	T	15	TTTTTTTTTTTTTTT	ATP6V0E1	intron	-	-	-	-	-	-	-	-	-
http://www.cagmdb.org/view_table.php?id=300948&minProb=50&submit=Search	300948	chr2	26440320	26440361	pos	TG	42	TGTGTGTGTGTGTGTGTGTGTGTGTGTATATATATATATATA	DRC1	intron	-	-	-	-	-	-	-	-	-
http://www.cagmdb.org/view_table.php?id=500382&minProb=50&submit=Search	500382	chr7	16308638	16308654	neg	AAC	17	AACAACAACAACAACAA	ISPD	intron	-	-	-	-	-	-	-	-	-
http://www.cagmdb.org/view_table.php?id=39093&minProb=50&submit=Search	39093	chr11	44074735	44074791	pos	TCTT	57	TCTTTCTTTCTTTCTTTCTTTCTTTCTTTCTTTCTTTCTTTTTCTCTCTCTCTCTCT	ACCS	intron	-	-	-	-	-	-	-	-	-
http://www.cagmdb.org/view_table.php?id=113351&minProb=50&submit=Search	113351	chr14	52118175	52118197	-	AAAC	23	AAACAAACAAACAAACAAACAAA	-	-	-	-	-	-	-	-	-	-	-
http://www.cagmdb.org/view_table.php?id=196275&minProb=50&submit=Search	196275	chr18	69401370	69401379	pos	G	10	GGGGGGGGGG	DOK6	intron	-	-	-	-	-	-	-	-	-
http://www.cagmdb.org/view_table.php?id=141729&minProb=50&submit=Search	141729	chr15	96337282	96337327	pos	TTC	46	TTCTTCTTCTTCTTCTTCTTCTTCTTTTTCTTCTTCTTCTTCTTCT	NR2F2	intron	-	-	-	-	-	-	-	-	-
http://www.cagmdb.org/view_table.php?id=385513&minProb=50&submit=Search	385513	chr3	196939007	196939019	neg	T	13	TTTTTTTTTTTTT	NCBP2	intron	-	-	-	-	-	-	-	-	-
http://www.cagmdb.org/view_table.php?id=265692&minProb=50&submit=Search	265692	chr20	10644277	10644315	neg	CA	39	CACACACACACACACACACACACACACACACACACACAC	JAG1	intron	-	-	-	-	-	-	-	-	-
http://www.cagmdb.org/view_table.php?id=243889&minProb=50&submit=Search	243889	chr1	158973506	158973537	pos	CA	32	CACACACACACACACACACACACACACACACA	PYHIN1	intron	-	-	-	-	-	-	-	-	-
http://www.cagmdb.org/view_table.php?id=48870&minProb=50&submit=Search	48870	chr11	94479765	94479775	neg	A	11	AAAAAAAAAAA	MRE11	intron	-	-	-	-	-	-	-	-	-
http://www.cagmdb.org/view_table.php?id=305077&minProb=50&submit=Search	305077	chr2	45418677	45418698	neg	A	22	AAAAAAAAAAACAAAAAAAAAA	SRBD1	intron	-	-	-	-	-	-	-	-	-
http://www.cagmdb.org/view_table.php?id=550679&minProb=50&submit=Search	550679	chr8	98155910	98155956	pos	TG	47	TGTGTGTGTGTGTGTGTGTGTGTGTGTGTGTGTGTGTGTGTGTGTGT	POP1	intron	-	-	-	-	-	-	-	-	-
http://www.cagmdb.org/view_table.php?id=212395&minProb=50&submit=Search	212395	chr19	50661740	50661756	neg	CA	17	CACACACACACACACAC	SHANK1	exon,utr3	-	-	-	-	-	-	-	-	-
http://www.cagmdb.org/view_table.php?id=324058&minProb=50&submit=Search	324058	chr2	138550814	138550849	pos	TC	36	TCTCTCTCTCTCTTTCTCTCTCTCTCTCTCTCTCTC	SPOPL	intron	-	-	-	-	-	-	-	-	-
http://www.cagmdb.org/view_table.php?id=48764&minProb=50&submit=Search	48764	chr11	93802110	93802120	pos	T	11	TTTTTTTTTTT	MED17	intron	-	-	-	-	-	-	-	-	-
http://www.cagmdb.org/view_table.php?id=385675&minProb=50&submit=Search	385675	chr3	197773524	197773542	pos	TTTG	19	TTTGTTTGTTTGTTTGTTT	FYTTD1	nc_intron,intron	-	-	-	-	-	-	-	-	-
http://www.cagmdb.org/view_table.php?id=519010&minProb=50&submit=Search	519010	chr7	105203970	105203983	neg	A	14	AAAAAAAAAAAAAA	SRPK2	intron	-	-	-	-	-	-	-	-	-
http://www.cagmdb.org/view_table.php?id=400458&minProb=50&submit=Search	400458	chr4	69402184	69402194	-	A	11	AAAAAAAAAAA	-	-	-	-	-	-	-	-	-	-	-
http://www.cagmdb.org/view_table.php?id=304687&minProb=50&submit=Search	304687	chr2	43707746	43707756	pos	T	11	TTTTTTTTTTT	PLEKHH2	intron	-	-	-	-	-	-	-	-	-
http://www.cagmdb.org/view_table.php?id=503783&minProb=50&submit=Search	503783	chr7	32870895	32870904	neg	A	10	AAAAAAAAAA	KBTBD2	intron	-	-	-	-	-	-	-	-	-
http://www.cagmdb.org/view_table.php?id=71918&minProb=50&submit=Search	71918	chr12	71674187	71674199	pos	T	13	TTTTTTTTTTTTT	THAP2	intron	-	-	-	-	-	-	-	-	-
http://www.cagmdb.org/view_table.php?id=331775&minProb=50&submit=Search	331775	chr2	175930276	175930318	neg	AC	43	ACACACACACACACACACACACACACACACACACACACACACA	LNPK	nc_intron,intron	-	-	-	-	-	-	-	-	-
http://www.cagmdb.org/view_table.php?id=370020&minProb=50&submit=Search	370020	chr3	122402717	122402735	pos	TTTC	19	TTTCTTTCTTTCTTTCTTT	FAM162A	intron	-	-	-	-	-	-	-	-	-
http://www.cagmdb.org/view_table.php?id=164371&minProb=50&submit=Search	164371	chr17	8149195	8149223	neg	CAAAAA	29	CAAAAACAAAAACAAAAACAAAAAAAAAA	PER1	intron	-	-	-	-	-	-	-	-	-
http://www.cagmdb.org/view_table.php?id=238938&minProb=50&submit=Search	238938	chr1	111486403	111486418	neg	T	16	TTTTTTTTTTTTTTTT	TMIGD3	intron	-	-	-	-	-	-	-	-	-
http://www.cagmdb.org/view_table.php?id=235647&minProb=50&submit=Search	235647	chr1	95150193	95150204	pos	T	12	TTTTTTTTTTTT	TMEM56,TMEM56-RWDD3	intron	-	-	-	-	-	-	-	-	-
http://www.cagmdb.org/view_table.php?id=80945&minProb=50&submit=Search	80945	chr12	112217301	112217357	neg	AC	57	ACACACACACACACACATACACACACACACACACATACACACACACACACACACACA	HECTD4	intron	-	-	-	-	-	-	-	-	-
http://www.cagmdb.org/view_table.php?id=468350&minProb=50&submit=Search	468350	chr6	32223882	32223913	neg	AGC	32	AGCAGCAGCAGCAGCAGCAGCAGCAGCAGCAG	NOTCH4	nc_exon,cds	NOTCH4	5965	15	29	26	15	|AGCAGCAGCAGCAGCAGCAGCAGCAGCAGCAG|	AG|CAGCAGCAGCAGCAGCAGCAGCAGCAGCAG|	LLLLLLLLLL
http://www.cagmdb.org/view_table.php?id=329714&minProb=50&submit=Search	329714	chr2	166045479	166045488	neg	T	10	TTTTTTTTTT	SCN1A	utr5,nc_intron,intron	-	-	-	-	-	-	-	-	-
http://www.cagmdb.org/view_table.php?id=297306&minProb=50&submit=Search	297306	chr2	9412255	9412266	neg	T	12	TTTTTTTTTTTT	ITGB1BP1	nc_intron,intron,nc_exon	-	-	-	-	-	-	-	-	-
http://www.cagmdb.org/view_table.php?id=206583&minProb=50&submit=Search	206583	chr19	30009212	30009238	pos	TGA	27	TGATGATGATGATGATGATGATGATGA	URI1	nc_exon,cds	URI1	839	562	7	207	115	|TGATGATGATGATGATGATGATGATGA|	T|GATGATGATGATGATGATGATGAT|GA	DDDDDDDD
http://www.cagmdb.org/view_table.php?id=333829&minProb=50&submit=Search	333829	chr2	186694303	186694337	pos	CAG	35	CAGCAGCAGCAGCAGCAGCAACAACAACAACAACA	FAM171B	cds	FAM171B	129	2317	0	129	74	|CAGCAGCAGCAGCAGCAGCAACAACAACAACAACA|	|CAGCAGCAGCAGCAGCAGCAACAACAACAACAA|CA	QQQQQQQQQQQ
http://www.cagmdb.org/view_table.php?id=560744&minProb=50&submit=Search	560744	chr9	432141	432154	pos	T	14	TTTTTTTTTTTTTT	DOCK8	intron	-	-	-	-	-	-	-	-	-
http://www.cagmdb.org/view_table.php?id=330514&minProb=50&submit=Search	330514	chr2	170061474	170061485	pos	T	12	TTTTTTTTTTTT	UBR3	intron	-	-	-	-	-	-	-	-	-
http://www.cagmdb.org/view_table.php?id=519013&minProb=50&submit=Search	519013	chr7	105205929	105205947	neg	AC	19	ACACACACACACACACACA	SRPK2	intron	-	-	-	-	-	-	-	-	-
http://www.cagmdb.org/view_table.php?id=453839&minProb=50&submit=Search	453839	chr5	148315878	148315887	neg,pos	T	10	TTTTTTTTTT	SPINK7,LOC102546294	nc_intron,exon,utr3	-	-	-	-	-	-	-	-	-
http://www.cagmdb.org/view_table.php?id=62638&minProb=50&submit=Search	62638	chr12	24829777	24829816	neg	AAAAG	40	AAAAGAAAAGAAAAGGAAAGAAAAGAAAAGAAAAGAAAAG	BCAT1	intron	-	-	-	-	-	-	-	-	-
http://www.cagmdb.org/view_table.php?id=595995&minProb=50&submit=Search	595995	chrX	38561513	38561534	pos	GCC	22	GCCGCCGCCGCCGCCGCCGCCG	TSPAN7	utr5,exon	-	-	-	-	-	-	-	-	-
http://www.cagmdb.org/view_table.php?id=23941&minProb=50&submit=Search	23941	chr10	104055445	104055482	neg	CA	38	CACACACACACACACACACACACACACACACACACACA	COL17A1	intron	-	-	-	-	-	-	-	-	-
http://www.cagmdb.org/view_table.php?id=237214&minProb=50&submit=Search	237214	chr1	103005901	103005932	neg	CAT	32	CATCATCATCATCATCATCATCATCATCATCA	COL11A1	nc_intron,intron	-	-	-	-	-	-	-	-	-
http://www.cagmdb.org/view_table.php?id=443107&minProb=50&submit=Search	443107	chr5	94053073	94053115	neg	ATAG	43	ATAGATAGATAGATAGATAGATAGATAGATAGATAGATAGATA	FAM172A	nc_intron,intron	-	-	-	-	-	-	-	-	-
http://www.cagmdb.org/view_table.php?id=528837&minProb=50&submit=Search	528837	chr7	151187180	151187197	neg	AG	18	AGAGAGAGAGAGAGAGAG	ASB10	utr5,intron,exon	-	-	-	-	-	-	-	-	-
http://www.cagmdb.org/view_table.php?id=515288&minProb=50&submit=Search	515288	chr7	88795052	88795062	neg,pos	A	11	AAAAAAAAAAA	TEX47,ZNF804B	utr5,intron	-	-	-	-	-	-	-	-	-
http://www.cagmdb.org/view_table.php?id=467063&minProb=50&submit=Search	467063	chr6	26202704	26202715	-	A	12	AAAAAAAAAAAA	-	-	-	-	-	-	-	-	-	-	-
http://www.cagmdb.org/view_table.php?id=468569&minProb=50&submit=Search	468569	chr6	33205972	33205998	pos	AG	27	AGAGAGAGAGAGAGAGAGAGAGAGAGA	HSD17B8	intron	-	-	-	-	-	-	-	-	-
http://www.cagmdb.org/view_table.php?id=218993&minProb=50&submit=Search	218993	chr1	19922761	19922787	neg	GAGAGG	27	GAGAGGGAGAGGGAGAGGGAGAGGGAG	PLA2G2E	intron	-	-	-	-	-	-	-	-	-
http://www.cagmdb.org/view_table.php?id=294348&minProb=50&submit=Search	294348	chr22	50090677	50090694	pos	TG	18	TGTGTGTGTGTGTGTGTG	MOV10L1	intron	-	-	-	-	-	-	-	-	-
http://www.cagmdb.org/view_table.php?id=290016&minProb=50&submit=Search	290016	chr22	32367649	32367659	neg	T	11	TTTTTTTTTTT	RFPL3S	nc_intron	-	-	-	-	-	-	-	-	-
http://www.cagmdb.org/view_table.php?id=517582&minProb=50&submit=Search	517582	chr7	99396504	99396513	neg	C	10	CCCCCCCCCC	PDAP1	exon,utr3	-	-	-	-	-	-	-	-	-
http://www.cagmdb.org/view_table.php?id=558187&minProb=50&submit=Search	558187	chr8	132728014	132728049	neg	GT	36	GTGTGTGTGTGTGTGTGTGTGTGTGTGTGTGTGTGT	TMEM71	intron	-	-	-	-	-	-	-	-	-
http://www.cagmdb.org/view_table.php?id=351131&minProb=50&submit=Search	351131	chr3	27322147	27322157	neg	A	11	AAAAAAAAAAA	NEK10	intron	-	-	-	-	-	-	-	-	-
http://www.cagmdb.org/view_table.php?id=209666&minProb=50&submit=Search	209666	chr19	41292564	41292586	pos	AC	23	ACACACACACACACACACACACA	HNRNPUL1	intron	-	-	-	-	-	-	-	-	-
http://www.cagmdb.org/view_table.php?id=287092&minProb=50&submit=Search	287092	chr22	19967394	19967406	pos	T	13	TTTTTTTTTTTTT	COMT	intron	-	-	-	-	-	-	-	-	-
http://www.cagmdb.org/view_table.php?id=574993&minProb=50&submit=Search	574993	chr9	94292608	94292641	pos	TG	34	TGTGTGTGTGTGTGTGTGTGTGTGTGTGTGTGTG	ZNF169	utr5,intron	-	-	-	-	-	-	-	-	-
http://www.cagmdb.org/view_table.php?id=476059&minProb=50&submit=Search	476059	chr6	70240619	70240630	neg	TA	12	TATATATATATA	COL9A1	intron	-	-	-	-	-	-	-	-	-
http://www.cagmdb.org/view_table.php?id=371967&minProb=50&submit=Search	371967	chr3	132477962	132477971	pos	T	10	TTTTTTTTTT	DNAJC13	intron	-	-	-	-	-	-	-	-	-
http://www.cagmdb.org/view_table.php?id=381634&minProb=50&submit=Search	381634	chr3	179809672	179809682	neg	A	11	AAAAAAAAAAA	PEX5L	nc_intron,intron	-	-	-	-	-	-	-	-	-
http://www.cagmdb.org/view_table.php?id=259816&minProb=50&submit=Search	259816	chr1	234309016	234309028	pos	A	13	AAAAAAAAAAAAA	SLC35F3	intron	-	-	-	-	-	-	-	-	-
http://www.cagmdb.org/view_table.php?id=468245&minProb=50&submit=Search	468245	chr6	31741337	31741395	pos	AC	59	ACACACACACACACACACACACACACACACACACACACACACACACATATTTTTTTTTT	MSH5,MSH5-SAPCD1	nc_intron,intron	-	-	-	-	-	-	-	-	-
http://www.cagmdb.org/view_table.php?id=21978&minProb=50&submit=Search	21978	chr10	95685745	95685756	neg	CT	12	CTCTCTCTCTCT	TCTN3	intron	-	-	-	-	-	-	-	-	-
http://www.cagmdb.org/view_table.php?id=98364&minProb=50&submit=Search	98364	chr13	75761061	75761076	pos	AT	16	ATATATATATATATAT	LMO7	utr5,intron	-	-	-	-	-	-	-	-	-
http://www.cagmdb.org/view_table.php?id=351422&minProb=50&submit=Search	351422	chr3	28515716	28515746	pos	TG	31	TGTGTGTGTGTGTGTGTGTGTGTGTGTGTGT	ZCWPW2	nc_intron,intron	-	-	-	-	-	-	-	-	-
http://www.cagmdb.org/view_table.php?id=476043&minProb=50&submit=Search	476043	chr6	70207127	70207136	pos	T	10	TTTTTTTTTT	COL19A1	intron	-	-	-	-	-	-	-	-	-
http://www.cagmdb.org/view_table.php?id=246982&minProb=50&submit=Search	246982	chr1	173825450	173825485	pos	ATT	36	ATTATTATTATTATTATTATTATTATTATTATTATT	DARS2	intron	-	-	-	-	-	-	-	-	-
http://www.cagmdb.org/view_table.php?id=90803&minProb=50&submit=Search	90803	chr13	39044230	39044268	pos	TG	39	TGTGTGTGTGTGTGTGTGTGTGTGTGTGTGTGTGTGTGT	NHLRC3	nc_intron,intron	-	-	-	-	-	-	-	-	-
http://www.cagmdb.org/view_table.php?id=261194&minProb=50&submit=Search	261194	chr1	240092269	240092285	pos	GGC	17	GGCGGCGGCGGCGGCGG	FMN2	cds	FMN2	159	5005	0	159	1439	|GGCGGCGGCGGCGGCGG|	|GGCGGCGGCGGCGGC|GG	GGGGG
http://www.cagmdb.org/view_table.php?id=570410&minProb=50&submit=Search	570410	chr9	72356824	72356838	neg	T	15	TTTTTTTTTTTTTTT	ZFAND5	intron	-	-	-	-	-	-	-	-	-
http://www.cagmdb.org/view_table.php?id=612255&minProb=50&submit=Search	612255	chrX	123623502	123623512	neg	T	11	TTTTTTTTTTT	THOC2	intron	-	-	-	-	-	-	-	-	-
http://www.cagmdb.org/view_table.php?id=205113&minProb=50&submit=Search	205113	chr19	20186211	20186234	pos	TTTA	24	TTTATTTATTTATTTATTTATTTA	ZNF486	intron	-	-	-	-	-	-	-	-	-
http://www.cagmdb.org/view_table.php?id=215631&minProb=50&submit=Search	215631	chr1	6469123	6469148	neg	TCC	26	TCCTCCTCCTCCTCCTCCTCCTCCTC	PLEKHG5	cds	PLEKHG5	853	2142	2	81	93	|TCCTCCTCCTCCTCCTCCTCCTCCTC|	TC|CTCCTCCTCCTCCTCCTCCTCCTC|	EEEEEEEE
http://www.cagmdb.org/view_table.php?id=127006&minProb=50&submit=Search	127006	chr15	28405090	28405099	neg	A	10	AAAAAAAAAA	MIR1268A	nc_intron	-	-	-	-	-	-	-	-	-
http://www.cagmdb.org/view_table.php?id=231682&minProb=50&submit=Search	231682	chr1	75912661	75912686	pos	TA	26	TATATATATATATATTTTTTTTTTTT	MSH4	intron	-	-	-	-	-	-	-	-	-
http://www.cagmdb.org/view_table.php?id=52474&minProb=50&submit=Search	52474	chr11	112182842	112182853	pos	TA	12	TATATATATATA	BCO2	utr5,intron	-	-	-	-	-	-	-	-	-
http://www.cagmdb.org/view_table.php?id=162999&minProb=50&submit=Search	162999	chr17	2984956	2984965	pos	T	10	TTTTTTTTTT	RAP1GAP2	intron	-	-	-	-	-	-	-	-	-
http://www.cagmdb.org/view_table.php?id=8173&minProb=50&submit=Search	8173	chr10	33197897	33197908	neg	T	12	TTTTTTTTTTTT	NRP1	nc_intron,intron	-	-	-	-	-	-	-	-	-
http://www.cagmdb.org/view_table.php?id=210797&minProb=50&submit=Search	210797	chr19	45672719	45672749	pos	ATC	31	ATCATCATCATCATCATCATCATCATCATCA	GIPR	intron	-	-	-	-	-	-	-	-	-
http://www.cagmdb.org/view_table.php?id=207810&minProb=50&submit=Search	207810	chr19	34333678	34333694	pos	T	17	TTTTTTTTTTTTTTTTT	KIAA0355	intron	-	-	-	-	-	-	-	-	-
http://www.cagmdb.org/view_table.php?id=247966&minProb=50&submit=Search	247966	chr1	178464568	178464600	pos	GT	33	GTGTGTGTGTGTGTGTGTGTGTGTGTGTGTGTG	RASAL2	intron	-	-	-	-	-	-	-	-	-
http://www.cagmdb.org/view_table.php?id=28483&minProb=50&submit=Search	28483	chr10	125725905	125725917	pos	A	13	AAAAAAAAAAAAA	EDRF1	nc_intron,intron	-	-	-	-	-	-	-	-	-
http://www.cagmdb.org/view_table.php?id=127054&minProb=50&submit=Search	127054	chr15	28833188	28833197	pos	T	10	TTTTTTTTTT	PDCD6IPP2	nc_intron	-	-	-	-	-	-	-	-	-
http://www.cagmdb.org/view_table.php?id=458465&minProb=50&submit=Search	458465	chr5	169840586	169840625	pos	GAT	40	GATGATGATGATGATGATGATGATGATGATGATGATGATG	DOCK2	intron	-	-	-	-	-	-	-	-	-
http://www.cagmdb.org/view_table.php?id=107520&minProb=50&submit=Search	107520	chr14	24300644	24300669	pos	GAG	26	GAGGAGGAGGAGGAGGAGGAGGAGGA	NOP9	cds	NOP9	483	1402	1	236	188	|GAGGAGGAGGAGGAGGAGGAGGAGGA|	|GAGGAGGAGGAGGAGGAGGAGGAG|GA	EEEEEEEE
http://www.cagmdb.org/view_table.php?id=62030&minProb=50&submit=Search	62030	chr12	22062261	22062277	pos	T	17	TTTTTTTTTTTTTTTTT	CMAS	nc_intron,intron	-	-	-	-	-	-	-	-	-
http://www.cagmdb.org/view_table.php?id=248971&minProb=50&submit=Search	248971	chr1	183207836	183207850	pos	T	15	TTTTTTTTTTTTTTT	LAMC2	intron	-	-	-	-	-	-	-	-	-
http://www.cagmdb.org/view_table.php?id=121789&minProb=50&submit=Search	121789	chr14	90269380	90269390	pos	T	11	TTTTTTTTTTT	PSMC1	intron	-	-	-	-	-	-	-	-	-
http://www.cagmdb.org/view_table.php?id=174094&minProb=50&submit=Search	174094	chr17	50368314	50368338	neg	CTGGTCAG	25	CTGGTCAGCTGGTCAGCTGGTCAGC	MRPL27	intron	-	-	-	-	-	-	-	-	-
http://www.cagmdb.org/view_table.php?id=166478&minProb=50&submit=Search	166478	chr17	17136248	17136282	pos	CAG	35	CAGCAGCAGCAGCAGCAGCAGCAGCAGCAGCAGCA	MPRIP	cds	MPRIP	533	2549	5	29	168	|CAGCAGCAGCAGCAGCAGCAGCAGCAGCAGCAGCA|	C|AGCAGCAGCAGCAGCAGCAGCAGCAGCAGCAGC|A	SSSSSSSSSSS
http://www.cagmdb.org/view_table.php?id=115022&minProb=50&submit=Search	115022	chr14	60465852	60465893	neg	AC	42	ACACACACACACACACACACACACACACACACACACACACAC	C14orf39	intron	-	-	-	-	-	-	-	-	-
http://www.cagmdb.org/view_table.php?id=260401&minProb=50&submit=Search	260401	chr1	236574575	236574585	neg	T	11	TTTTTTTTTTT	HEATR1	intron	-	-	-	-	-	-	-	-	-
http://www.cagmdb.org/view_table.php?id=572322&minProb=50&submit=Search	572322	chr9	81633289	81633325	neg	GT	37	GTGTGTGTGTGTGTGTGTGTGTGTGTGTGTGTGTGTG	TLE1	intron	-	-	-	-	-	-	-	-	-
http://www.cagmdb.org/view_table.php?id=184066&minProb=50&submit=Search	184066	chr18	7015589	7015604	neg	T	16	TTTTTTTTTTTTTTTT	LAMA1	intron	-	-	-	-	-	-	-	-	-
http://www.cagmdb.org/view_table.php?id=26530&minProb=50&submit=Search	26530	chr10	116439461	116439476	pos	TCC	16	TCCTCCTCCTCCTCCT	PNLIPRP3	intron	-	-	-	-	-	-	-	-	-
http://www.cagmdb.org/view_table.php?id=236682&minProb=50&submit=Search	236682	chr1	100285178	100285207	pos	GTTTT	30	GTTTTGTTTTGTTTTGTTTTGTTTTGTTTT	RTCA	intron	-	-	-	-	-	-	-	-	-
http://www.cagmdb.org/view_table.php?id=304224&minProb=50&submit=Search	304224	chr2	41850169	41850184	-	TG	16	TGTGTGTGTGTGTGTG	-	-	-	-	-	-	-	-	-	-	-
http://www.cagmdb.org/view_table.php?id=584207&minProb=50&submit=Search	584207	chr9	134727047	134727080	pos	GGAT	34	GGATGGATGGATGGATGGATGGATGGATGGATGG	COL5A1	intron	-	-	-	-	-	-	-	-	-
http://www.cagmdb.org/view_table.php?id=558235&minProb=50&submit=Search	558235	chr8	132949055	132949069	pos	A	15	AAAAAAAAAAAAAAA	TG	intron	-	-	-	-	-	-	-	-	-
http://www.cagmdb.org/view_table.php?id=197360&minProb=50&submit=Search	197360	chr18	74556357	74556373	pos	TGC	17	TGCTGCTGCTGCTGCTG	CNDP1	cds	CNDP1	43	1464	1	19	93	|TGCTGCTGCTGCTGCTG|	TG|CTGCTGCTGCTGCTG|	LLLLL
http://www.cagmdb.org/view_table.php?id=342026&minProb=50&submit=Search	342026	chr2	224804001	224804033	neg	TG	33	TGTGTGTGTGTGTGTGTGTGTGTGTGTGTGTGT	DOCK10	intron	-	-	-	-	-	-	-	-	-
http://www.cagmdb.org/view_table.php?id=336801&minProb=50&submit=Search	336801	chr2	201479457	201479466	pos	T	10	TTTTTTTTTT	STRADB	intron	-	-	-	-	-	-	-	-	-
http://www.cagmdb.org/view_table.php?id=322616&minProb=50&submit=Search	322616	chr2	131609490	131609500	pos	T	11	TTTTTTTTTTT	POTEKP	nc_intron	-	-	-	-	-	-	-	-	-
http://www.cagmdb.org/view_table.php?id=454380&minProb=50&submit=Search	454380	chr5	150731326	150731342	neg	TG	17	TGTGTGTGTGTGTGTGT	DCTN4	intron	-	-	-	-	-	-	-	-	-
http://www.cagmdb.org/view_table.php?id=438278&minProb=50&submit=Search	438278	chr5	69277076	69277085	pos	T	10	TTTTTTTTTT	CDK7	nc_intron,intron	-	-	-	-	-	-	-	-	-
http://www.cagmdb.org/view_table.php?id=4424&minProb=50&submit=Search	4424	chr10	18538982	18538993	pos	T	12	TTTTTTTTTTTT	CACNB2	intron	-	-	-	-	-	-	-	-	-
http://www.cagmdb.org/view_table.php?id=518878&minProb=50&submit=Search	518878	chr7	104668718	104668729	pos	C	12	CCCCCCCCCCCC	LHFPL3	intron	-	-	-	-	-	-	-	-	-
http://www.cagmdb.org/view_table.php?id=58095&minProb=50&submit=Search	58095	chr12	3656465	3656474	neg	T	10	TTTTTTTTTT	CRACR2A	intron	-	-	-	-	-	-	-	-	-
http://www.cagmdb.org/view_table.php?id=460303&minProb=50&submit=Search	460303	chr5	177608488	177608498	pos	C	11	CCCCCCCCCCC	B4GALT7	intron	-	-	-	-	-	-	-	-	-
http://www.cagmdb.org/view_table.php?id=78916&minProb=50&submit=Search	78916	chr12	103739145	103739159	pos	T	15	TTTTTTTTTTTTTTT	STAB2	intron	-	-	-	-	-	-	-	-	-
http://www.cagmdb.org/view_table.php?id=59043&minProb=50&submit=Search	59043	chr12	7737325	7737337	neg	T	13	TTTTTTTTTTTTT	CLEC4C	intron	-	-	-	-	-	-	-	-	-
http://www.cagmdb.org/view_table.php?id=164103&minProb=50&submit=Search	164103	chr17	7176793	7176817	neg	CA	25	CACACACACACACACACACACACAC	ASGR1	intron	-	-	-	-	-	-	-	-	-
http://www.cagmdb.org/view_table.php?id=238789&minProb=50&submit=Search	238789	chr1	110517191	110517222	neg	GA	32	GAGAGAGAGAGAGAGAGAAGAGAGAAGAGAGA	KCNA10	exon	-	-	-	-	-	-	-	-	-
http://www.cagmdb.org/view_table.php?id=212468&minProb=50&submit=Search	212468	chr19	50910939	50910975	-	AG	37	AGAGAGAGAGAGATGGGAAAAGAGAGAGAGAGAGAGA	-	-	-	-	-	-	-	-	-	-	-
http://www.cagmdb.org/view_table.php?id=271137&minProb=50&submit=Search	271137	chr20	37200355	37200367	pos	T	13	TTTTTTTTTTTTT	RPN2	intron	-	-	-	-	-	-	-	-	-
http://www.cagmdb.org/view_table.php?id=162059&minProb=50&submit=Search	162059	chr16	89850472	89850487	pos	GAG	16	GAGGAGGAGGAGGAGG	SPIRE2	cds	SPIRE2	456	1673	2	168	173	|GAGGAGGAGGAGGAGG|	|GAGGAGGAGGAGGAG|G	EEEEE
http://www.cagmdb.org/view_table.php?id=39649&minProb=50&submit=Search	39649	chr11	46743735	46743749	neg	AAAAG	15	AAAAGAAAAGAAAAG	CKAP5	exon,utr3	-	-	-	-	-	-	-	-	-
http://www.cagmdb.org/view_table.php?id=143363&minProb=50&submit=Search	143363	chr16	1999882	1999897	neg	TCC	16	TCCTCCTCCTCCTCCT	ZNF598	cds	ZNF598	1048	1651	3	386	359	|TCCTCCTCCTCCTCCT|	TC|CTCCTCCTCCTC|CT	EEEE
http://www.cagmdb.org/view_table.php?id=386560&minProb=50&submit=Search	386560	chr4	3937223	3937240	-	A	18	AAAAAAAAAAAAAAAAAA	-	-	-	-	-	-	-	-	-	-	-
http://www.cagmdb.org/view_table.php?id=26466&minProb=50&submit=Search	26466	chr10	116096869	116096901	neg	GCACAC	33	GCACACGCACACGCACACACACACACACACACA	GFRA1	intron	-	-	-	-	-	-	-	-	-
http://www.cagmdb.org/view_table.php?id=269555&minProb=50&submit=Search	269555	chr20	31404744	31404771	-	AC	28	ACACACACACACACACACACACACACAC	-	-	-	-	-	-	-	-	-	-	-
http://www.cagmdb.org/view_table.php?id=53850&minProb=50&submit=Search	53850	chr11	118375257	118375275	pos	TG	19	TGTGTGTGTGTGTGTGTGT	UBE4A	intron	-	-	-	-	-	-	-	-	-
http://www.cagmdb.org/view_table.php?id=377823&minProb=50&submit=Search	377823	chr3	161429062	161429072	pos	T	11	TTTTTTTTTTT	LINC02067	nc_intron	-	-	-	-	-	-	-	-	-
http://www.cagmdb.org/view_table.php?id=135720&minProb=50&submit=Search	135720	chr15	68820633	68820652	neg	CA	20	CACACACACACACACACACA	ANP32A	intron	-	-	-	-	-	-	-	-	-
http://www.cagmdb.org/view_table.php?id=283649&minProb=50&submit=Search	283649	chr21	36070854	36070880	neg,pos	T	27	TTTTTTTTTTTTTTTTTTTTTTTTTTT	LOC100133286,CBR1	nc_intron,intron	-	-	-	-	-	-	-	-	-
http://www.cagmdb.org/view_table.php?id=33647&minProb=50&submit=Search	33647	chr11	18465427	18465443	pos	T	17	TTTTTTTTTTTTTTTTT	LDHAL6A	intron	-	-	-	-	-	-	-	-	-
http://www.cagmdb.org/view_table.php?id=23937&minProb=50&submit=Search	23937	chr10	104037288	104037301	neg	T	14	TTTTTTTTTTTTTT	COL17A1	intron	-	-	-	-	-	-	-	-	-
http://www.cagmdb.org/view_table.php?id=133613&minProb=50&submit=Search	133613	chr15	59668758	59668785	neg	AC	28	ACACACACACACACACGCGCGCGCGCGC	BNIP2	intron	-	-	-	-	-	-	-	-	-
http://www.cagmdb.org/view_table.php?id=558197&minProb=50&submit=Search	558197	chr8	132758624	132758634	neg	T	11	TTTTTTTTTTT	TMEM71	intron	-	-	-	-	-	-	-	-	-
http://www.cagmdb.org/view_table.php?id=127666&minProb=50&submit=Search	127666	chr15	32101284	32101298	neg,pos	T	15	TTTTTTTTTTTTTTT	CHRNA7,LOC100288637	nc_intron,intron	-	-	-	-	-	-	-	-	-
http://www.cagmdb.org/view_table.php?id=75427&minProb=50&submit=Search	75427	chr12	88532514	88532524	neg	A	11	AAAAAAAAAAA	KITLG	intron	-	-	-	-	-	-	-	-	-
http://www.cagmdb.org/view_table.php?id=231542&minProb=50&submit=Search	231542	chr1	75213492	75213505	neg	TC	14	TCTCTCTCTCTCTC	SLC44A5	intron	-	-	-	-	-	-	-	-	-
http://www.cagmdb.org/view_table.php?id=86769&minProb=50&submit=Search	86769	chr13	20081999	20082011	pos	T	13	TTTTTTTTTTTTT	ZMYM2	nc_intron,intron	-	-	-	-	-	-	-	-	-
http://www.cagmdb.org/view_table.php?id=3612&minProb=50&submit=Search	3612	chr10	15135193	15135224	neg	TTG	32	TTGTTGTTGTTGTTGTTGTTGTTGTTGTTGTT	NMT2	intron	-	-	-	-	-	-	-	-	-
http://www.cagmdb.org/view_table.php?id=477981&minProb=50&submit=Search	477981	chr6	80037866	80037897	pos	ATA	32	ATAATAATAATAATAATAATAATAATAATAAT	TTK	intron	-	-	-	-	-	-	-	-	-
http://www.cagmdb.org/view_table.php?id=5563&minProb=50&submit=Search	5563	chr10	22539887	22539931	neg	GA	45	GAGAGAGAGAGAGAGAGAGAGAGAGGGAGAGAGAGAGAGAGAGAG	PIP4K2A	intron	-	-	-	-	-	-	-	-	-
http://www.cagmdb.org/view_table.php?id=254166&minProb=50&submit=Search	254166	chr1	207063889	207063916	pos	GT	28	GTGTGTGTGTGTGTGTGTGTGTGTGTGT	PFKFB2	intron	-	-	-	-	-	-	-	-	-
http://www.cagmdb.org/view_table.php?id=107360&minProb=50&submit=Search	107360	chr14	23389063	23389072	neg	G	10	GGGGGGGGGG	MYH6	intron	-	-	-	-	-	-	-	-	-
http://www.cagmdb.org/view_table.php?id=572585&minProb=50&submit=Search	572585	chr9	82982806	82982833	neg	AG	28	AGAGAGAGAGAGAGAGAGAGAGAGAGAG	RASEF	intron	-	-	-	-	-	-	-	-	-
http://www.cagmdb.org/view_table.php?id=140365&minProb=50&submit=Search	140365	chr15	90284650	90284676	-	TTTG	27	TTTGTTTGTTTGTTTGTTTGTTTGTTT	-	-	-	-	-	-	-	-	-	-	-
http://www.cagmdb.org/view_table.php?id=148050&minProb=50&submit=Search	148050	chr16	20323486	20323496	neg	C	11	CCCCCCCCCCC	GP2	intron	-	-	-	-	-	-	-	-	-
http://www.cagmdb.org/view_table.php?id=10901&minProb=50&submit=Search	10901	chr10	43100389	43100402	pos	T	14	TTTTTTTTTTTTTT	RET	intron	-	-	-	-	-	-	-	-	-
http://www.cagmdb.org/view_table.php?id=516256&minProb=50&submit=Search	516256	chr7	93435810	93435850	neg	AAAAT	41	AAAATAAAATAAAATAATAAATAAATAAATAAATAAATAAA	CALCR	intron	-	-	-	-	-	-	-	-	-
http://www.cagmdb.org/view_table.php?id=161826&minProb=50&submit=Search	161826	chr16	88586808	88586839	pos	GGT	32	GGTGGTGGTGGTGGTGGTGGTGGTGGTGGTGG	ZC3H18	intron	-	-	-	-	-	-	-	-	-
http://www.cagmdb.org/view_table.php?id=48088&minProb=50&submit=Search	48088	chr11	90282480	90282496	pos	T	17	TTTTTTTTTTTTTTTTT	DISC1FP1	nc_intron	-	-	-	-	-	-	-	-	-
http://www.cagmdb.org/view_table.php?id=273317&minProb=50&submit=Search	273317	chr20	46563616	46563632	neg	GA	17	GAGAGAGAGAGAGAGAG	SLC13A3	intron	-	-	-	-	-	-	-	-	-
http://www.cagmdb.org/view_table.php?id=503757&minProb=50&submit=Search	503757	chr7	32723768	32723786	-	TG	19	TGTGTGTGTGTGTGTGTGT	-	-	-	-	-	-	-	-	-	-	-
http://www.cagmdb.org/view_table.php?id=574638&minProb=50&submit=Search	574638	chr9	92474743	92474786	neg	TCA	44	TCATCATCATCATCATCATCATCATCATCATCATCATCATC	ASPN,CENPP	intron,cds	ASPN	988	111	7	-3	111	TCA|TCATCATCATCATCATCATCATCATCATCATCATCATCATC|	TC|ATCATCATCATCATCATCATCATCATCATCATCATCATC|	DDDDDDDDDDDDD
http://www.cagmdb.org/view_table.php?id=591009&minProb=50&submit=Search	591009	chrX	15536503	15536517	pos	A	15	AAAAAAAAAAAAAAA	BMX	intron	-	-	-	-	-	-	-	-	-
http://www.cagmdb.org/view_table.php?id=166242&minProb=50&submit=Search	166242	chr17	16121388	16121399	neg	A	12	AAAAAAAAAAAA	NCOR1	intron	-	-	-	-	-	-	-	-	-
http://www.cagmdb.org/view_table.php?id=206517&minProb=50&submit=Search	206517	chr19	29820636	29820647	pos	T	12	TTTTTTTTTTTT	CCNE1	intron	-	-	-	-	-	-	-	-	-
http://www.cagmdb.org/view_table.php?id=83868&minProb=50&submit=Search	83868	chr12	122204563	122204579	pos	CCG	17	CCGCCGCCGCCGCCGCC	B3GNT4	utr5,intron,exon	-	-	-	-	-	-	-	-	-
http://www.cagmdb.org/view_table.php?id=40349&minProb=50&submit=Search	40349	chr11	49862421	49862432	-	T	12	TTTTTTTTTTTT	-	-	-	-	-	-	-	-	-	-	-
http://www.cagmdb.org/view_table.php?id=455051&minProb=50&submit=Search	455051	chr5	154294977	154295009	pos	TG	33	TGTGTGTGTGTGTGTGTGTGTGTGTGTGTGTGT	GALNT10	intron	-	-	-	-	-	-	-	-	-
http://www.cagmdb.org/view_table.php?id=330297&minProb=50&submit=Search	330297	chr2	169270758	169270793	neg	ATAA	36	ATAAATAAATAAATAAATAAATAAATAAATAAATAA	LRP2	intron	-	-	-	-	-	-	-	-	-
http://www.cagmdb.org/view_table.php?id=253280&minProb=50&submit=Search	253280	chr1	203020983	203020999	pos	T	17	TTTTTTTTTTTTTTTTT	TMEM183A	nc_intron,intron	-	-	-	-	-	-	-	-	-
http://www.cagmdb.org/view_table.php?id=7857&minProb=50&submit=Search	7857	chr10	31913635	31913647	neg	A	13	AAAAAAAAAAAAA	ARHGAP12	utr5,intron	-	-	-	-	-	-	-	-	-
http://www.cagmdb.org/view_table.php?id=541374&minProb=50&submit=Search	541374	chr8	52623906	52623935	neg	TC	30	TCTCTCTCTCTCACACACACACACACACAC	RB1CC1	intron	-	-	-	-	-	-	-	-	-
http://www.cagmdb.org/view_table.php?id=560751&minProb=50&submit=Search	560751	chr9	463277	463288	pos	A	12	AAAAAAAAAAAA	DOCK8	intron	-	-	-	-	-	-	-	-	-
http://www.cagmdb.org/view_table.php?id=59898&minProb=50&submit=Search	59898	chr12	11869242	11869255	pos	A	14	AAAAAAAAAAAAAA	ETV6	intron	-	-	-	-	-	-	-	-	-
http://www.cagmdb.org/view_table.php?id=122179&minProb=50&submit=Search	122179	chr14	92121812	92121825	-	T	14	TTTTTTTTTTTTTT	-	-	-	-	-	-	-	-	-	-	-
http://www.cagmdb.org/view_table.php?id=122860&minProb=50&submit=Search	122860	chr14	95215802	95215860	neg	TC	59	TCTCTCTCTCTCTCTGTGTGTGTGTGTGTGTGTGTGTGTGTGTGTGTGTGTGTGTGTGT	CLMN	intron	-	-	-	-	-	-	-	-	-
http://www.cagmdb.org/view_table.php?id=328892&minProb=50&submit=Search	328892	chr2	162020304	162020332	neg	T	29	TTTTTTTTTTTTTTCAAAAAAAAAAAAAA	DPP4	intron	-	-	-	-	-	-	-	-	-
http://www.cagmdb.org/view_table.php?id=209427&minProb=50&submit=Search	209427	chr19	40577088	40577098	pos	C	11	CCCCCCCCCCC	SHKBP1	intron	-	-	-	-	-	-	-	-	-
http://www.cagmdb.org/view_table.php?id=118928&minProb=50&submit=Search	118928	chr14	77435416	77435429	neg	A	14	AAAAAAAAAAAAAA	VIPAS39	intron	-	-	-	-	-	-	-	-	-
http://www.cagmdb.org/view_table.php?id=268535&minProb=50&submit=Search	268535	chr20	25076556	25076593	neg	A	38	AAAAAAAAAAATAAAAAGGAAAAAATAAAAATAAAAAT	VSX1	nc_intron,intron	-	-	-	-	-	-	-	-	-
http://www.cagmdb.org/view_table.php?id=446127&minProb=50&submit=Search	446127	chr5	109817173	109817201	pos	TATATG	29	TATATGTATATGTATATGTATATGTATAT	MAN2A1	intron	-	-	-	-	-	-	-	-	-
http://www.cagmdb.org/view_table.php?id=87608&minProb=50&submit=Search	87608	chr13	23875028	23875063	neg	AC	36	ACACACACACACACACACACACACACACACACACAC	MIPEP	intron	-	-	-	-	-	-	-	-	-
http://www.cagmdb.org/view_table.php?id=302451&minProb=50&submit=Search	302451	chr2	33365627	33365650	pos	GT	24	GTGTGTGTGTGTGTGTGTGTGTGT	LTBP1	intron	-	-	-	-	-	-	-	-	-
http://www.cagmdb.org/view_table.php?id=12264&minProb=50&submit=Search	12264	chr10	50707600	50707633	-	CA	34	CACACACACACACACACACACACACACACACACA	-	-	-	-	-	-	-	-	-	-	-
http://www.cagmdb.org/view_table.php?id=252214&minProb=50&submit=Search	252214	chr1	198529196	198529216	neg	AT	21	ATATATATATATATATATATA	ATP6V1G3	intron	-	-	-	-	-	-	-	-	-
http://www.cagmdb.org/view_table.php?id=178598&minProb=50&submit=Search	178598	chr17	69084671	69084684	neg	T	14	TTTTTTTTTTTTTT	ABCA6	intron	-	-	-	-	-	-	-	-	-
http://www.cagmdb.org/view_table.php?id=570628&minProb=50&submit=Search	570628	chr9	73168881	73168912	pos	GT	32	GTGTGTGTGTGTGTGTGTGTGTGTGTGTGTGT	ANXA1	intron	-	-	-	-	-	-	-	-	-
http://www.cagmdb.org/view_table.php?id=258580&minProb=50&submit=Search	258580	chr1	228458656	228458695	-	GT	40	GTGTGTGTGTGTGTGTGTGTGTGTGTGTGCGCGCGCGCGC	-	-	-	-	-	-	-	-	-	-	-
http://www.cagmdb.org/view_table.php?id=536064&minProb=50&submit=Search	536064	chr8	26360054	26360066	pos	T	13	TTTTTTTTTTTTT	PPP2R2A	intron	-	-	-	-	-	-	-	-	-
http://www.cagmdb.org/view_table.php?id=52377&minProb=50&submit=Search	52377	chr11	111809518	111809539	neg	AC	22	ACACACACACACACACACACAC	ALG9	nc_intron,intron	-	-	-	-	-	-	-	-	-
http://www.cagmdb.org/view_table.php?id=509330&minProb=50&submit=Search	509330	chr7	64141493	64141504	-	T	12	TTTTTTTTTTTT	-	-	-	-	-	-	-	-	-	-	-
http://www.cagmdb.org/view_table.php?id=115327&minProb=50&submit=Search	115327	chr14	61744861	61744894	neg,pos	GT	34	GTGTGTGTGTGTGTGTGTGTGTGTGTGTGTGTGT	LOC105370526,HIF1A	nc_intron,intron	-	-	-	-	-	-	-	-	-
http://www.cagmdb.org/view_table.php?id=131807&minProb=50&submit=Search	131807	chr15	51458895	51458919	neg	AGC	25	AGCAGCAGCAGCAGCAGCAGCAGCA	DMXL2	intron	-	-	-	-	-	-	-	-	-
http://www.cagmdb.org/view_table.php?id=83689&minProb=50&submit=Search	83689	chr12	121659138	121659168	neg	CA	31	CACACACACACACACACACACACACACACAC	MORN3	intron	-	-	-	-	-	-	-	-	-
http://www.cagmdb.org/view_table.php?id=204469&minProb=50&submit=Search	204469	chr19	17786362	17786384	pos	AC	23	ACACACACACACACACACACACA	FCHO1	intron	-	-	-	-	-	-	-	-	-
http://www.cagmdb.org/view_table.php?id=522683&minProb=50&submit=Search	522683	chr7	123129325	123129373	neg	TG	49	TGTGTGTGTGTGTGTGTGTGTGTGTGTGTGTGTGTGTGTGTGTGTGTGT	SLC13A1	intron	-	-	-	-	-	-	-	-	-
http://www.cagmdb.org/view_table.php?id=225306&minProb=50&submit=Search	225306	chr1	45629455	45629467	neg	C	13	CCCCCCCCCCCCC	GPBP1L1	intron	-	-	-	-	-	-	-	-	-
http://www.cagmdb.org/view_table.php?id=323279&minProb=50&submit=Search	323279	chr2	134991303	134991339	neg	AAAAC	37	AAAACAAAACAAAACAAAACAAAACAAAACAAAACAA	MAP3K19	intron	-	-	-	-	-	-	-	-	-
http://www.cagmdb.org/view_table.php?id=223143&minProb=50&submit=Search	223143	chr1	36423024	36423043	neg	TAA	20	TAATAATAATAATAATAATA	OSCP1	intron	-	-	-	-	-	-	-	-	-
http://www.cagmdb.org/view_table.php?id=553872&minProb=50&submit=Search	553872	chr8	112829886	112829927	neg	CA	42	CACACACACACACACACACACACACACACACACACACACACA	CSMD3	intron	-	-	-	-	-	-	-	-	-
http://www.cagmdb.org/view_table.php?id=283668&minProb=50&submit=Search	283668	chr21	36138104	36138136	neg,pos	TTTAG	33	TTTAGTTTAGTTTAGTTTAGTTTAGTTTAGTTT	CBR3-AS1,CBR3	nc_intron,intron	-	-	-	-	-	-	-	-	-
http://www.cagmdb.org/view_table.php?id=29807&minProb=50&submit=Search	29807	chr10	132836636	132836645	neg	C	10	CCCCCCCCCC	CFAP46	intron	-	-	-	-	-	-	-	-	-
http://www.cagmdb.org/view_table.php?id=201767&minProb=50&submit=Search	201767	chr19	9998233	9998257	neg	CA	25	CACACACACACACACACACACACAC	COL5A3	intron	-	-	-	-	-	-	-	-	-
http://www.cagmdb.org/view_table.php?id=526895&minProb=50&submit=Search	526895	chr7	141836552	141836573	neg	AG	22	AGAGAGAGAGAGAGAGAGAGAG	PRSS37	intron	-	-	-	-	-	-	-	-	-
http://www.cagmdb.org/view_table.php?id=446035&minProb=50&submit=Search	446035	chr5	109356030	109356043	neg	A	14	AAAAAAAAAAAAAA	PJA2	intron	-	-	-	-	-	-	-	-	-
http://www.cagmdb.org/view_table.php?id=331802&minProb=50&submit=Search	331802	chr2	176094386	176094417	pos	CA	32	CACACACACACACACACACACACACACACACA	HOXD13	intron	-	-	-	-	-	-	-	-	-
http://www.cagmdb.org/view_table.php?id=151045&minProb=50&submit=Search	151045	chr16	31373102	31373133	pos	AAG	32	AAGAAGAAGAAGAAGAAGAAGAAGAAGAAGAA	ITGAX	intron	-	-	-	-	-	-	-	-	-
http://www.cagmdb.org/view_table.php?id=343334&minProb=50&submit=Search	343334	chr2	230498538	230498550	pos	A	13	AAAAAAAAAAAAA	SP100	intron	-	-	-	-	-	-	-	-	-
http://www.cagmdb.org/view_table.php?id=80120&minProb=50&submit=Search	80120	chr12	109092474	109092494	neg	CA	21	CACACACACACACACACACAC	ALKBH2	intron	-	-	-	-	-	-	-	-	-
http://www.cagmdb.org/view_table.php?id=50494&minProb=50&submit=Search	50494	chr11	102771813	102771843	neg	AC	31	ACACACACACACACACACACACACACACACA	MMP10	intron	-	-	-	-	-	-	-	-	-
http://www.cagmdb.org/view_table.php?id=14254&minProb=50&submit=Search	14254	chr10	60114029	60114038	neg	A	10	AAAAAAAAAA	ANK3	intron	-	-	-	-	-	-	-	-	-
http://www.cagmdb.org/view_table.php?id=44975&minProb=50&submit=Search	44975	chr11	75441544	75441569	neg	GT	26	GTGTGTGTGTGTGTGTGTGTGTGTGT	GDPD5	intron	-	-	-	-	-	-	-	-	-
http://www.cagmdb.org/view_table.php?id=222983&minProb=50&submit=Search	222983	chr1	35841812	35841838	pos	AT	27	ATATATATATATATATATATATATATA	AGO4	nc_intron,intron	-	-	-	-	-	-	-	-	-
http://www.cagmdb.org/view_table.php?id=573659&minProb=50&submit=Search	573659	chr9	87845095	87845134	pos	TG	40	TGTGTGTGTGTGTGTGTGTGTGTGTGTGTGTGTGTGTGTG	CTSLP8	nc_intron	-	-	-	-	-	-	-	-	-
http://www.cagmdb.org/view_table.php?id=347776&minProb=50&submit=Search	347776	chr3	10092432	10092442	neg,pos	T	11	TTTTTTTTTTT	FANCD2OS,FANCD2	intron,utr3	-	-	-	-	-	-	-	-	-
http://www.cagmdb.org/view_table.php?id=59762&minProb=50&submit=Search	59762	chr12	11133121	11133143	neg	AC	23	ACACACACACACACACACACACA	PRH1-TAS2R14,PRH1-PRR4,PRH1	utr5,nc_intron,intron	-	-	-	-	-	-	-	-	-
http://www.cagmdb.org/view_table.php?id=2839&minProb=50&submit=Search	2839	chr10	12198693	12198702	pos	T	10	TTTTTTTTTT	CDC123	intron	-	-	-	-	-	-	-	-	-
http://www.cagmdb.org/view_table.php?id=397643&minProb=50&submit=Search	397643	chr4	55870629	55870659	pos	TTTG	31	TTTGTTTGTTTGTTTGTTTGTTTGTTTGTTT	EXOC1	intron	-	-	-	-	-	-	-	-	-
http://www.cagmdb.org/view_table.php?id=122327&minProb=50&submit=Search	122327	chr14	92837499	92837525	pos	T	27	TTTTTTTTTTTGTTTGTTTGTTTGTTT	GOLGA5	intron	-	-	-	-	-	-	-	-	-
http://www.cagmdb.org/view_table.php?id=318714&minProb=50&submit=Search	318714	chr2	112853374	112853414	-	CATC	41	CATCCATCCATCCATCCATCCATCCATCCATCCATCCATCC	-	-	-	-	-	-	-	-	-	-	-
http://www.cagmdb.org/view_table.php?id=389397&minProb=50&submit=Search	389397	chr4	17634885	17634894	neg	T	10	TTTTTTTTTT	FAM184B	intron	-	-	-	-	-	-	-	-	-
http://www.cagmdb.org/view_table.php?id=279628&minProb=50&submit=Search	279628	chr21	18372099	18372139	neg	TG	41	TGTGTGTGTGTGTGTGTGTGTGTGTGTGTGTGTGTGTGTGT	TMPRSS15	intron	-	-	-	-	-	-	-	-	-
http://www.cagmdb.org/view_table.php?id=587416&minProb=50&submit=Search	587416	chrX	1595252	1595274	pos	GGTGAGC	23	GGTGAGCGGTGAGCGGTGAGCGG	AKAP17A	nc_intron,intron	-	-	-	-	-	-	-	-	-
http://www.cagmdb.org/view_table.php?id=210060&minProb=50&submit=Search	210060	chr19	43025161	43025185	neg	AC	25	ACACACACACACACACACACACACA	PSG11	intron	-	-	-	-	-	-	-	-	-
http://www.cagmdb.org/view_table.php?id=218727&minProb=50&submit=Search	218727	chr1	18841985	18841999	neg	A	15	AAAAAAAAAAAAAAA	TAS1R2	intron	-	-	-	-	-	-	-	-	-
http://www.cagmdb.org/view_table.php?id=593083&minProb=50&submit=Search	593083	chrX	24742160	24742171	pos	C	12	CCCCCCCCCCCC	POLA1	intron	-	-	-	-	-	-	-	-	-
http://www.cagmdb.org/view_table.php?id=491329&minProb=50&submit=Search	491329	chr6	144774410	144774421	pos	T	12	TTTTTTTTTTTT	UTRN	intron	-	-	-	-	-	-	-	-	-
http://www.cagmdb.org/view_table.php?id=353854&minProb=50&submit=Search	353854	chr3	40457230	40457251	-	ACGC	22	ACGCACGCACGCACGCACGCAC	-	-	-	-	-	-	-	-	-	-	-
http://www.cagmdb.org/view_table.php?id=172977&minProb=50&submit=Search	172977	chr17	46247851	46247862	-	A	12	AAAAAAAAAAAA	-	-	-	-	-	-	-	-	-	-	-
http://www.cagmdb.org/view_table.php?id=32847&minProb=50&submit=Search	32847	chr11	14465063	14465110	neg	AC	48	ACACACACACACACACACACACACACACACACACACACACACACACAC	COPB1	intron	-	-	-	-	-	-	-	-	-
http://www.cagmdb.org/view_table.php?id=607510&minProb=50&submit=Search	607510	chrX	100915089	100915113	neg	AAAAAC	25	AAAAACAAAAACAAAAACAAAAACA	XKRX	intron	-	-	-	-	-	-	-	-	-
http://www.cagmdb.org/view_table.php?id=421539&minProb=50&submit=Search	421539	chr4	174767124	174767156	neg	AC	33	ACACACACACACACACACACACACACACACACA	GLRA3	intron	-	-	-	-	-	-	-	-	-
http://www.cagmdb.org/view_table.php?id=98739&minProb=50&submit=Search	98739	chr13	77637240	77637268	pos	AC	29	ACACACACACACATATATATATATATATA	SCEL	intron	-	-	-	-	-	-	-	-	-
http://www.cagmdb.org/view_table.php?id=136513&minProb=50&submit=Search	136513	chr15	72544613	72544626	pos	AT	14	ATATATATATATAT	ARIH1	intron	-	-	-	-	-	-	-	-	-
http://www.cagmdb.org/view_table.php?id=367193&minProb=50&submit=Search	367193	chr3	108437406	108437415	neg	A	10	AAAAAAAAAA	MYH15	intron	-	-	-	-	-	-	-	-	-
http://www.cagmdb.org/view_table.php?id=57474&minProb=50&submit=Search	57474	chr12	860928	860939	pos	T	12	TTTTTTTTTTTT	WNK1	intron	-	-	-	-	-	-	-	-	-
http://www.cagmdb.org/view_table.php?id=222580&minProb=50&submit=Search	222580	chr1	34165583	34165618	neg	CA	36	CACACACACACACACAAACACACACACACACACACA	CSMD2	intron	-	-	-	-	-	-	-	-	-
http://www.cagmdb.org/view_table.php?id=369875&minProb=50&submit=Search	369875	chr3	121781633	121781681	neg	AC	49	ACACACACACACACACACACACACACACACAATATATGTGTGTGTGTGT	IQCB1	nc_intron,intron	-	-	-	-	-	-	-	-	-
http://www.cagmdb.org/view_table.php?id=347723&minProb=50&submit=Search	347723	chr3	9921084	9921110	pos	ATTC	27	ATTCATTCATTCATTCATTCATTCATT	IL17RC	nc_intron,intron	-	-	-	-	-	-	-	-	-
http://www.cagmdb.org/view_table.php?id=169210&minProb=50&submit=Search	169210	chr17	30401248	30401267	pos	CTTCTC	20	CTTCTCCTTCTCCTTCTCCT	CPD	intron	-	-	-	-	-	-	-	-	-
http://www.cagmdb.org/view_table.php?id=427587&minProb=50&submit=Search	427587	chr5	13884915	13884934	neg	CA	20	CACACACACACACACACACA	DNAH5	intron	-	-	-	-	-	-	-	-	-
http://www.cagmdb.org/view_table.php?id=357665&minProb=50&submit=Search	357665	chr3	58256346	58256357	pos	T	12	TTTTTTTTTTTT	ABHD6	utr5,intron	-	-	-	-	-	-	-	-	-
http://www.cagmdb.org/view_table.php?id=438055&minProb=50&submit=Search	438055	chr5	68160017	68160031	-	T	15	TTTTTTTTTTTTTTT	-	-	-	-	-	-	-	-	-	-	-
http://www.cagmdb.org/view_table.php?id=504503&minProb=50&submit=Search	504503	chr7	36686872	36686897	neg	GT	26	GTGTGTGTGTGTGTGTGTGTGTGTGT	AOAH	intron	-	-	-	-	-	-	-	-	-
http://www.cagmdb.org/view_table.php?id=375271&minProb=50&submit=Search	375271	chr3	149141201	149141213	pos	T	13	TTTTTTTTTTTTT	HPS3	intron	-	-	-	-	-	-	-	-	-
http://www.cagmdb.org/view_table.php?id=232057&minProb=50&submit=Search	232057	chr1	77774942	77774951	-	T	10	TTTTTTTTTT	-	-	-	-	-	-	-	-	-	-	-
http://www.cagmdb.org/view_table.php?id=162808&minProb=50&submit=Search	162808	chr17	2335448	2335465	neg	A	18	AAAAAAAAAAAAAAAAAA	TSR1	intron	-	-	-	-	-	-	-	-	-
http://www.cagmdb.org/view_table.php?id=571497&minProb=50&submit=Search	571497	chr9	77384632	77384664	pos	TGA	33	TGATGATGATGATGATGATGATGATGATGATGA	VPS13A	intron,cds	VPS13A	9236	19	68	47	19	|TGATGATGATGATGATGATGATGATGATGATGA|	T|GATGATGATGATGATGATGATGATGATGAT|GA	DDDDDDDDDD
http://www.cagmdb.org/view_table.php?id=526956&minProb=50&submit=Search	526956	chr7	142052207	142052216	pos	T	10	TTTTTTTTTT	MGAM	intron	-	-	-	-	-	-	-	-	-
http://www.cagmdb.org/view_table.php?id=107155&minProb=50&submit=Search	107155	chr14	22610064	22610073	pos	T	10	TTTTTTTTTT	ABHD4	intron	-	-	-	-	-	-	-	-	-
http://www.cagmdb.org/view_table.php?id=133308&minProb=50&submit=Search	133308	chr15	58599751	58599762	neg	A	12	AAAAAAAAAAAA	ADAM10	intron	-	-	-	-	-	-	-	-	-
http://www.cagmdb.org/view_table.php?id=512873&minProb=50&submit=Search	512873	chr7	77254490	77254501	pos	T	12	TTTTTTTTTTTT	CCDC146	intron	-	-	-	-	-	-	-	-	-
http://www.cagmdb.org/view_table.php?id=307230&minProb=50&submit=Search	307230	chr2	55332516	55332530	neg	A	15	AAAAAAAAAAAAAAA	CCDC88A	intron	-	-	-	-	-	-	-	-	-
http://www.cagmdb.org/view_table.php?id=283637&minProb=50&submit=Search	283637	chr21	36041897	36041907	neg	A	11	AAAAAAAAAAA	SETD4	nc_intron,intron	-	-	-	-	-	-	-	-	-
http://www.cagmdb.org/view_table.php?id=485516&minProb=50&submit=Search	485516	chr6	116657005	116657025	neg	AC	21	ACACACACACACACACACACA	ZUFSP	intron	-	-	-	-	-	-	-	-	-
http://www.cagmdb.org/view_table.php?id=273469&minProb=50&submit=Search	273469	chr20	47169102	47169122	pos	TC	21	TCTCTCTCTCTCTCTCTCTCT	EYA2	intron	-	-	-	-	-	-	-	-	-
http://www.cagmdb.org/view_table.php?id=31461&minProb=50&submit=Search	31461	chr11	7672623	7672642	neg	CA	20	CACACACACACACACACACA	CYB5R2	nc_intron,intron	-	-	-	-	-	-	-	-	-
http://www.cagmdb.org/view_table.php?id=239174&minProb=50&submit=Search	239174	chr1	112659575	112659597	pos	TC	23	TCTCTCTCTCTCTTTTTTTTTTT	CAPZA1	intron	-	-	-	-	-	-	-	-	-
http://www.cagmdb.org/view_table.php?id=565216&minProb=50&submit=Search	565216	chr9	22452043	22452054	pos	T	12	TTTTTTTTTTTT	DMRTA1	exon,utr3	-	-	-	-	-	-	-	-	-
http://www.cagmdb.org/view_table.php?id=203398&minProb=50&submit=Search	203398	chr19	14881367	14881406	-	TATT	40	TATTTATTTATTTATTTATTTATTTATTTATTTATTTATT	-	-	-	-	-	-	-	-	-	-	-
http://www.cagmdb.org/view_table.php?id=146724&minProb=50&submit=Search	146724	chr16	15008596	15008607	pos	T	12	TTTTTTTTTTTT	PDXDC1	intron	-	-	-	-	-	-	-	-	-
http://www.cagmdb.org/view_table.php?id=208062&minProb=50&submit=Search	208062	chr19	35342008	35342056	pos	TCCT	49	TCCTTCCTTCCTTCCTTCCTTCCTTCCTTCCTTCCTTCCTTCCTTCCTT	CD22	intron	-	-	-	-	-	-	-	-	-
http://www.cagmdb.org/view_table.php?id=385404&minProb=50&submit=Search	385404	chr3	196488581	196488591	neg	A	11	AAAAAAAAAAA	RNF168	intron	-	-	-	-	-	-	-	-	-
http://www.cagmdb.org/view_table.php?id=415973&minProb=50&submit=Search	415973	chr4	147857535	147857544	pos	T	10	TTTTTTTTTT	ARHGAP10	intron	-	-	-	-	-	-	-	-	-
http://www.cagmdb.org/view_table.php?id=201815&minProb=50&submit=Search	201815	chr19	10115665	10115680	neg	TGCC	16	TGCCTGCCTGCCTGCC	EIF3G	intron	-	-	-	-	-	-	-	-	-
http://www.cagmdb.org/view_table.php?id=316488&minProb=50&submit=Search	316488	chr2	102168699	102168710	pos	T	12	TTTTTTTTTTTT	IL1R1	intron	-	-	-	-	-	-	-	-	-
http://www.cagmdb.org/view_table.php?id=308406&minProb=50&submit=Search	308406	chr2	60938155	60938182	-	TG	28	TGTGTGTGTGTGTGTGTGTGTGTGTGTG	-	-	-	-	-	-	-	-	-	-	-
http://www.cagmdb.org/view_table.php?id=429864&minProb=50&submit=Search	429864	chr5	24511546	24511592	neg	AG	47	AGAGAGAGAGAGAGAGAGAGAGAGAGAGAGAGAGAGAGAGAGAGAGA	CDH10	utr5,intron	-	-	-	-	-	-	-	-	-
http://www.cagmdb.org/view_table.php?id=163990&minProb=50&submit=Search	163990	chr17	6787224	6787254	pos	GT	31	GTGTGTGTGTGTGTATGTGTGTGTGTGTGTG	FBXO39	intron	-	-	-	-	-	-	-	-	-
http://www.cagmdb.org/view_table.php?id=567397&minProb=50&submit=Search	567397	chr9	33571224	33571234	pos	T	11	TTTTTTTTTTT	ANKRD18B	intron	-	-	-	-	-	-	-	-	-
http://www.cagmdb.org/view_table.php?id=529535&minProb=50&submit=Search	529535	chr7	154305574	154305588	pos	GT	15	GTGTGTGTGTGTGTG	DPP6	intron	-	-	-	-	-	-	-	-	-
http://www.cagmdb.org/view_table.php?id=258274&minProb=50&submit=Search	258274	chr1	226984035	226984044	pos	G	10	GGGGGGGGGG	COQ8A	intron	-	-	-	-	-	-	-	-	-
http://www.cagmdb.org/view_table.php?id=335657&minProb=50&submit=Search	335657	chr2	195891812	195891822	neg	A	11	AAAAAAAAAAA	DNAH7	intron	-	-	-	-	-	-	-	-	-
http://www.cagmdb.org/view_table.php?id=353457&minProb=50&submit=Search	353457	chr3	38370241	38370267	pos	CA	27	CACACACACACACACACACACACACAC	XYLB	nc_intron,intron	-	-	-	-	-	-	-	-	-
http://www.cagmdb.org/view_table.php?id=42463&minProb=50&submit=Search	42463	chr11	64729701	64729725	neg	CAAA	25	CAAACAAACAAACAAAAAAAAAAAA	RASGRP2	intron	-	-	-	-	-	-	-	-	-
http://www.cagmdb.org/view_table.php?id=472386&minProb=50&submit=Search	472386	chr6	49470141	49470153	pos	T	13	TTTTTTTTTTTTT	CENPQ	utr5,intron	-	-	-	-	-	-	-	-	-
http://www.cagmdb.org/view_table.php?id=65409&minProb=50&submit=Search	65409	chr12	41555887	41555897	pos	A	11	AAAAAAAAAAA	PDZRN4	intron	-	-	-	-	-	-	-	-	-
http://www.cagmdb.org/view_table.php?id=385756&minProb=50&submit=Search	385756	chr3	198169986	198169998	pos	T	13	TTTTTTTTTTTTT	FAM157A	nc_intron	-	-	-	-	-	-	-	-	-
http://www.cagmdb.org/view_table.php?id=543480&minProb=50&submit=Search	543480	chr8	63035627	63035642	neg	A	16	AAAAAAAAAAAAAAAA	GGH	intron	-	-	-	-	-	-	-	-	-
http://www.cagmdb.org/view_table.php?id=259084&minProb=50&submit=Search	259084	chr1	230780082	230780122	pos	GT	41	GTGTGTGTGTGTGTGTGTGTGTGTGTGTGTGTGTGTGTGTG	CAPN9	intron	-	-	-	-	-	-	-	-	-
http://www.cagmdb.org/view_table.php?id=262975&minProb=50&submit=Search	262975	chr1	247589349	247589358	-	T	10	TTTTTTTTTT	-	-	-	-	-	-	-	-	-	-	-
http://www.cagmdb.org/view_table.php?id=184322&minProb=50&submit=Search	184322	chr18	8244285	8244297	pos	A	13	AAAAAAAAAAAAA	PTPRM	intron	-	-	-	-	-	-	-	-	-
http://www.cagmdb.org/view_table.php?id=301593&minProb=50&submit=Search	301593	chr2	29296723	29296741	neg	GT	19	GTGTGTGTGTGTGTGTGTG	ALK	intron	-	-	-	-	-	-	-	-	-
http://www.cagmdb.org/view_table.php?id=243205&minProb=50&submit=Search	243205	chr1	155702152	155702170	pos	A	19	AAAAAAAAAAAAAAAAAAA	DAP3	utr5,intron	-	-	-	-	-	-	-	-	-
http://www.cagmdb.org/view_table.php?id=460245&minProb=50&submit=Search	460245	chr5	177302736	177302747	neg	C	12	CCCCCCCCCCCC	RAB24	nc_intron,intron	-	-	-	-	-	-	-	-	-
http://www.cagmdb.org/view_table.php?id=58311&minProb=50&submit=Search	58311	chr12	4610004	4610019	pos	GT	16	GTGTGTGTGTGTGTGT	DYRK4	intron	-	-	-	-	-	-	-	-	-
http://www.cagmdb.org/view_table.php?id=343770&minProb=50&submit=Search	343770	chr2	232406988	232407006	pos	AC	19	ACACACACACACACACACA	ALPPL2	intron	-	-	-	-	-	-	-	-	-
http://www.cagmdb.org/view_table.php?id=171047&minProb=50&submit=Search	171047	chr17	38850669	38850683	neg	T	15	TTTTTTTTTTTTTTT	RPL23	intron	-	-	-	-	-	-	-	-	-
http://www.cagmdb.org/view_table.php?id=1844&minProb=50&submit=Search	1844	chr10	8161155	8161196	-	TTAT	42	TTATTTATTTATTTATTTATTTATTTATTTATTTATTTATTT	-	-	-	-	-	-	-	-	-	-	-
http://www.cagmdb.org/view_table.php?id=171557&minProb=50&submit=Search	171557	chr17	40766452	40766496	neg	CTTT	45	CTTTCTTTCTTTCTTTCTCTCTCTCTCTCTTTCTTTCTTTCTTTC	KRT26	exon,utr3	-	-	-	-	-	-	-	-	-
http://www.cagmdb.org/view_table.php?id=54026&minProb=50&submit=Search	54026	chr11	119018676	119018701	pos	GGA	26	GGAGGAGGAGGAGGAGGAGGAGGAGG	TRAPPC4	utr5,exon	-	-	-	-	-	-	-	-	-
http://www.cagmdb.org/view_table.php?id=511138&minProb=50&submit=Search	511138	chr7	70790591	70790616	pos	CCA	26	CCACCACCACCACCACCACCACCACC	AUTS2	cds	AUTS2	3374	380	18	843	380	|CCACCACCACCACCACCACCACCACC|	C|CACCACCACCACCACCACCACCAC|C	HHHHHHHH
http://www.cagmdb.org/view_table.php?id=164837&minProb=50&submit=Search	164837	chr17	9897983	9898000	neg	TG	18	TGTGTGTGTGTGTGTGTG	RCVRN	exon,utr3	-	-	-	-	-	-	-	-	-
http://www.cagmdb.org/view_table.php?id=614026&minProb=50&submit=Search	614026	chrX	132131466	132131479	-	AT	14	ATATATATATATAT	-	-	-	-	-	-	-	-	-	-	-
http://www.cagmdb.org/view_table.php?id=460030&minProb=50&submit=Search	460030	chr5	176626336	176626363	neg	GT	28	GTGTGTGTGTGTGTGTGTGTGTGTGTGT	SNCB	intron	-	-	-	-	-	-	-	-	-
http://www.cagmdb.org/view_table.php?id=293308&minProb=50&submit=Search	293308	chr22	45323042	45323076	pos	TG	35	TGTGTGTGTGTGTGTGTGTGTGTGTGTGTGTGTGT	FAM118A	nc_intron,intron	-	-	-	-	-	-	-	-	-
http://www.cagmdb.org/view_table.php?id=575542&minProb=50&submit=Search	575542	chr9	96775046	96775077	neg	TG	32	TGTGTGTGTGTGTTTTTTTGTTTTTTTTTTTT	ZNF510	utr5,intron	-	-	-	-	-	-	-	-	-
http://www.cagmdb.org/view_table.php?id=129776&minProb=50&submit=Search	129776	chr15	41819548	41819557	pos	G	10	GGGGGGGGGG	MAPKBP1	nc_intron,intron	-	-	-	-	-	-	-	-	-
http://www.cagmdb.org/view_table.php?id=154661&minProb=50&submit=Search	154661	chr16	58675921	58675930	neg	G	10	GGGGGGGGGG	SLC38A7	intron	-	-	-	-	-	-	-	-	-
http://www.cagmdb.org/view_table.php?id=72115&minProb=50&submit=Search	72115	chr12	72657129	72657145	pos	CA	17	CACACACACACACACAC	TRHDE	intron	-	-	-	-	-	-	-	-	-
http://www.cagmdb.org/view_table.php?id=40721&minProb=50&submit=Search	40721	chr11	56448926	56448936	-	A	11	AAAAAAAAAAA	-	-	-	-	-	-	-	-	-	-	-
http://www.cagmdb.org/view_table.php?id=581668&minProb=50&submit=Search	581668	chr9	124524880	124524903	neg	A	24	AAAAAAAAAAAACACACACACACA	NR6A1	intron	-	-	-	-	-	-	-	-	-
