# Supplementary material for: Abundance of ethnically biased microsatellites in human gene regions
Source: PLoS One. 2019 Dec 12;14(12):e0225216. doi: 10.1371/journal.pone.0225216 (PMC6907796; doi:10.1371/journal.pone.0225216)
Supplement: S4 Table — (XLSX) [file pone.0225216.s004.xlsx]

## Sheet: biasSAS
link_to_genetic_table_on_cagm_website	microID	chrom	start	stop	strand	unit	length	sequence	near	feature	gene	gFrom	gGoto	exonNum	exFrom	exGoto	seqStr	exonStr	amino
http://www.cagmdb.org/view_table.php?id=115327&minProb=50&submit=Search	115327	chr14	61744861	61744894	neg,pos	GT	34	GTGTGTGTGTGTGTGTGTGTGTGTGTGTGTGTGT	LOC105370526,HIF1A	nc_intron,intron	-	-	-	-	-	-	-	-	-
http://www.cagmdb.org/view_table.php?id=235453&minProb=50&submit=Search	235453	chr1	94079250	94079274	neg	CA	25	CACACACACACACACACACACACAC	ABCA4	intron	-	-	-	-	-	-	-	-	-
http://www.cagmdb.org/view_table.php?id=83689&minProb=50&submit=Search	83689	chr12	121659138	121659168	neg	CA	31	CACACACACACACACACACACACACACACAC	MORN3	intron	-	-	-	-	-	-	-	-	-
http://www.cagmdb.org/view_table.php?id=119610&minProb=50&submit=Search	119610	chr14	80526987	80526998	neg	A	12	AAAAAAAAAAAA	CEP128	intron	-	-	-	-	-	-	-	-	-
http://www.cagmdb.org/view_table.php?id=570628&minProb=50&submit=Search	570628	chr9	73168881	73168912	pos	GT	32	GTGTGTGTGTGTGTGTGTGTGTGTGTGTGTGT	ANXA1	intron	-	-	-	-	-	-	-	-	-
http://www.cagmdb.org/view_table.php?id=529015&minProb=50&submit=Search	529015	chr7	151983184	151983201	pos	TTG	18	TTGTTGTTGTTGTTGTTG	GALNTL5	nc_intron,intron	-	-	-	-	-	-	-	-	-
http://www.cagmdb.org/view_table.php?id=252214&minProb=50&submit=Search	252214	chr1	198529196	198529216	neg	AT	21	ATATATATATATATATATATA	ATP6V1G3	intron	-	-	-	-	-	-	-	-	-
http://www.cagmdb.org/view_table.php?id=23749&minProb=50&submit=Search	23749	chr10	103245927	103245939	pos	A	13	AAAAAAAAAAAAA	RPEL1	exon	-	-	-	-	-	-	-	-	-
http://www.cagmdb.org/view_table.php?id=59762&minProb=50&submit=Search	59762	chr12	11133121	11133143	neg	AC	23	ACACACACACACACACACACACA	PRH1-TAS2R14,PRH1-PRR4,PRH1	utr5,nc_intron,intron	-	-	-	-	-	-	-	-	-
http://www.cagmdb.org/view_table.php?id=258516&minProb=50&submit=Search	258516	chr1	228097286	228097305	pos	TGGGC	20	TGGGCTGGGCTGGGCTGGGC	MIR3620,ARF1	intron,nc_exon	-	-	-	-	-	-	-	-	-
http://www.cagmdb.org/view_table.php?id=526895&minProb=50&submit=Search	526895	chr7	141836552	141836573	neg	AG	22	AGAGAGAGAGAGAGAGAGAGAG	PRSS37	intron	-	-	-	-	-	-	-	-	-
http://www.cagmdb.org/view_table.php?id=68174&minProb=50&submit=Search	68174	chr12	53954784	53954794	-	G	11	GGGGGGGGGGG	-	-	-	-	-	-	-	-	-	-	-
http://www.cagmdb.org/view_table.php?id=415989&minProb=50&submit=Search	415989	chr4	147906547	147906556	pos	A	10	AAAAAAAAAA	ARHGAP10	intron	-	-	-	-	-	-	-	-	-
http://www.cagmdb.org/view_table.php?id=201767&minProb=50&submit=Search	201767	chr19	9998233	9998257	neg	CA	25	CACACACACACACACACACACACAC	COL5A3	intron	-	-	-	-	-	-	-	-	-
http://www.cagmdb.org/view_table.php?id=83250&minProb=50&submit=Search	83250	chr12	120363262	120363271	neg	C	10	CCCCCCCCCC	MSI1	intron	-	-	-	-	-	-	-	-	-
http://www.cagmdb.org/view_table.php?id=572585&minProb=50&submit=Search	572585	chr9	82982806	82982833	neg	AG	28	AGAGAGAGAGAGAGAGAGAGAGAGAGAG	RASEF	intron	-	-	-	-	-	-	-	-	-
http://www.cagmdb.org/view_table.php?id=3612&minProb=50&submit=Search	3612	chr10	15135193	15135224	neg	TTG	32	TTGTTGTTGTTGTTGTTGTTGTTGTTGTTGTT	NMT2	intron	-	-	-	-	-	-	-	-	-
http://www.cagmdb.org/view_table.php?id=148495&minProb=50&submit=Search	148495	chr16	22284055	22284069	pos	AAC	15	AACAACAACAACAAC	EEF2K	exon,utr3	-	-	-	-	-	-	-	-	-
http://www.cagmdb.org/view_table.php?id=501278&minProb=50&submit=Search	501278	chr7	20728159	20728171	pos	A	13	AAAAAAAAAAAAA	ABCB5	intron	-	-	-	-	-	-	-	-	-
http://www.cagmdb.org/view_table.php?id=544367&minProb=50&submit=Search	544367	chr8	67086889	67086903	-	T	15	TTTTTTTTTTTTTTT	-	-	-	-	-	-	-	-	-	-	-
http://www.cagmdb.org/view_table.php?id=83987&minProb=50&submit=Search	83987	chr12	122603273	122603287	pos	A	15	AAAAAAAAAAAAAAA	KNTC1	intron	-	-	-	-	-	-	-	-	-
http://www.cagmdb.org/view_table.php?id=328892&minProb=50&submit=Search	328892	chr2	162020304	162020332	neg	T	29	TTTTTTTTTTTTTTCAAAAAAAAAAAAAA	DPP4	intron	-	-	-	-	-	-	-	-	-
http://www.cagmdb.org/view_table.php?id=264723&minProb=50&submit=Search	264723	chr20	6096783	6096801	neg	T	19	TTTTTTTTTTTTTTTTTTT	FERMT1	intron	-	-	-	-	-	-	-	-	-
http://www.cagmdb.org/view_table.php?id=498076&minProb=50&submit=Search	498076	chr7	5294842	5294855	pos	CT	14	CTCTCTCTCTCTCT	SLC29A4	intron	-	-	-	-	-	-	-	-	-
http://www.cagmdb.org/view_table.php?id=122179&minProb=50&submit=Search	122179	chr14	92121812	92121825	-	T	14	TTTTTTTTTTTTTT	-	-	-	-	-	-	-	-	-	-	-
http://www.cagmdb.org/view_table.php?id=122860&minProb=50&submit=Search	122860	chr14	95215802	95215860	neg	TC	59	TCTCTCTCTCTCTCTGTGTGTGTGTGTGTGTGTGTGTGTGTGTGTGTGTGTGTGTGTGT	CLMN	intron	-	-	-	-	-	-	-	-	-
http://www.cagmdb.org/view_table.php?id=204328&minProb=50&submit=Search	204328	chr19	17417886	17417914	pos	TTC	29	TTCTTCTTCTTCTTCCTTTTTTTTTTTTT	MVB12A	utr5,intron	-	-	-	-	-	-	-	-	-
http://www.cagmdb.org/view_table.php?id=574638&minProb=50&submit=Search	574638	chr9	92474743	92474786	neg	TCA	44	TCATCATCATCATCATCATCATCATCATCATCATCATCATC	ASPN,CENPP	intron,cds	ASPN	988	111	7	-3	111	TCA|TCATCATCATCATCATCATCATCATCATCATCATCATCATC|	TC|ATCATCATCATCATCATCATCATCATCATCATCATCATC|	DDDDDDDDDDDDD
http://www.cagmdb.org/view_table.php?id=591009&minProb=50&submit=Search	591009	chrX	15536503	15536517	pos	A	15	AAAAAAAAAAAAAAA	BMX	intron	-	-	-	-	-	-	-	-	-
http://www.cagmdb.org/view_table.php?id=83868&minProb=50&submit=Search	83868	chr12	122204563	122204579	pos	CCG	17	CCGCCGCCGCCGCCGCC	B3GNT4	utr5,intron,exon	-	-	-	-	-	-	-	-	-
http://www.cagmdb.org/view_table.php?id=455051&minProb=50&submit=Search	455051	chr5	154294977	154295009	pos	TG	33	TGTGTGTGTGTGTGTGTGTGTGTGTGTGTGTGT	GALNT10	intron	-	-	-	-	-	-	-	-	-
http://www.cagmdb.org/view_table.php?id=40349&minProb=50&submit=Search	40349	chr11	49862421	49862432	-	T	12	TTTTTTTTTTTT	-	-	-	-	-	-	-	-	-	-	-
http://www.cagmdb.org/view_table.php?id=206517&minProb=50&submit=Search	206517	chr19	29820636	29820647	pos	T	12	TTTTTTTTTTTT	CCNE1	intron	-	-	-	-	-	-	-	-	-
http://www.cagmdb.org/view_table.php?id=330297&minProb=50&submit=Search	330297	chr2	169270758	169270793	neg	ATAA	36	ATAAATAAATAAATAAATAAATAAATAAATAAATAA	LRP2	intron	-	-	-	-	-	-	-	-	-
http://www.cagmdb.org/view_table.php?id=353457&minProb=50&submit=Search	353457	chr3	38370241	38370267	pos	CA	27	CACACACACACACACACACACACACAC	XYLB	nc_intron,intron	-	-	-	-	-	-	-	-	-
http://www.cagmdb.org/view_table.php?id=316488&minProb=50&submit=Search	316488	chr2	102168699	102168710	pos	T	12	TTTTTTTTTTTT	IL1R1	intron	-	-	-	-	-	-	-	-	-
http://www.cagmdb.org/view_table.php?id=522232&minProb=50&submit=Search	522232	chr7	121099909	121099923	pos	T	15	TTTTTTTTTTTTTTT	CPED1	intron	-	-	-	-	-	-	-	-	-
http://www.cagmdb.org/view_table.php?id=360273&minProb=50&submit=Search	360273	chr3	70959191	70959203	neg	T	13	TTTTTTTTTTTTT	FOXP1	nc_exon,exon,utr3	-	-	-	-	-	-	-	-	-
http://www.cagmdb.org/view_table.php?id=208062&minProb=50&submit=Search	208062	chr19	35342008	35342056	pos	TCCT	49	TCCTTCCTTCCTTCCTTCCTTCCTTCCTTCCTTCCTTCCTTCCTTCCTT	CD22	intron	-	-	-	-	-	-	-	-	-
http://www.cagmdb.org/view_table.php?id=239968&minProb=50&submit=Search	239968	chr1	116397860	116397874	neg,pos	T	15	TTTTTTTTTTTTTTT	ATP1A1-AS1,ATP1A1	nc_intron,intron	-	-	-	-	-	-	-	-	-
http://www.cagmdb.org/view_table.php?id=152730&minProb=50&submit=Search	152730	chr16	50782526	50782542	pos	GT	17	GTGTGTGTGTGTGTGTG	CYLD	intron	-	-	-	-	-	-	-	-	-
http://www.cagmdb.org/view_table.php?id=40548&minProb=50&submit=Search	40548	chr11	55537469	55537479	-	T	11	TTTTTTTTTTT	-	-	-	-	-	-	-	-	-	-	-
http://www.cagmdb.org/view_table.php?id=511138&minProb=50&submit=Search	511138	chr7	70790591	70790616	pos	CCA	26	CCACCACCACCACCACCACCACCACC	AUTS2	cds	AUTS2	3374	380	18	843	380	|CCACCACCACCACCACCACCACCACC|	C|CACCACCACCACCACCACCACCAC|C	HHHHHHHH
http://www.cagmdb.org/view_table.php?id=432622&minProb=50&submit=Search	432622	chr5	37027475	37027487	pos	T	13	TTTTTTTTTTTTT	NIPBL	intron	-	-	-	-	-	-	-	-	-
http://www.cagmdb.org/view_table.php?id=460030&minProb=50&submit=Search	460030	chr5	176626336	176626363	neg	GT	28	GTGTGTGTGTGTGTGTGTGTGTGTGTGT	SNCB	intron	-	-	-	-	-	-	-	-	-
http://www.cagmdb.org/view_table.php?id=164837&minProb=50&submit=Search	164837	chr17	9897983	9898000	neg	TG	18	TGTGTGTGTGTGTGTGTG	RCVRN	exon,utr3	-	-	-	-	-	-	-	-	-
http://www.cagmdb.org/view_table.php?id=460245&minProb=50&submit=Search	460245	chr5	177302736	177302747	neg	C	12	CCCCCCCCCCCC	RAB24	nc_intron,intron	-	-	-	-	-	-	-	-	-
http://www.cagmdb.org/view_table.php?id=184322&minProb=50&submit=Search	184322	chr18	8244285	8244297	pos	A	13	AAAAAAAAAAAAA	PTPRM	intron	-	-	-	-	-	-	-	-	-
http://www.cagmdb.org/view_table.php?id=120732&minProb=50&submit=Search	120732	chr14	85621458	85621480	pos	T	23	TTTTTTTTTTCTTTTTCTTTTTC	FLRT2	utr5,exon	-	-	-	-	-	-	-	-	-
http://www.cagmdb.org/view_table.php?id=564118&minProb=50&submit=Search	564118	chr9	16738341	16738350	neg	A	10	AAAAAAAAAA	BNC2	intron	-	-	-	-	-	-	-	-	-
http://www.cagmdb.org/view_table.php?id=304810&minProb=50&submit=Search	304810	chr2	44218466	44218477	pos	T	12	TTTTTTTTTTTT	PPM1B	intron	-	-	-	-	-	-	-	-	-
http://www.cagmdb.org/view_table.php?id=472386&minProb=50&submit=Search	472386	chr6	49470141	49470153	pos	T	13	TTTTTTTTTTTTT	CENPQ	utr5,intron	-	-	-	-	-	-	-	-	-
http://www.cagmdb.org/view_table.php?id=259084&minProb=50&submit=Search	259084	chr1	230780082	230780122	pos	GT	41	GTGTGTGTGTGTGTGTGTGTGTGTGTGTGTGTGTGTGTGTG	CAPN9	intron	-	-	-	-	-	-	-	-	-
http://www.cagmdb.org/view_table.php?id=262975&minProb=50&submit=Search	262975	chr1	247589349	247589358	-	T	10	TTTTTTTTTT	-	-	-	-	-	-	-	-	-	-	-
http://www.cagmdb.org/view_table.php?id=98739&minProb=50&submit=Search	98739	chr13	77637240	77637268	pos	AC	29	ACACACACACACATATATATATATATATA	SCEL	intron	-	-	-	-	-	-	-	-	-
http://www.cagmdb.org/view_table.php?id=369875&minProb=50&submit=Search	369875	chr3	121781633	121781681	neg	AC	49	ACACACACACACACACACACACACACACACAATATATGTGTGTGTGTGT	IQCB1	nc_intron,intron	-	-	-	-	-	-	-	-	-
http://www.cagmdb.org/view_table.php?id=238496&minProb=50&submit=Search	238496	chr1	109064793	109064808	neg	TTA	16	TTATTATTATTATTAT	TAF13	intron	-	-	-	-	-	-	-	-	-
http://www.cagmdb.org/view_table.php?id=118295&minProb=50&submit=Search	118295	chr14	75041563	75041587	neg	AAG	25	AAGAAGAAGAAGAAGAAAAAAAAAA	MLH3	intron	-	-	-	-	-	-	-	-	-
http://www.cagmdb.org/view_table.php?id=593083&minProb=50&submit=Search	593083	chrX	24742160	24742171	pos	C	12	CCCCCCCCCCCC	POLA1	intron	-	-	-	-	-	-	-	-	-
http://www.cagmdb.org/view_table.php?id=107231&minProb=50&submit=Search	107231	chr14	22902057	22902075	neg	GCA	19	GCAGCAGCAGCAGCAGCAG	RBM23	cds	RBM23	151	1102	2	77	24	|GCAGCAGCAGCAGCAGCAG|	GC|AGCAGCAGCAGCAGC|AG	AAAAA
http://www.cagmdb.org/view_table.php?id=353854&minProb=50&submit=Search	353854	chr3	40457230	40457251	-	ACGC	22	ACGCACGCACGCACGCACGCAC	-	-	-	-	-	-	-	-	-	-	-
http://www.cagmdb.org/view_table.php?id=32847&minProb=50&submit=Search	32847	chr11	14465063	14465110	neg	AC	48	ACACACACACACACACACACACACACACACACACACACACACACACAC	COPB1	intron	-	-	-	-	-	-	-	-	-
http://www.cagmdb.org/view_table.php?id=491329&minProb=50&submit=Search	491329	chr6	144774410	144774421	pos	T	12	TTTTTTTTTTTT	UTRN	intron	-	-	-	-	-	-	-	-	-
http://www.cagmdb.org/view_table.php?id=355532&minProb=50&submit=Search	355532	chr3	48644333	48644354	neg	AG	22	AGAGAGAGAGAGAGAGAGAGAG	CELSR3	intron	-	-	-	-	-	-	-	-	-
http://www.cagmdb.org/view_table.php?id=123942&minProb=50&submit=Search	123942	chr14	99700265	99700280	pos	GA	16	GAGAGAGAGAGAGAGA	CYP46A1	intron	-	-	-	-	-	-	-	-	-
http://www.cagmdb.org/view_table.php?id=218727&minProb=50&submit=Search	218727	chr1	18841985	18841999	neg	A	15	AAAAAAAAAAAAAAA	TAS1R2	intron	-	-	-	-	-	-	-	-	-
http://www.cagmdb.org/view_table.php?id=183246&minProb=50&submit=Search	183246	chr18	3272867	3272876	pos	T	10	TTTTTTTTTT	MYL12B	utr5,intron	-	-	-	-	-	-	-	-	-
http://www.cagmdb.org/view_table.php?id=292278&minProb=50&submit=Search	292278	chr22	41149021	41149034	pos	T	14	TTTTTTTTTTTTTT	EP300	intron	-	-	-	-	-	-	-	-	-
http://www.cagmdb.org/view_table.php?id=465100&minProb=50&submit=Search	465100	chr6	17787653	17787675	neg	AAC	23	AACAACAACAACAACAACAACAA	KIF13A	intron	-	-	-	-	-	-	-	-	-
http://www.cagmdb.org/view_table.php?id=133308&minProb=50&submit=Search	133308	chr15	58599751	58599762	neg	A	12	AAAAAAAAAAAA	ADAM10	intron	-	-	-	-	-	-	-	-	-
http://www.cagmdb.org/view_table.php?id=517483&minProb=50&submit=Search	517483	chr7	99060508	99060520	neg	T	13	TTTTTTTTTTTTT	SMURF1	intron	-	-	-	-	-	-	-	-	-
http://www.cagmdb.org/view_table.php?id=375271&minProb=50&submit=Search	375271	chr3	149141201	149141213	pos	T	13	TTTTTTTTTTTTT	HPS3	intron	-	-	-	-	-	-	-	-	-
http://www.cagmdb.org/view_table.php?id=162808&minProb=50&submit=Search	162808	chr17	2335448	2335465	neg	A	18	AAAAAAAAAAAAAAAAAA	TSR1	intron	-	-	-	-	-	-	-	-	-
http://www.cagmdb.org/view_table.php?id=526956&minProb=50&submit=Search	526956	chr7	142052207	142052216	pos	T	10	TTTTTTTTTT	MGAM	intron	-	-	-	-	-	-	-	-	-
http://www.cagmdb.org/view_table.php?id=553161&minProb=50&submit=Search	553161	chr8	109523216	109523230	pos	T	15	TTTTTTTTTTTTTTT	PKHD1L1	intron	-	-	-	-	-	-	-	-	-
http://www.cagmdb.org/view_table.php?id=291524&minProb=50&submit=Search	291524	chr22	38383787	38383801	neg	A	15	AAAAAAAAAAAAAAA	LOC400927,LOC400927-CSNK1E	utr5,nc_intron,intron	-	-	-	-	-	-	-	-	-
http://www.cagmdb.org/view_table.php?id=172063&minProb=50&submit=Search	172063	chr17	42698446	42698481	pos	TG	36	TGTGTGTGTGTGTGTGTGTGTGTGTGTGTGTGTGTG	CNTNAP1	intron	-	-	-	-	-	-	-	-	-
http://www.cagmdb.org/view_table.php?id=114073&minProb=50&submit=Search	114073	chr14	55611982	55611994	pos	T	13	TTTTTTTTTTTTT	KTN1	utr5,nc_intron,intron	-	-	-	-	-	-	-	-	-
http://www.cagmdb.org/view_table.php?id=71911&minProb=50&submit=Search	71911	chr12	71629557	71629592	neg	AC	36	ACACACACACACACACACACACACACACACACACAC	ZFC3H1	intron	-	-	-	-	-	-	-	-	-
http://www.cagmdb.org/view_table.php?id=485628&minProb=50&submit=Search	485628	chr6	117360274	117360299	neg	AC	26	ACACACACACACACACACACACACAC	ROS1	intron	-	-	-	-	-	-	-	-	-
http://www.cagmdb.org/view_table.php?id=170378&minProb=50&submit=Search	170378	chr17	35824242	35824255	pos	T	14	TTTTTTTTTTTTTT	TAF15	intron	-	-	-	-	-	-	-	-	-
http://www.cagmdb.org/view_table.php?id=451014&minProb=50&submit=Search	451014	chr5	134970163	134970175	pos	T	13	TTTTTTTTTTTTT	CATSPER3	intron	-	-	-	-	-	-	-	-	-
http://www.cagmdb.org/view_table.php?id=203800&minProb=50&submit=Search	203800	chr19	15990330	15990356	-	AC	27	ACACACACACACACACACACACACACA	-	-	-	-	-	-	-	-	-	-	-
http://www.cagmdb.org/view_table.php?id=92926&minProb=50&submit=Search	92926	chr13	49280806	49280835	pos	ATT	30	ATTATTATTATTATTATTATTATTATTATT	CDADC1	nc_intron,intron	-	-	-	-	-	-	-	-	-
http://www.cagmdb.org/view_table.php?id=324058&minProb=50&submit=Search	324058	chr2	138550814	138550849	pos	TC	36	TCTCTCTCTCTCTTTCTCTCTCTCTCTCTCTCTCTC	SPOPL	intron	-	-	-	-	-	-	-	-	-
http://www.cagmdb.org/view_table.php?id=141729&minProb=50&submit=Search	141729	chr15	96337282	96337327	pos	TTC	46	TTCTTCTTCTTCTTCTTCTTCTTCTTTTTCTTCTTCTTCTTCTTCT	NR2F2	intron	-	-	-	-	-	-	-	-	-
http://www.cagmdb.org/view_table.php?id=459202&minProb=50&submit=Search	459202	chr5	172994758	172994772	pos	T	15	TTTTTTTTTTTTTTT	ATP6V0E1	intron	-	-	-	-	-	-	-	-	-
http://www.cagmdb.org/view_table.php?id=491272&minProb=50&submit=Search	491272	chr6	144493490	144493527	pos	TC	38	TCTCTCTCTCTCTCTCTCTCAATCTCTCTCTCTCTCTC	UTRN	intron	-	-	-	-	-	-	-	-	-
http://www.cagmdb.org/view_table.php?id=458689&minProb=50&submit=Search	458689	chr5	170897342	170897371	pos	TTC	30	TTCTTCTTCTTCTTCTTCTTTTTTTTTTTT	RANBP17	intron	-	-	-	-	-	-	-	-	-
http://www.cagmdb.org/view_table.php?id=595873&minProb=50&submit=Search	595873	chrX	37795891	37795937	pos	TG	47	TGTGTGTGTGTGTGTGTGTGTGTGTGTGTGTGTGTGTGTGTGTGTGT	CYBB	intron	-	-	-	-	-	-	-	-	-
http://www.cagmdb.org/view_table.php?id=25163&minProb=50&submit=Search	25163	chr10	109891579	109891589	neg	T	11	TTTTTTTTTTT	XPNPEP1	utr5,intron	-	-	-	-	-	-	-	-	-
http://www.cagmdb.org/view_table.php?id=489975&minProb=50&submit=Search	489975	chr6	138499135	138499159	neg	AC	25	ACACACACACACACACACACACACA	NHSL1	intron	-	-	-	-	-	-	-	-	-
http://www.cagmdb.org/view_table.php?id=471203&minProb=50&submit=Search	471203	chr6	44181417	44181433	pos	CA	17	CACACACACACACACAC	CAPN11	intron	-	-	-	-	-	-	-	-	-
http://www.cagmdb.org/view_table.php?id=158115&minProb=50&submit=Search	158115	chr16	72797459	72797488	neg	TTG	30	TTGTTGTTGTTGTTGTTGTTGTTGTTGTTG	ZFHX3	cds	ZFHX3	5889	2451	1	4204	1226	|TTGTTGTTGTTGTTGTTGTTGTTGTTGTTG|	|TTGTTGTTGTTGTTGTTGTTGTTGTTGTTG|	QQQQQQQQQQ
http://www.cagmdb.org/view_table.php?id=27315&minProb=50&submit=Search	27315	chr10	119781537	119781546	pos	T	10	TTTTTTTTTT	INPP5F	intron	-	-	-	-	-	-	-	-	-
http://www.cagmdb.org/view_table.php?id=286687&minProb=50&submit=Search	286687	chr22	17594621	17594630	neg	A	10	AAAAAAAAAA	ATP6V1E1	intron	-	-	-	-	-	-	-	-	-
http://www.cagmdb.org/view_table.php?id=9333&minProb=50&submit=Search	9333	chr10	37971631	37971673	neg	AC	43	ACACACACACACACACACACACACACACACACACACACACACA	ZNF25	utr5,nc_intron,intron	-	-	-	-	-	-	-	-	-
http://www.cagmdb.org/view_table.php?id=283345&minProb=50&submit=Search	283345	chr21	34707438	34707470	pos	CA	33	CACACACACACACACACACACACACACACACAC	CLIC6	intron	-	-	-	-	-	-	-	-	-
http://www.cagmdb.org/view_table.php?id=432001&minProb=50&submit=Search	432001	chr5	33881565	33881577	neg	T	13	TTTTTTTTTTTTT	ADAMTS12	intron	-	-	-	-	-	-	-	-	-
http://www.cagmdb.org/view_table.php?id=406838&minProb=50&submit=Search	406838	chr4	101040669	101040680	neg	T	12	TTTTTTTTTTTT	PPP3CA	intron	-	-	-	-	-	-	-	-	-
http://www.cagmdb.org/view_table.php?id=592901&minProb=50&submit=Search	592901	chrX	24066125	24066155	pos	T	31	TTTTTTTTTTTTGTTGTTTGTTTGTTTGTTT	EIF2S3	intron	-	-	-	-	-	-	-	-	-
http://www.cagmdb.org/view_table.php?id=142482&minProb=50&submit=Search	142482	chr15	99712505	99712538	pos	CAG	34	CAGCAGCAGCAGCAGCAGCAGCAGCAGCAGCAGC	MEF2A	cds	MEF2A	1251	233	9	115	233	|CAGCAGCAGCAGCAGCAGCAGCAGCAGCAGCAGC|	|CAGCAGCAGCAGCAGCAGCAGCAGCAGCAGCAG|C	QQQQQQQQQQQ
http://www.cagmdb.org/view_table.php?id=209768&minProb=50&submit=Search	209768	chr19	41756454	41756493	pos	AC	40	ACACACACACACACACACACACACACACACACACACACAC	CEACAM6	intron	-	-	-	-	-	-	-	-	-
http://www.cagmdb.org/view_table.php?id=148666&minProb=50&submit=Search	148666	chr16	23067914	23067929	neg	CA	16	CACACACACACACACA	USP31	exon,utr3	-	-	-	-	-	-	-	-	-
http://www.cagmdb.org/view_table.php?id=7072&minProb=50&submit=Search	7072	chr10	28619524	28619533	pos	T	10	TTTTTTTTTT	WAC	intron	-	-	-	-	-	-	-	-	-
http://www.cagmdb.org/view_table.php?id=59013&minProb=50&submit=Search	59013	chr12	7665753	7665806	neg	AC	54	ACACACACACACACACACACACACACACACACACACACACACACACACACACAC	APOBEC1	utr5,intron	-	-	-	-	-	-	-	-	-
http://www.cagmdb.org/view_table.php?id=344860&minProb=50&submit=Search	344860	chr2	237510901	237510925	pos	GT	25	GTGTGTGTGTGTGTGTGTGTGTGTG	MLPH	nc_intron,intron	-	-	-	-	-	-	-	-	-
http://www.cagmdb.org/view_table.php?id=240285&minProb=50&submit=Search	240285	chr1	118081059	118081090	neg	AC	32	ACACACACACACACACACACACACACACACAC	SPAG17	intron	-	-	-	-	-	-	-	-	-
http://www.cagmdb.org/view_table.php?id=172092&minProb=50&submit=Search	172092	chr17	42834438	42834469	pos	GA	32	GAGAGAGAGAGAGAGAGAGAGAGAGAGAGAGA	PSME3	utr5,nc_intron,intron	-	-	-	-	-	-	-	-	-
http://www.cagmdb.org/view_table.php?id=253631&minProb=50&submit=Search	253631	chr1	204456874	204456925	neg	AC	52	ACACACACACACACACACACACACACACACACACCCACACACACACACACAC	PIK3C2B	intron	-	-	-	-	-	-	-	-	-
http://www.cagmdb.org/view_table.php?id=116027&minProb=50&submit=Search	116027	chr14	65006157	65006173	neg,pos	T	17	TTTTTTTTTTTTTTTTT	CHURC1-FNTB,MAX,FNTB	intron,exon,utr3	-	-	-	-	-	-	-	-	-
http://www.cagmdb.org/view_table.php?id=417625&minProb=50&submit=Search	417625	chr4	155852472	155852483	neg	T	12	TTTTTTTTTTTT	ASIC5	intron	-	-	-	-	-	-	-	-	-
http://www.cagmdb.org/view_table.php?id=518043&minProb=50&submit=Search	518043	chr7	101131807	101131829	pos	AAC	23	AACAACAACAACAACAACAACAA	SERPINE1	intron	-	-	-	-	-	-	-	-	-
http://www.cagmdb.org/view_table.php?id=550028&minProb=50&submit=Search	550028	chr8	95035579	95035591	pos	A	13	AAAAAAAAAAAAA	NDUFAF6	utr5,nc_intron,intron	-	-	-	-	-	-	-	-	-
http://www.cagmdb.org/view_table.php?id=308492&minProb=50&submit=Search	308492	chr2	61283575	61283601	neg	GAGTGA	27	GAGTGAGAGTGAGAGTGAGAGTGAGAG	USP34	intron	-	-	-	-	-	-	-	-	-
http://www.cagmdb.org/view_table.php?id=572322&minProb=50&submit=Search	572322	chr9	81633289	81633325	neg	GT	37	GTGTGTGTGTGTGTGTGTGTGTGTGTGTGTGTGTGTG	TLE1	intron	-	-	-	-	-	-	-	-	-
http://www.cagmdb.org/view_table.php?id=584207&minProb=50&submit=Search	584207	chr9	134727047	134727080	pos	GGAT	34	GGATGGATGGATGGATGGATGGATGGATGGATGG	COL5A1	intron	-	-	-	-	-	-	-	-	-
http://www.cagmdb.org/view_table.php?id=127054&minProb=50&submit=Search	127054	chr15	28833188	28833197	pos	T	10	TTTTTTTTTT	PDCD6IPP2	nc_intron	-	-	-	-	-	-	-	-	-
http://www.cagmdb.org/view_table.php?id=248971&minProb=50&submit=Search	248971	chr1	183207836	183207850	pos	T	15	TTTTTTTTTTTTTTT	LAMC2	intron	-	-	-	-	-	-	-	-	-
http://www.cagmdb.org/view_table.php?id=62030&minProb=50&submit=Search	62030	chr12	22062261	22062277	pos	T	17	TTTTTTTTTTTTTTTTT	CMAS	nc_intron,intron	-	-	-	-	-	-	-	-	-
http://www.cagmdb.org/view_table.php?id=107520&minProb=50&submit=Search	107520	chr14	24300644	24300669	pos	GAG	26	GAGGAGGAGGAGGAGGAGGAGGAGGA	NOP9	cds	NOP9	483	1402	1	236	188	|GAGGAGGAGGAGGAGGAGGAGGAGGA|	|GAGGAGGAGGAGGAGGAGGAGGAG|GA	EEEEEEEE
http://www.cagmdb.org/view_table.php?id=174094&minProb=50&submit=Search	174094	chr17	50368314	50368338	neg	CTGGTCAG	25	CTGGTCAGCTGGTCAGCTGGTCAGC	MRPL27	intron	-	-	-	-	-	-	-	-	-
http://www.cagmdb.org/view_table.php?id=115022&minProb=50&submit=Search	115022	chr14	60465852	60465893	neg	AC	42	ACACACACACACACACACACACACACACACACACACACACAC	C14orf39	intron	-	-	-	-	-	-	-	-	-
http://www.cagmdb.org/view_table.php?id=166478&minProb=50&submit=Search	166478	chr17	17136248	17136282	pos	CAG	35	CAGCAGCAGCAGCAGCAGCAGCAGCAGCAGCAGCA	MPRIP	cds	MPRIP	533	2549	5	29	168	|CAGCAGCAGCAGCAGCAGCAGCAGCAGCAGCAGCA|	C|AGCAGCAGCAGCAGCAGCAGCAGCAGCAGCAGC|A	SSSSSSSSSSS
http://www.cagmdb.org/view_table.php?id=148447&minProb=50&submit=Search	148447	chr16	22138292	22138314	pos	TG	23	TGTGTGTGTGTGTGTGTGTGTGT	VWA3A	intron	-	-	-	-	-	-	-	-	-
http://www.cagmdb.org/view_table.php?id=546785&minProb=50&submit=Search	546785	chr8	78686432	78686464	pos	TTTA	33	TTTATTTATTTATTTATTTATTTATTTATTTAT	ZC2HC1A	intron	-	-	-	-	-	-	-	-	-
http://www.cagmdb.org/view_table.php?id=420162&minProb=50&submit=Search	420162	chr4	168128285	168128298	pos	A	14	AAAAAAAAAAAAAA	ANXA10	intron	-	-	-	-	-	-	-	-	-
http://www.cagmdb.org/view_table.php?id=127006&minProb=50&submit=Search	127006	chr15	28405090	28405099	neg	A	10	AAAAAAAAAA	MIR1268A	nc_intron	-	-	-	-	-	-	-	-	-
http://www.cagmdb.org/view_table.php?id=231682&minProb=50&submit=Search	231682	chr1	75912661	75912686	pos	TA	26	TATATATATATATATTTTTTTTTTTT	MSH4	intron	-	-	-	-	-	-	-	-	-
http://www.cagmdb.org/view_table.php?id=289960&minProb=50&submit=Search	289960	chr22	32154016	32154041	neg	CA	26	CACACACACACACACACACACACACA	C22orf42	intron	-	-	-	-	-	-	-	-	-
http://www.cagmdb.org/view_table.php?id=53850&minProb=50&submit=Search	53850	chr11	118375257	118375275	pos	TG	19	TGTGTGTGTGTGTGTGTGT	UBE4A	intron	-	-	-	-	-	-	-	-	-
http://www.cagmdb.org/view_table.php?id=277125&minProb=50&submit=Search	277125	chr20	62329366	62329391	neg	CAGCC	26	CAGCCCAGCCCAGCCCAGCCCAGCCC	LAMA5	intron	-	-	-	-	-	-	-	-	-
http://www.cagmdb.org/view_table.php?id=525948&minProb=50&submit=Search	525948	chr7	138097848	138097862	pos	T	15	TTTTTTTTTTTTTTT	AKR1D1	intron	-	-	-	-	-	-	-	-	-
http://www.cagmdb.org/view_table.php?id=518878&minProb=50&submit=Search	518878	chr7	104668718	104668729	pos	C	12	CCCCCCCCCCCC	LHFPL3	intron	-	-	-	-	-	-	-	-	-
http://www.cagmdb.org/view_table.php?id=164103&minProb=50&submit=Search	164103	chr17	7176793	7176817	neg	CA	25	CACACACACACACACACACACACAC	ASGR1	intron	-	-	-	-	-	-	-	-	-
http://www.cagmdb.org/view_table.php?id=197360&minProb=50&submit=Search	197360	chr18	74556357	74556373	pos	TGC	17	TGCTGCTGCTGCTGCTG	CNDP1	cds	CNDP1	43	1464	1	19	93	|TGCTGCTGCTGCTGCTG|	TG|CTGCTGCTGCTGCTG|	LLLLL
http://www.cagmdb.org/view_table.php?id=336801&minProb=50&submit=Search	336801	chr2	201479457	201479466	pos	T	10	TTTTTTTTTT	STRADB	intron	-	-	-	-	-	-	-	-	-
http://www.cagmdb.org/view_table.php?id=68194&minProb=50&submit=Search	68194	chr12	54011396	54011406	pos	C	11	CCCCCCCCCCC	HOXC8	exon,utr3	-	-	-	-	-	-	-	-	-
http://www.cagmdb.org/view_table.php?id=454380&minProb=50&submit=Search	454380	chr5	150731326	150731342	neg	TG	17	TGTGTGTGTGTGTGTGT	DCTN4	intron	-	-	-	-	-	-	-	-	-
http://www.cagmdb.org/view_table.php?id=560744&minProb=50&submit=Search	560744	chr9	432141	432154	pos	T	14	TTTTTTTTTTTTTT	DOCK8	intron	-	-	-	-	-	-	-	-	-
http://www.cagmdb.org/view_table.php?id=77360&minProb=50&submit=Search	77360	chr12	96658150	96658161	pos	A	12	AAAAAAAAAAAA	CFAP54	intron	-	-	-	-	-	-	-	-	-
http://www.cagmdb.org/view_table.php?id=235647&minProb=50&submit=Search	235647	chr1	95150193	95150204	pos	T	12	TTTTTTTTTTTT	TMEM56,TMEM56-RWDD3	intron	-	-	-	-	-	-	-	-	-
http://www.cagmdb.org/view_table.php?id=158113&minProb=50&submit=Search	158113	chr16	72788135	72788150	neg	GCT	16	GCTGCTGCTGCTGCTG	ZFHX3	cds	ZFHX3	971	7383	0	971	698	|GCTGCTGCTGCTGCTG|	G|CTGCTGCTGCTGCTG|	QQQQQ
http://www.cagmdb.org/view_table.php?id=297306&minProb=50&submit=Search	297306	chr2	9412255	9412266	neg	T	12	TTTTTTTTTTTT	ITGB1BP1	nc_intron,intron,nc_exon	-	-	-	-	-	-	-	-	-
http://www.cagmdb.org/view_table.php?id=160822&minProb=50&submit=Search	160822	chr16	84451841	84451855	pos	AAC	15	AACAACAACAACAAC	ATP2C2	intron	-	-	-	-	-	-	-	-	-
http://www.cagmdb.org/view_table.php?id=535175&minProb=50&submit=Search	535175	chr8	22619566	22619586	pos	GCAGTCC	21	GCAGTCCGCAGTCCGCAGTCC	CCAR2	nc_intron,intron	-	-	-	-	-	-	-	-	-
http://www.cagmdb.org/view_table.php?id=71918&minProb=50&submit=Search	71918	chr12	71674187	71674199	pos	T	13	TTTTTTTTTTTTT	THAP2	intron	-	-	-	-	-	-	-	-	-
http://www.cagmdb.org/view_table.php?id=195428&minProb=50&submit=Search	195428	chr18	65810082	65810094	pos	A	13	AAAAAAAAAAAAA	CDH7	intron	-	-	-	-	-	-	-	-	-
http://www.cagmdb.org/view_table.php?id=331775&minProb=50&submit=Search	331775	chr2	175930276	175930318	neg	AC	43	ACACACACACACACACACACACACACACACACACACACACACA	LNPK	nc_intron,intron	-	-	-	-	-	-	-	-	-
http://www.cagmdb.org/view_table.php?id=351422&minProb=50&submit=Search	351422	chr3	28515716	28515746	pos	TG	31	TGTGTGTGTGTGTGTGTGTGTGTGTGTGTGT	ZCWPW2	nc_intron,intron	-	-	-	-	-	-	-	-	-
http://www.cagmdb.org/view_table.php?id=90803&minProb=50&submit=Search	90803	chr13	39044230	39044268	pos	TG	39	TGTGTGTGTGTGTGTGTGTGTGTGTGTGTGTGTGTGTGT	NHLRC3	nc_intron,intron	-	-	-	-	-	-	-	-	-
http://www.cagmdb.org/view_table.php?id=570410&minProb=50&submit=Search	570410	chr9	72356824	72356838	neg	T	15	TTTTTTTTTTTTTTT	ZFAND5	intron	-	-	-	-	-	-	-	-	-
http://www.cagmdb.org/view_table.php?id=76792&minProb=50&submit=Search	76792	chr12	94424995	94425014	neg	GA	20	GAGAGAGAGAGAGAGAGAGA	CEP83	utr5,nc_intron,intron	-	-	-	-	-	-	-	-	-
http://www.cagmdb.org/view_table.php?id=494765&minProb=50&submit=Search	494765	chr6	160467024	160467033	neg	A	10	AAAAAAAAAA	LPAL2	nc_intron	-	-	-	-	-	-	-	-	-
http://www.cagmdb.org/view_table.php?id=574993&minProb=50&submit=Search	574993	chr9	94292608	94292641	pos	TG	34	TGTGTGTGTGTGTGTGTGTGTGTGTGTGTGTGTG	ZNF169	utr5,intron	-	-	-	-	-	-	-	-	-
http://www.cagmdb.org/view_table.php?id=468245&minProb=50&submit=Search	468245	chr6	31741337	31741395	pos	AC	59	ACACACACACACACACACACACACACACACACACACACACACACACATATTTTTTTTTT	MSH5,MSH5-SAPCD1	nc_intron,intron	-	-	-	-	-	-	-	-	-
http://www.cagmdb.org/view_table.php?id=269957&minProb=50&submit=Search	269957	chr20	32704497	32704527	neg	A	31	AAAAAAAAAAAAAAAGAGAGAGAGAGAGAGA	COMMD7	intron	-	-	-	-	-	-	-	-	-
http://www.cagmdb.org/view_table.php?id=254249&minProb=50&submit=Search	254249	chr1	207564326	207564345	pos	AC	20	ACACACACACACACACACAC	CR1	intron	-	-	-	-	-	-	-	-	-
http://www.cagmdb.org/view_table.php?id=468569&minProb=50&submit=Search	468569	chr6	33205972	33205998	pos	AG	27	AGAGAGAGAGAGAGAGAGAGAGAGAGA	HSD17B8	intron	-	-	-	-	-	-	-	-	-
http://www.cagmdb.org/view_table.php?id=329579&minProb=50&submit=Search	329579	chr2	165365374	165365399	pos	TATC	26	TATCTATCTATCTATCTATCTATCTA	SCN2A	intron	-	-	-	-	-	-	-	-	-
http://www.cagmdb.org/view_table.php?id=71703&minProb=50&submit=Search	71703	chr12	70635586	70635612	neg	AAAC	27	AAACAAACAAACAAACAAACAAACAAA	PTPRB	intron	-	-	-	-	-	-	-	-	-
http://www.cagmdb.org/view_table.php?id=512892&minProb=50&submit=Search	512892	chr7	77355436	77355449	neg	A	14	AAAAAAAAAAAAAA	GSAP	nc_intron,intron	-	-	-	-	-	-	-	-	-
http://www.cagmdb.org/view_table.php?id=332338&minProb=50&submit=Search	332338	chr2	178543037	178543051	neg,pos	T	15	TTTTTTTTTTTTTTT	TTN-AS1,TTN	nc_intron,intron	-	-	-	-	-	-	-	-	-
http://www.cagmdb.org/view_table.php?id=448592&minProb=50&submit=Search	448592	chr5	122829776	122829811	pos	AC	36	ACACACACACACACACACACACACACACACACACAC	SNX2	exon,utr3	-	-	-	-	-	-	-	-	-
http://www.cagmdb.org/view_table.php?id=344139&minProb=50&submit=Search	344139	chr2	234008128	234008142	pos	T	15	TTTTTTTTTTTTTTT	TRPM8	intron	-	-	-	-	-	-	-	-	-
http://www.cagmdb.org/view_table.php?id=342551&minProb=50&submit=Search	342551	chr2	227062474	227062486	neg	T	13	TTTTTTTTTTTTT	COL4A4	intron	-	-	-	-	-	-	-	-	-
http://www.cagmdb.org/view_table.php?id=175075&minProb=50&submit=Search	175075	chr17	55047186	55047218	pos	GT	33	GTGTGTGTGTGTGTGTGTGTGTGTGTGTGTGTG	STXBP4	intron	-	-	-	-	-	-	-	-	-
http://www.cagmdb.org/view_table.php?id=376423&minProb=50&submit=Search	376423	chr3	154292727	154292761	neg	AC	35	ACACACACACACACACACACACACACACACACACA	DHX36	intron	-	-	-	-	-	-	-	-	-
http://www.cagmdb.org/view_table.php?id=128081&minProb=50&submit=Search	128081	chr15	34105666	34105687	-	AC	22	ACACACACACACACACACACAC	-	-	-	-	-	-	-	-	-	-	-
http://www.cagmdb.org/view_table.php?id=509420&minProb=50&submit=Search	509420	chr7	64544440	64544471	neg	AC	32	ACACACACACACACACACACACACACACACAC	ZNF680	intron	-	-	-	-	-	-	-	-	-
http://www.cagmdb.org/view_table.php?id=213172&minProb=50&submit=Search	213172	chr19	53721016	53721036	-	AAACAA	21	AAACAAAAACAAAAACAAAAA	-	-	-	-	-	-	-	-	-	-	-
http://www.cagmdb.org/view_table.php?id=184054&minProb=50&submit=Search	184054	chr18	6956506	6956534	neg,pos	CAGCTC	29	CAGCTCCAGCTCCAGCTCCAGCTCCAGCT	LAMA1,LOC101927188	intron,nc_exon	-	-	-	-	-	-	-	-	-
http://www.cagmdb.org/view_table.php?id=356422&minProb=50&submit=Search	356422	chr3	52688251	52688260	pos	T	10	TTTTTTTTTT	GNL3	intron	-	-	-	-	-	-	-	-	-
http://www.cagmdb.org/view_table.php?id=292793&minProb=50&submit=Search	292793	chr22	43392780	43392819	-	GA	40	GAGAGAGAGAGAGAGAGAGAGAGAACGAGAGAGAGAGAGA	-	-	-	-	-	-	-	-	-	-	-
http://www.cagmdb.org/view_table.php?id=234365&minProb=50&submit=Search	234365	chr1	88983826	88983836	neg	T	11	TTTTTTTTTTTT	RBMXL1,KYAT3	utr5,nc_intron,intron,cds	RBMXL1	1172	0	0	1172	-10	|T|TTTTTTTTTT	||	-
http://www.cagmdb.org/view_table.php?id=245272&minProb=50&submit=Search	245272	chr1	165409493	165409521	neg	AC	29	ACACACACACACACACACACACACACACA	RXRG	intron	-	-	-	-	-	-	-	-	-
http://www.cagmdb.org/view_table.php?id=310086&minProb=50&submit=Search	310086	chr2	68188432	68188446	neg	T	15	TTTTTTTTTTTTTTT	PPP3R1	intron	-	-	-	-	-	-	-	-	-
http://www.cagmdb.org/view_table.php?id=386098&minProb=50&submit=Search	386098	chr4	1804286	1804296	pos	G	11	GGGGGGGGGGG	FGFR3	nc_intron,intron	-	-	-	-	-	-	-	-	-
http://www.cagmdb.org/view_table.php?id=30885&minProb=50&submit=Search	30885	chr11	4571694	4571709	neg	A	16	AAAAAAAAAAAAAAAA	C11orf40	intron	-	-	-	-	-	-	-	-	-
http://www.cagmdb.org/view_table.php?id=501726&minProb=50&submit=Search	501726	chr7	22856722	22856731	pos	C	10	CCCCCCCCCC	SNHG26	nc_intron	-	-	-	-	-	-	-	-	-
http://www.cagmdb.org/view_table.php?id=143037&minProb=50&submit=Search	143037	chr16	488712	488726	pos	T	15	TTTTTTTTTTTTTTT	RAB11FIP3	intron	-	-	-	-	-	-	-	-	-
http://www.cagmdb.org/view_table.php?id=216742&minProb=50&submit=Search	216742	chr1	10658675	10658690	neg	CTCTG	16	CTCTGCTCTGCTCTGC	CASZ1	intron	-	-	-	-	-	-	-	-	-
http://www.cagmdb.org/view_table.php?id=333159&minProb=50&submit=Search	333159	chr2	183130388	183130406	pos	T	19	TTTTTTTTTTTTTTTTTTT	NUP35	utr5,nc_intron,intron	-	-	-	-	-	-	-	-	-
http://www.cagmdb.org/view_table.php?id=292496&minProb=50&submit=Search	292496	chr22	42179491	42179526	neg	A	36	AAAAAAAAAAAAAAAAAAAAAGAAAAGAAAAGAAAA	TCF20	intron	-	-	-	-	-	-	-	-	-
http://www.cagmdb.org/view_table.php?id=432014&minProb=50&submit=Search	432014	chr5	33963627	33963643	neg	AAC	17	AACAACAACAACAACAA	SLC45A2	intron	-	-	-	-	-	-	-	-	-
http://www.cagmdb.org/view_table.php?id=59306&minProb=50&submit=Search	59306	chr12	8868458	8868475	pos	GT	18	GTGTGTGTGTGTGTGTGT	A2ML1	intron	-	-	-	-	-	-	-	-	-
http://www.cagmdb.org/view_table.php?id=550792&minProb=50&submit=Search	550792	chr8	98722982	98722991	neg	A	10	AAAAAAAAAA	STK3	intron	-	-	-	-	-	-	-	-	-
http://www.cagmdb.org/view_table.php?id=420590&minProb=50&submit=Search	420590	chr4	170068558	170068567	neg	A	10	AAAAAAAAAA	AADAT	intron	-	-	-	-	-	-	-	-	-
http://www.cagmdb.org/view_table.php?id=599095&minProb=50&submit=Search	599095	chrX	52753170	52753183	pos	T	14	TTTTTTTTTTTTTT	SSX2,SSX2B	intron	-	-	-	-	-	-	-	-	-
http://www.cagmdb.org/view_table.php?id=282032&minProb=50&submit=Search	282032	chr21	29159826	29159837	pos	A	12	AAAAAAAAAAAA	MAP3K7CL	utr5,intron	-	-	-	-	-	-	-	-	-
http://www.cagmdb.org/view_table.php?id=138952&minProb=50&submit=Search	138952	chr15	83858896	83858916	pos	AAAAAAC	21	AAAAAACAAAAAACAAAAAAC	ADAMTSL3	intron	-	-	-	-	-	-	-	-	-
http://www.cagmdb.org/view_table.php?id=86574&minProb=50&submit=Search	86574	chr13	19350248	19350258	-	A	11	AAAAAAAAAAA	-	-	-	-	-	-	-	-	-	-	-
http://www.cagmdb.org/view_table.php?id=391021&minProb=50&submit=Search	391021	chr4	25159111	25159125	neg	A	15	AAAAAAAAAAAAAAA	SEPSECS	intron	-	-	-	-	-	-	-	-	-
http://www.cagmdb.org/view_table.php?id=405685&minProb=50&submit=Search	405685	chr4	95114646	95114686	pos	AC	41	ACACACACACACACACACACACACTGACTCACACACACACA	BMPR1B	intron	-	-	-	-	-	-	-	-	-
http://www.cagmdb.org/view_table.php?id=138133&minProb=50&submit=Search	138133	chr15	80153172	80153214	pos	GGAGT	43	GGAGTGGAGTGGAGTGGAGTGGAGTGGAGTGGAGTGGAGTGGA	FAH	intron	-	-	-	-	-	-	-	-	-
http://www.cagmdb.org/view_table.php?id=44128&minProb=50&submit=Search	44128	chr11	71455009	71455019	pos	T	11	TTTTTTTTTTT	NADSYN1	intron	-	-	-	-	-	-	-	-	-
http://www.cagmdb.org/view_table.php?id=229837&minProb=50&submit=Search	229837	chr1	66822184	66822195	neg	A	12	AAAAAAAAAAAA	WDR78	intron	-	-	-	-	-	-	-	-	-
http://www.cagmdb.org/view_table.php?id=135220&minProb=50&submit=Search	135220	chr15	66565087	66565096	neg	A	10	AAAAAAAAAA	LCTL	utr5,nc_intron,intron	-	-	-	-	-	-	-	-	-
http://www.cagmdb.org/view_table.php?id=328891&minProb=50&submit=Search	328891	chr2	162018968	162018979	neg	T	12	TTTTTTTTTTTT	DPP4	intron	-	-	-	-	-	-	-	-	-
http://www.cagmdb.org/view_table.php?id=17240&minProb=50&submit=Search	17240	chr10	73136955	73136987	neg	ATT	33	ATTATTATTATTATTATTATTATTATTATTATT	ECD	nc_intron,intron	-	-	-	-	-	-	-	-	-
http://www.cagmdb.org/view_table.php?id=585534&minProb=50&submit=Search	585534	chrUn_GL000220v1	142901	142931	-	CAGG	31	CAGGCAGGCAGGCAGGCAGGCAGGCAGGCAG	-	-	-	-	-	-	-	-	-	-	-
http://www.cagmdb.org/view_table.php?id=442075&minProb=50&submit=Search	442075	chr5	88722489	88722499	neg,pos	T	11	TTTTTTTTTTT	MEF2C,MEF2C-AS2	nc_intron,exon,utr3	-	-	-	-	-	-	-	-	-
http://www.cagmdb.org/view_table.php?id=481070&minProb=50&submit=Search	481070	chr6	95586994	95587006	pos	TA	13	TATATATATATAT	MANEA	intron	-	-	-	-	-	-	-	-	-
http://www.cagmdb.org/view_table.php?id=517476&minProb=50&submit=Search	517476	chr7	99040294	99040308	neg	CG	15	CGCGCGCGCGCGCGC	SMURF1	intron	-	-	-	-	-	-	-	-	-
http://www.cagmdb.org/view_table.php?id=35392&minProb=50&submit=Search	35392	chr11	26559836	26559875	neg,pos	AC	40	ACACACACACACACACACACACACACACACACACACACAC	MUC15,ANO3	intron,exon,utr3	-	-	-	-	-	-	-	-	-
http://www.cagmdb.org/view_table.php?id=385795&minProb=50&submit=Search	385795	chr4	106440	106452	-	A	13	AAAAAAAAAAAAA	-	-	-	-	-	-	-	-	-	-	-
http://www.cagmdb.org/view_table.php?id=314556&minProb=50&submit=Search	314556	chr2	89666345	89666369	-	TG	25	TGTGTGTGTGTGTGTGTGTGTGTGT	-	-	-	-	-	-	-	-	-	-	-
http://www.cagmdb.org/view_table.php?id=319775&minProb=50&submit=Search	319775	chr2	118096519	118096531	pos	T	13	TTTTTTTTTTTTT	INSIG2	utr5,intron,exon	-	-	-	-	-	-	-	-	-
http://www.cagmdb.org/view_table.php?id=521666&minProb=50&submit=Search	521666	chr7	118236211	118236239	pos	TG	29	TGTGTGTGTGTGTGTGTGTGTGTGTGTGT	ANKRD7	intron	-	-	-	-	-	-	-	-	-
http://www.cagmdb.org/view_table.php?id=82063&minProb=50&submit=Search	82063	chr12	116148610	116148631	neg	TA	22	TATATATATATATATATATATA	MED13L,MIR620	intron,nc_exon	-	-	-	-	-	-	-	-	-
http://www.cagmdb.org/view_table.php?id=402290&minProb=50&submit=Search	402290	chr4	78539494	78539509	pos	A	16	AAAAAAAAAAAAAAAA	FRAS1	intron	-	-	-	-	-	-	-	-	-
http://www.cagmdb.org/view_table.php?id=6309&minProb=50&submit=Search	6309	chr10	25466788	25466806	pos	AC	19	ACACACACACACACACACA	GPR158	intron	-	-	-	-	-	-	-	-	-
http://www.cagmdb.org/view_table.php?id=562362&minProb=50&submit=Search	562362	chr9	8484398	8484407	neg	A	10	AAAAAAAAAA	PTPRD	intron	-	-	-	-	-	-	-	-	-
http://www.cagmdb.org/view_table.php?id=163642&minProb=50&submit=Search	163642	chr17	5434774	5434785	neg	T	12	TTTTTTTTTTTT	C1QBP	intron	-	-	-	-	-	-	-	-	-
http://www.cagmdb.org/view_table.php?id=68414&minProb=50&submit=Search	68414	chr12	54961093	54961104	neg	A	12	AAAAAAAAAAAA	TESPA1	nc_intron,intron,utr3	-	-	-	-	-	-	-	-	-
http://www.cagmdb.org/view_table.php?id=83881&minProb=50&submit=Search	83881	chr12	122238771	122238807	neg	AC	37	ACACACACACACACACACACACACACACACACACACA	VPS33A	intron	-	-	-	-	-	-	-	-	-
http://www.cagmdb.org/view_table.php?id=371406&minProb=50&submit=Search	371406	chr3	129464921	129464930	pos	T	10	TTTTTTTTTT	IFT122	intron	-	-	-	-	-	-	-	-	-
http://www.cagmdb.org/view_table.php?id=488911&minProb=50&submit=Search	488911	chr6	133889360	133889377	pos	TC	18	TCTCTCTCTCTCTCTCTC	TCF21	utr5,exon	-	-	-	-	-	-	-	-	-
http://www.cagmdb.org/view_table.php?id=589753&minProb=50&submit=Search	589753	chrX	9654411	9654428	pos	AGA	18	AGAAGAAGAAGAAGAAGA	TBL1X	intron	-	-	-	-	-	-	-	-	-
http://www.cagmdb.org/view_table.php?id=134137&minProb=50&submit=Search	134137	chr15	62012222	62012258	neg	AC	37	ACACACACACACACACACACACACACACACACACACA	VPS13C	intron	-	-	-	-	-	-	-	-	-
http://www.cagmdb.org/view_table.php?id=128146&minProb=50&submit=Search	128146	chr15	34362139	34362157	neg	TC	19	TCTCTCTCTCTCTCTCTCT	LPCAT4	intron	-	-	-	-	-	-	-	-	-
http://www.cagmdb.org/view_table.php?id=318296&minProb=50&submit=Search	318296	chr2	110963566	110963604	pos	TG	39	TGTGTGTGTGTGTGTGTGTGTGTGTGTGTGTGTGTGTGT	ACOXL	intron	-	-	-	-	-	-	-	-	-
http://www.cagmdb.org/view_table.php?id=523831&minProb=50&submit=Search	523831	chr7	128759654	128759680	pos	CATA	27	CATACATACATACATACATACATACAT	CALU	nc_intron,intron	-	-	-	-	-	-	-	-	-
http://www.cagmdb.org/view_table.php?id=523855&minProb=50&submit=Search	523855	chr7	128858577	128858599	neg,pos	AC	23	ACACACACACACACACACACACA	FLNC-AS1,FLNC	nc_intron,exon,utr3	-	-	-	-	-	-	-	-	-
http://www.cagmdb.org/view_table.php?id=163526&minProb=50&submit=Search	163526	chr17	5002852	5002862	pos	C	11	CCCCCCCCCCC	KIF1C	intron	-	-	-	-	-	-	-	-	-
http://www.cagmdb.org/view_table.php?id=229393&minProb=50&submit=Search	229393	chr1	64675994	64676040	pos	TAA	47	TAATAATAATAATAATAATAATAATAATAATAATAATAATAATAATA	CACHD1	intron	-	-	-	-	-	-	-	-	-
http://www.cagmdb.org/view_table.php?id=201834&minProb=50&submit=Search	201834	chr19	10180647	10180676	neg	TCA	30	TCATCATCATCATCATCATCATCATCATCA	DNMT1	utr5,intron	-	-	-	-	-	-	-	-	-
http://www.cagmdb.org/view_table.php?id=579530&minProb=50&submit=Search	579530	chr9	115035081	115035090	neg	T	10	TTTTTTTTTT	TNC	intron	-	-	-	-	-	-	-	-	-
http://www.cagmdb.org/view_table.php?id=330286&minProb=50&submit=Search	330286	chr2	169205692	169205705	neg	A	14	AAAAAAAAAAAAAA	LRP2	intron	-	-	-	-	-	-	-	-	-
http://www.cagmdb.org/view_table.php?id=578544&minProb=50&submit=Search	578544	chr9	110776068	110776079	pos	T	12	TTTTTTTTTTTT	MUSK	intron	-	-	-	-	-	-	-	-	-
http://www.cagmdb.org/view_table.php?id=216480&minProb=50&submit=Search	216480	chr1	9710633	9710685	pos	AG	53	AGAGAGAGAGAGAGAGAGAGAGACACAGATAGACAGACAGACAGACAGACAGA	PIK3CD	intron	-	-	-	-	-	-	-	-	-
http://www.cagmdb.org/view_table.php?id=561453&minProb=50&submit=Search	561453	chr9	4125634	4125655	neg	GT	22	GTGTGTGTGTGTGTGTGTGTGT	GLIS3	intron	-	-	-	-	-	-	-	-	-
http://www.cagmdb.org/view_table.php?id=395164&minProb=50&submit=Search	395164	chr4	42590919	42590929	neg	A	11	AAAAAAAAAAA	ATP8A1	intron	-	-	-	-	-	-	-	-	-
http://www.cagmdb.org/view_table.php?id=396445&minProb=50&submit=Search	396445	chr4	48988460	48988472	pos	T	13	TTTTTTTTTTTTT	CWH43	utr5,intron	-	-	-	-	-	-	-	-	-
http://www.cagmdb.org/view_table.php?id=338433&minProb=50&submit=Search	338433	chr2	208488932	208488941	pos	T	10	TTTTTTTTTT	PTH2R	intron	-	-	-	-	-	-	-	-	-
http://www.cagmdb.org/view_table.php?id=200691&minProb=50&submit=Search	200691	chr19	6908665	6908677	pos	T	13	TTTTTTTTTTTTT	ADGRE1	intron	-	-	-	-	-	-	-	-	-
http://www.cagmdb.org/view_table.php?id=241858&minProb=50&submit=Search	241858	chr1	150343238	150343266	pos	A	29	AAAAAAAAAAAATATATATATATATATAT	PRPF3	nc_intron,intron	-	-	-	-	-	-	-	-	-
http://www.cagmdb.org/view_table.php?id=390399&minProb=50&submit=Search	390399	chr4	22442629	22442643	neg	A	15	AAAAAAAAAAAAAAA	ADGRA3	intron	-	-	-	-	-	-	-	-	-
http://www.cagmdb.org/view_table.php?id=518605&minProb=50&submit=Search	518605	chr7	103185325	103185365	neg	TG	41	TGTGTGTGTGTGTGTGTGTGTGTGTGTGTGTGTGTGTGTGT	DPY19L2P2	nc_intron	-	-	-	-	-	-	-	-	-
http://www.cagmdb.org/view_table.php?id=592785&minProb=50&submit=Search	592785	chrX	23682245	23682266	pos	GT	22	GTGTGTGTGTGTGTGTGTGTGT	PRDX4	intron	-	-	-	-	-	-	-	-	-
http://www.cagmdb.org/view_table.php?id=337409&minProb=50&submit=Search	337409	chr2	203772983	203773017	-	TCA	35	TCATCATCATCATCATCATCATCATCATCATCATC	-	-	-	-	-	-	-	-	-	-	-
http://www.cagmdb.org/view_table.php?id=12270&minProb=50&submit=Search	12270	chr10	50743028	50743059	pos	GTGC	32	GTGCGTGCGTGCGTGCGTGTGTGTGTGTGTGT	ASAH2B	utr5,nc_intron,intron	-	-	-	-	-	-	-	-	-
http://www.cagmdb.org/view_table.php?id=68319&minProb=50&submit=Search	68319	chr12	54536717	54536729	pos	A	13	AAAAAAAAAAAAA	NCKAP1L	intron	-	-	-	-	-	-	-	-	-
http://www.cagmdb.org/view_table.php?id=53983&minProb=50&submit=Search	53983	chr11	118903196	118903210	neg	AG	15	AGAGAGAGAGAGAGA	BCL9L	intron	-	-	-	-	-	-	-	-	-
http://www.cagmdb.org/view_table.php?id=86588&minProb=50&submit=Search	86588	chr13	19423175	19423184	neg	A	10	AAAAAAAAAA	TPTE2	nc_intron,intron	-	-	-	-	-	-	-	-	-
http://www.cagmdb.org/view_table.php?id=33342&minProb=50&submit=Search	33342	chr11	17089651	17089679	neg	GT	29	GTGTGTGTGTGTGTGTCTGTGTGTGTGTG	PIK3C2A	exon,utr3	-	-	-	-	-	-	-	-	-
http://www.cagmdb.org/view_table.php?id=356445&minProb=50&submit=Search	356445	chr3	52806004	52806018	pos	AGGGG	15	AGGGGAGGGGAGGGG	ITIH3	intron	-	-	-	-	-	-	-	-	-
http://www.cagmdb.org/view_table.php?id=545591&minProb=50&submit=Search	545591	chr8	73071754	73071768	neg	A	15	AAAAAAAAAAAAAAA	SBSPON	intron	-	-	-	-	-	-	-	-	-
http://www.cagmdb.org/view_table.php?id=526138&minProb=50&submit=Search	526138	chr7	138732852	138732864	neg	A	13	AAAAAAAAAAAAA	ATP6V0A4	intron	-	-	-	-	-	-	-	-	-
http://www.cagmdb.org/view_table.php?id=14709&minProb=50&submit=Search	14709	chr10	62217253	62217270	neg	A	18	AAAAAAAAAAAAAAAAAA	RTKN2	intron	-	-	-	-	-	-	-	-	-
http://www.cagmdb.org/view_table.php?id=317881&minProb=50&submit=Search	317881	chr2	108798709	108798740	pos	AC	32	ACACACACACACACACACACACACACACACAC	CCDC138	utr5,nc_intron,intron	-	-	-	-	-	-	-	-	-
http://www.cagmdb.org/view_table.php?id=382740&minProb=50&submit=Search	382740	chr3	184711346	184711366	neg	TCC	21	TCCTCCTCCTCCTCCTCCTCC	MAGEF1	cds	MAGEF1	448	455	0	448	455	|TCCTCCTCCTCCTCCTCCTCC|	TC|CTCCTCCTCCTCCTCCTC|C	EEEEEE
http://www.cagmdb.org/view_table.php?id=602838&minProb=50&submit=Search	602838	chrX	75431525	75431535	neg	A	11	AAAAAAAAAAA	ZDHHC15	intron	-	-	-	-	-	-	-	-	-
http://www.cagmdb.org/view_table.php?id=152094&minProb=50&submit=Search	152094	chr16	48169958	48169985	neg	TGT	28	TGTTGTTGTTGTTGTTGTTGTTGTTGTT	ABCC11	intron	-	-	-	-	-	-	-	-	-
http://www.cagmdb.org/view_table.php?id=579175&minProb=50&submit=Search	579175	chr9	113425366	113425386	pos	GCA	21	GCAGCAGCAGCAGCAGCAGCA	C9orf43	cds	C9orf43	941	478	9	22	34	|GCAGCAGCAGCAGCAGCAGCA|	G|CAGCAGCAGCAGCAGCAG|CA	QQQQQQ
http://www.cagmdb.org/view_table.php?id=79121&minProb=50&submit=Search	79121	chr12	104602023	104602034	pos	T	12	TTTTTTTTTTTT	CHST11	intron	-	-	-	-	-	-	-	-	-
http://www.cagmdb.org/view_table.php?id=277378&minProb=50&submit=Search	277378	chr20	63532374	63532396	neg	TGTGTC	23	TGTGTCTGTGTCTGTGTCTGTGT	PTK6	intron,utr3	-	-	-	-	-	-	-	-	-
http://www.cagmdb.org/view_table.php?id=501142&minProb=50&submit=Search	501142	chr7	20140885	20140902	neg	AC	18	ACACACACACACACACAC	MACC1	exon,utr3	-	-	-	-	-	-	-	-	-
http://www.cagmdb.org/view_table.php?id=63035&minProb=50&submit=Search	63035	chr12	26654133	26654144	neg	A	12	AAAAAAAAAAAA	ITPR2	intron	-	-	-	-	-	-	-	-	-
http://www.cagmdb.org/view_table.php?id=58950&minProb=50&submit=Search	58950	chr12	7368968	7368991	neg	GA	24	GAGAGAGAGAGAGAGAGAGAGAGA	CD163L1	intron	-	-	-	-	-	-	-	-	-
http://www.cagmdb.org/view_table.php?id=384681&minProb=50&submit=Search	384681	chr3	193285175	193285184	neg	A	10	AAAAAAAAAA	ATP13A5	intron	-	-	-	-	-	-	-	-	-
http://www.cagmdb.org/view_table.php?id=609428&minProb=50&submit=Search	609428	chrX	110067155	110067179	pos	CA	25	CACACACACACACACACACACACAC	TMEM164	utr5,intron	-	-	-	-	-	-	-	-	-
http://www.cagmdb.org/view_table.php?id=614714&minProb=50&submit=Search	614714	chrX	134992498	134992507	-	G	10	GGGGGGGGGG	-	-	-	-	-	-	-	-	-	-	-
http://www.cagmdb.org/view_table.php?id=590964&minProb=50&submit=Search	590964	chrX	15314330	15314346	neg	T	17	TTTTTTTTTTTTTTTTT	ASB11	intron	-	-	-	-	-	-	-	-	-
http://www.cagmdb.org/view_table.php?id=589956&minProb=50&submit=Search	589956	chrX	10523194	10523209	neg	A	16	AAAAAAAAAAAAAAAA	MID1	intron	-	-	-	-	-	-	-	-	-
http://www.cagmdb.org/view_table.php?id=308451&minProb=50&submit=Search	308451	chr2	61092594	61092604	pos	T	11	TTTTTTTTTTT	KIAA1841	intron	-	-	-	-	-	-	-	-	-
http://www.cagmdb.org/view_table.php?id=385937&minProb=50&submit=Search	385937	chr4	893726	893735	neg	C	10	CCCCCCCCCC	GAK	intron	-	-	-	-	-	-	-	-	-
http://www.cagmdb.org/view_table.php?id=137022&minProb=50&submit=Search	137022	chr15	75016830	75016844	pos	T	15	TTTTTTTTTTTTTTT	SCAMP5	nc_intron,intron	-	-	-	-	-	-	-	-	-
http://www.cagmdb.org/view_table.php?id=431940&minProb=50&submit=Search	431940	chr5	33546009	33546022	neg	A	14	AAAAAAAAAAAAAA	ADAMTS12	intron	-	-	-	-	-	-	-	-	-
http://www.cagmdb.org/view_table.php?id=3545&minProb=50&submit=Search	3545	chr10	14840042	14840071	pos	AT	30	ATATATATATATATATATTATTTTTTTTTT	HSPA14	nc_intron,intron	-	-	-	-	-	-	-	-	-
http://www.cagmdb.org/view_table.php?id=8168&minProb=50&submit=Search	8168	chr10	33182834	33182862	neg	CA	29	CACACACACACACACACACACACACACAC	NRP1	nc_intron,intron	-	-	-	-	-	-	-	-	-
http://www.cagmdb.org/view_table.php?id=261554&minProb=50&submit=Search	261554	chr1	241500603	241500640	neg	GA	38	GAGAGAGAGAGAGAGAGAGAGAGAGAGAGAGAGAGAGA	FH	intron	-	-	-	-	-	-	-	-	-
http://www.cagmdb.org/view_table.php?id=476862&minProb=50&submit=Search	476862	chr6	73781007	73781020	pos	GT	14	GTGTGTGTGTGTGT	CD109	intron	-	-	-	-	-	-	-	-	-
http://www.cagmdb.org/view_table.php?id=39786&minProb=50&submit=Search	39786	chr11	47245858	47245885	neg	GT	28	GTGTGTGTGTGTGTGTGTGTGTGTGTGT	ACP2	utr5,intron	-	-	-	-	-	-	-	-	-
http://www.cagmdb.org/view_table.php?id=609454&minProb=50&submit=Search	609454	chrX	110173461	110173474	pos	T	14	TTTTTTTTTTTTTT	TMEM164	intron,exon,utr3	-	-	-	-	-	-	-	-	-
http://www.cagmdb.org/view_table.php?id=479864&minProb=50&submit=Search	479864	chr6	89699897	89699906	neg	A	10	AAAAAAAAAA	MDN1	intron	-	-	-	-	-	-	-	-	-
http://www.cagmdb.org/view_table.php?id=67927&minProb=50&submit=Search	67927	chr12	53179671	53179682	neg	A	12	AAAAAAAAAAAA	CSAD	utr5,intron	-	-	-	-	-	-	-	-	-
http://www.cagmdb.org/view_table.php?id=23966&minProb=50&submit=Search	23966	chr10	104179156	104179181	neg	AG	26	AGAGAGAGAGAGAGAGAGAGAGAGAG	CFAP43	intron	-	-	-	-	-	-	-	-	-
http://www.cagmdb.org/view_table.php?id=54023&minProb=50&submit=Search	54023	chr11	119014959	119014974	pos	A	16	AAAAAAAAAAAAAAAA	CCDC84	nc_intron,intron	-	-	-	-	-	-	-	-	-
http://www.cagmdb.org/view_table.php?id=116877&minProb=50&submit=Search	116877	chr14	68979142	68979163	neg	GGGCT	22	GGGCTGGGCTGGGCTGGGCTGG	ACTN1	utr5,exon	-	-	-	-	-	-	-	-	-
http://www.cagmdb.org/view_table.php?id=435682&minProb=50&submit=Search	435682	chr5	56232746	56232769	neg	AC	24	ACACACACACACACACACACACAC	ANKRD55	intron	-	-	-	-	-	-	-	-	-
http://www.cagmdb.org/view_table.php?id=254273&minProb=50&submit=Search	254273	chr1	207697962	207697996	pos	AGAC	35	AGACAGACAGACAGACACACACACACACACACACA	CR1L	intron	-	-	-	-	-	-	-	-	-
http://www.cagmdb.org/view_table.php?id=491282&minProb=50&submit=Search	491282	chr6	144551137	144551169	pos	AC	33	ACACACACACACACACACACACACACACACACA	UTRN	intron	-	-	-	-	-	-	-	-	-
http://www.cagmdb.org/view_table.php?id=404062&minProb=50&submit=Search	404062	chr4	87135553	87135571	pos	TTTTG	19	TTTTGTTTTGTTTTGTTTT	AFF1	intron	-	-	-	-	-	-	-	-	-
http://www.cagmdb.org/view_table.php?id=244144&minProb=50&submit=Search	244144	chr1	160195653	160195663	pos	C	11	CCCCCCCCCCC	CASQ1	intron	-	-	-	-	-	-	-	-	-
http://www.cagmdb.org/view_table.php?id=562332&minProb=50&submit=Search	562332	chr9	8338848	8338865	neg	AG	18	AGAGAGAGAGAGAGAGAG	PTPRD	intron	-	-	-	-	-	-	-	-	-
http://www.cagmdb.org/view_table.php?id=123084&minProb=50&submit=Search	123084	chr14	96304616	96304629	neg	A	14	AAAAAAAAAAAAAA	ATG2B	intron	-	-	-	-	-	-	-	-	-
http://www.cagmdb.org/view_table.php?id=525838&minProb=50&submit=Search	525838	chr7	137690016	137690036	neg	AAAAAC	21	AAAAACAAAAACAAAAACAAA	DGKI	utr5,intron	-	-	-	-	-	-	-	-	-
http://www.cagmdb.org/view_table.php?id=501141&minProb=50&submit=Search	501141	chr7	20140803	20140853	neg	AC	51	ACACACACACACACACACACACAGACACACACACACAGACACACACACACA	MACC1	exon,utr3	-	-	-	-	-	-	-	-	-
http://www.cagmdb.org/view_table.php?id=40945&minProb=50&submit=Search	40945	chr11	57552214	57552227	neg	CA	14	CACACACACACACA	UBE2L6	exon,utr3	-	-	-	-	-	-	-	-	-
http://www.cagmdb.org/view_table.php?id=572325&minProb=50&submit=Search	572325	chr9	81652107	81652138	neg	AC	32	ACACACACACACACACACACACACACACACAC	TLE1	intron	-	-	-	-	-	-	-	-	-
http://www.cagmdb.org/view_table.php?id=285914&minProb=50&submit=Search	285914	chr21	46227705	46227717	neg	A	13	AAAAAAAAAAAAA	LSS	utr5,intron	-	-	-	-	-	-	-	-	-
http://www.cagmdb.org/view_table.php?id=583291&minProb=50&submit=Search	583291	chr9	130622843	130622857	pos	A	15	AAAAAAAAAAAAAAA	FUBP3	intron	-	-	-	-	-	-	-	-	-
http://www.cagmdb.org/view_table.php?id=122165&minProb=50&submit=Search	122165	chr14	92000141	92000155	neg	AC	15	ACACACACACACACA	TRIP11	intron	-	-	-	-	-	-	-	-	-
http://www.cagmdb.org/view_table.php?id=450560&minProb=50&submit=Search	450560	chr5	132885250	132885277	neg	GT	28	GTGTGTGTGTGTGTGTGTGTGTGTGTGT	AFF4	intron	-	-	-	-	-	-	-	-	-
http://www.cagmdb.org/view_table.php?id=79529&minProb=50&submit=Search	79529	chr12	106608765	106608794	neg,pos	TTTC	30	TTTCTTTCTTTCTTTCTTTTTTTTTTTTTT	RFX4,LOC100287944	nc_intron,intron	-	-	-	-	-	-	-	-	-
http://www.cagmdb.org/view_table.php?id=78917&minProb=50&submit=Search	78917	chr12	103739528	103739573	pos	TG	46	TGTGTGTGTGTGTGTGTGTGTGTGTGTGTGTGTGTGTGTGTGTGTG	STAB2	intron	-	-	-	-	-	-	-	-	-
http://www.cagmdb.org/view_table.php?id=535337&minProb=50&submit=Search	535337	chr8	23256691	23256704	pos	T	14	TTTTTTTTTTTTTT	CHMP7	intron	-	-	-	-	-	-	-	-	-
http://www.cagmdb.org/view_table.php?id=466660&minProb=50&submit=Search	466660	chr6	24417941	24417968	pos	A	28	AAAAAAAAAAAAAGACAAGACAAGACAA	MRS2	nc_intron,intron	-	-	-	-	-	-	-	-	-
http://www.cagmdb.org/view_table.php?id=174216&minProb=50&submit=Search	174216	chr17	50862896	50862906	neg	A	11	AAAAAAAAAAA	TOB1	exon,utr3	-	-	-	-	-	-	-	-	-
http://www.cagmdb.org/view_table.php?id=12957&minProb=50&submit=Search	12957	chr10	54132841	54132862	neg	AC	22	ACACACACACACACACACACAC	PCDH15	intron	-	-	-	-	-	-	-	-	-
http://www.cagmdb.org/view_table.php?id=243833&minProb=50&submit=Search	243833	chr1	158699553	158699579	neg	GTTTG	27	GTTTGGTTTGGTTTGGTTTGGTTTGGT	OR6K2	exon	-	-	-	-	-	-	-	-	-
http://www.cagmdb.org/view_table.php?id=134840&minProb=50&submit=Search	134840	chr15	64917520	64917540	pos	TGTC	21	TGTCTGTCTGTCTGTCTGTCT	ANKDD1A	intron	-	-	-	-	-	-	-	-	-
http://www.cagmdb.org/view_table.php?id=148351&minProb=50&submit=Search	148351	chr16	21678408	21678421	-	AT	14	ATATATATATATAT	-	-	-	-	-	-	-	-	-	-	-
http://www.cagmdb.org/view_table.php?id=57493&minProb=50&submit=Search	57493	chr12	933096	933105	neg	A	10	AAAAAAAAAA	RAD52	utr5,nc_intron,intron	-	-	-	-	-	-	-	-	-
http://www.cagmdb.org/view_table.php?id=71912&minProb=50&submit=Search	71912	chr12	71634828	71634840	neg	A	13	AAAAAAAAAAAAA	ZFC3H1	intron	-	-	-	-	-	-	-	-	-
http://www.cagmdb.org/view_table.php?id=145155&minProb=50&submit=Search	145155	chr16	8764844	8764865	pos	CA	22	CACACACACACACACACACACA	ABAT	intron	-	-	-	-	-	-	-	-	-
http://www.cagmdb.org/view_table.php?id=578120&minProb=50&submit=Search	578120	chr9	108903825	108903852	neg	AC	28	ACACACACACACACACACACACACACAC	ELP1	intron	-	-	-	-	-	-	-	-	-
http://www.cagmdb.org/view_table.php?id=129780&minProb=50&submit=Search	129780	chr15	41852770	41852780	neg	G	11	GGGGGGGGGGG	SPTBN5	intron	-	-	-	-	-	-	-	-	-
http://www.cagmdb.org/view_table.php?id=608714&minProb=50&submit=Search	608714	chrX	106941372	106941411	neg	GA	40	GAGAGAGAGAGAGAGAGAGAGAGAGAGAGAGAGAGAGAGA	MORC4	exon,utr3	-	-	-	-	-	-	-	-	-
http://www.cagmdb.org/view_table.php?id=370604&minProb=50&submit=Search	370604	chr3	125279255	125279265	neg	A	11	AAAAAAAAAAA	ZNF148	intron	-	-	-	-	-	-	-	-	-
http://www.cagmdb.org/view_table.php?id=368163&minProb=50&submit=Search	368163	chr3	113450526	113450538	neg	A	13	AAAAAAAAAAAAA	SPICE1	intron	-	-	-	-	-	-	-	-	-
http://www.cagmdb.org/view_table.php?id=270560&minProb=50&submit=Search	270560	chr20	34919577	34919620	pos	GT	44	GTGTGTGTGTGTGTGTGTGTGTGTGTGTGTGTGTGTGTGTGTGT	ACSS2	intron	-	-	-	-	-	-	-	-	-
http://www.cagmdb.org/view_table.php?id=451219&minProb=50&submit=Search	451219	chr5	136161132	136161144	pos	A	13	AAAAAAAAAAAAA	SMAD5	intron	-	-	-	-	-	-	-	-	-
http://www.cagmdb.org/view_table.php?id=215562&minProb=50&submit=Search	215562	chr1	6159228	6159259	neg	CA	32	CACACACACACACACACACACACACACACACA	CHD5	intron	-	-	-	-	-	-	-	-	-
http://www.cagmdb.org/view_table.php?id=140428&minProb=50&submit=Search	140428	chr15	90499961	90499989	pos	TGTTT	29	TGTTTTGTTTTGTTTTGTTTTGTTTTGTT	IQGAP1	intron	-	-	-	-	-	-	-	-	-
http://www.cagmdb.org/view_table.php?id=199272&minProb=50&submit=Search	199272	chr19	2995057	2995066	pos	C	10	CCCCCCCCCC	TLE6	exon,utr3	-	-	-	-	-	-	-	-	-
http://www.cagmdb.org/view_table.php?id=103252&minProb=50&submit=Search	103252	chr13	98711666	98711690	neg	GTTTT	25	GTTTTGTTTTGTTTTGTTTTGTTTT	SLC15A1	intron	-	-	-	-	-	-	-	-	-
http://www.cagmdb.org/view_table.php?id=470523&minProb=50&submit=Search	470523	chr6	41772746	41772779	neg	GT	34	GTGTGTGTGTGTGTGTGTGTGTGTGTGTGTGTGT	FRS3	intron	-	-	-	-	-	-	-	-	-
http://www.cagmdb.org/view_table.php?id=221281&minProb=50&submit=Search	221281	chr1	28648817	28648831	-	T	15	TTTTTTTTTTTTTTT	-	-	-	-	-	-	-	-	-	-	-
http://www.cagmdb.org/view_table.php?id=393612&minProb=50&submit=Search	393612	chr4	36128478	36128504	neg	AC	27	ACACACACACACACACACACACACACA	ARAP2	nc_intron,intron	-	-	-	-	-	-	-	-	-
http://www.cagmdb.org/view_table.php?id=121418&minProb=50&submit=Search	121418	chr14	88871477	88871490	pos	AT	14	ATATATATATATAT	TTC8	intron	-	-	-	-	-	-	-	-	-
http://www.cagmdb.org/view_table.php?id=348877&minProb=50&submit=Search	348877	chr3	15571773	15571797	neg	A	25	AAAAAAAAAAAAACACACACACACA	HACL1	nc_intron,intron	-	-	-	-	-	-	-	-	-
http://www.cagmdb.org/view_table.php?id=338700&minProb=50&submit=Search	338700	chr2	209954322	209954333	pos	A	12	AAAAAAAAAAAA	UNC80	intron	-	-	-	-	-	-	-	-	-
http://www.cagmdb.org/view_table.php?id=70465&minProb=50&submit=Search	70465	chr12	65068650	65068686	neg	TG	37	TGTGTGTGTGTGTGTGTGTGTGTGTGTGTGTGTGTGT	WIF1	intron	-	-	-	-	-	-	-	-	-
http://www.cagmdb.org/view_table.php?id=420521&minProb=50&submit=Search	420521	chr4	169737794	169737804	neg	A	11	AAAAAAAAAAA	HPF1	intron	-	-	-	-	-	-	-	-	-
http://www.cagmdb.org/view_table.php?id=132275&minProb=50&submit=Search	132275	chr15	53523331	53523353	neg	AG	23	AGAGAGAGAGAGAGAGAGAGAGA	WDR72	nc_intron,intron	-	-	-	-	-	-	-	-	-
http://www.cagmdb.org/view_table.php?id=238940&minProb=50&submit=Search	238940	chr1	111489033	111489068	neg	AC	36	ACACACACACACACGCACACGTGCACACACACACAC	TMIGD3	intron	-	-	-	-	-	-	-	-	-
http://www.cagmdb.org/view_table.php?id=555461&minProb=50&submit=Search	555461	chr8	120280904	120280918	pos	T	15	TTTTTTTTTTTTTTT	COL14A1	intron	-	-	-	-	-	-	-	-	-
http://www.cagmdb.org/view_table.php?id=614018&minProb=50&submit=Search	614018	chrX	132097403	132097428	neg	AC	26	ACACACACACACACACACACACACAC	FRMD7	intron	-	-	-	-	-	-	-	-	-
http://www.cagmdb.org/view_table.php?id=53840&minProb=50&submit=Search	53840	chr11	118339710	118339742	neg	AC	33	ACACACACACACACACACACACACACACACACA	CD3D	intron	-	-	-	-	-	-	-	-	-
http://www.cagmdb.org/view_table.php?id=476500&minProb=50&submit=Search	476500	chr6	72392821	72392830	pos	T	10	TTTTTTTTTT	RIMS1	intron	-	-	-	-	-	-	-	-	-
http://www.cagmdb.org/view_table.php?id=27109&minProb=50&submit=Search	27109	chr10	119037061	119037072	neg	C	12	CCCCCCCCCCCC	EIF3A	intron	-	-	-	-	-	-	-	-	-
http://www.cagmdb.org/view_table.php?id=468332&minProb=50&submit=Search	468332	chr6	32155585	32155618	pos	TG	34	TGTGTGTGTGTGTGTGTGTGTGTGTGTGTGTGTG	PPT2,PPT2-EGFL8	nc_intron,intron	-	-	-	-	-	-	-	-	-
http://www.cagmdb.org/view_table.php?id=84471&minProb=50&submit=Search	84471	chr12	124327729	124327751	neg	AGG	23	AGGAGGAGGAGGAGGAGGAGGAG	NCOR2	intron	-	-	-	-	-	-	-	-	-
http://www.cagmdb.org/view_table.php?id=38937&minProb=50&submit=Search	38937	chr11	43397902	43397951	pos	GT	50	GTGTGTGTGTGTGTGTGTGTGTGTGTGTGTGTGTGTGTGTGTGTGTGTGT	TTC17	intron	-	-	-	-	-	-	-	-	-
http://www.cagmdb.org/view_table.php?id=602791&minProb=50&submit=Search	602791	chrX	75112751	75112760	neg	T	10	TTTTTTTTTT	ABCB7	intron	-	-	-	-	-	-	-	-	-
http://www.cagmdb.org/view_table.php?id=356443&minProb=50&submit=Search	356443	chr3	52786840	52786871	pos	GAAT	32	GAATGAATGAATGAATGAATGAATGAATGAAT	ITIH1	intron	-	-	-	-	-	-	-	-	-
http://www.cagmdb.org/view_table.php?id=263953&minProb=50&submit=Search	263953	chr20	3045700	3045717	pos	GCCCC	18	GCCCCGCCCCGCCCCGCC	GNRH2	cds	GNRH2	326	19	2	14	19	|GCCCCGCCCCGCCCCGCC|	G|CCCCGCCCCGCCCCG|CC	PRPAP
http://www.cagmdb.org/view_table.php?id=402186&minProb=50&submit=Search	402186	chr4	78058104	78058139	pos	GT	36	GTGTGTGTGTGTGTGTGCGTGTGCGTGTGTGTGTGT	FRAS1	intron	-	-	-	-	-	-	-	-	-
http://www.cagmdb.org/view_table.php?id=467932&minProb=50&submit=Search	467932	chr6	30186574	30186611	neg	A	38	AAAAAAAAAAAAACAGCATCACTGTTTTGTTTTGTTTT	TRIM26	intron	-	-	-	-	-	-	-	-	-
http://www.cagmdb.org/view_table.php?id=583747&minProb=50&submit=Search	583747	chr9	132625502	132625513	neg	A	12	AAAAAAAAAAAA	DDX31	nc_intron,intron	-	-	-	-	-	-	-	-	-
http://www.cagmdb.org/view_table.php?id=58859&minProb=50&submit=Search	58859	chr12	6936729	6936775	pos	CAG	47	CAGCAGCAGCAGCAGCAGCAGCAGCAGCAGCAGCAGCAGCAGCAGCA	ATN1	cds	ATN1	1461	2065	3	1182	786	|CAGCAGCAGCAGCAGCAGCAGCAGCAGCAGCAGCAGCAGCAGCAGCA|	|CAGCAGCAGCAGCAGCAGCAGCAGCAGCAGCAGCAGCAGCAGCAG|CA	QQQQQQQQQQQQQQQ
http://www.cagmdb.org/view_table.php?id=229813&minProb=50&submit=Search	229813	chr1	66689048	66689064	pos	A	17	AAAAAAAAAAAAAAAAA	SGIP1	intron	-	-	-	-	-	-	-	-	-
http://www.cagmdb.org/view_table.php?id=113035&minProb=50&submit=Search	113035	chr14	50752783	50752797	neg	A	15	AAAAAAAAAAAAAAA	NIN	intron	-	-	-	-	-	-	-	-	-
http://www.cagmdb.org/view_table.php?id=270575&minProb=50&submit=Search	270575	chr20	34999751	34999761	pos	C	11	CCCCCCCCCCC	MYH7B	intron	-	-	-	-	-	-	-	-	-
http://www.cagmdb.org/view_table.php?id=150645&minProb=50&submit=Search	150645	chr16	29798314	29798347	pos	AC	34	ACACACACACACACACACACACACACACACACAC	KIF22	intron	-	-	-	-	-	-	-	-	-
http://www.cagmdb.org/view_table.php?id=114060&minProb=50&submit=Search	114060	chr14	55548127	55548137	-	T	11	TTTTTTTTTTT	-	-	-	-	-	-	-	-	-	-	-
http://www.cagmdb.org/view_table.php?id=248109&minProb=50&submit=Search	248109	chr1	179117285	179117295	neg	A	11	AAAAAAAAAAA	ABL2	intron	-	-	-	-	-	-	-	-	-
http://www.cagmdb.org/view_table.php?id=386371&minProb=50&submit=Search	386371	chr4	3038553	3038565	pos	A	13	AAAAAAAAAAAAA	GRK4	intron	-	-	-	-	-	-	-	-	-
http://www.cagmdb.org/view_table.php?id=207404&minProb=50&submit=Search	207404	chr19	32973348	32973359	pos	A	12	AAAAAAAAAAAA	FAAP24	utr5,intron	-	-	-	-	-	-	-	-	-
http://www.cagmdb.org/view_table.php?id=134859&minProb=50&submit=Search	134859	chr15	64980738	64980772	neg	AACA	35	AACAAACAAACAAACAAACAAACAAACAAACAAAC	SPG21	intron	-	-	-	-	-	-	-	-	-
http://www.cagmdb.org/view_table.php?id=385324&minProb=50&submit=Search	385324	chr3	196229856	196229877	pos	AG	22	AGAGAGAGAGAGAGAGAGAGAG	SLC51A	intron	-	-	-	-	-	-	-	-	-
http://www.cagmdb.org/view_table.php?id=477122&minProb=50&submit=Search	477122	chr6	75256435	75256452	neg	CA	18	CACACACACACACACACA	TMEM30A	intron	-	-	-	-	-	-	-	-	-
http://www.cagmdb.org/view_table.php?id=177211&minProb=50&submit=Search	177211	chr17	63830696	63830707	pos	T	12	TTTTTTTTTTTT	PSMC5	intron	-	-	-	-	-	-	-	-	-
http://www.cagmdb.org/view_table.php?id=191882&minProb=50&submit=Search	191882	chr18	49483262	49483271	neg	T	10	TTTTTTTTTT	RPL17-C18orf32,C18orf32	intron,utr3	-	-	-	-	-	-	-	-	-
http://www.cagmdb.org/view_table.php?id=347219&minProb=50&submit=Search	347219	chr3	7452559	7452587	pos	TG	29	TGTGTGTGTGTGTGTGTGTGTGTGTGTGT	GRM7	intron	-	-	-	-	-	-	-	-	-
http://www.cagmdb.org/view_table.php?id=4052&minProb=50&submit=Search	4052	chr10	17084547	17084564	neg	CA	18	CACACACACACACACACA	CUBN	intron	-	-	-	-	-	-	-	-	-
http://www.cagmdb.org/view_table.php?id=3738&minProb=50&submit=Search	3738	chr10	15608403	15608424	neg	AC	22	ACACACACACACACACACACAC	ITGA8	intron	-	-	-	-	-	-	-	-	-
http://www.cagmdb.org/view_table.php?id=357266&minProb=50&submit=Search	357266	chr3	56666153	56666165	neg	A	13	AAAAAAAAAAAAA	FAM208A	intron	-	-	-	-	-	-	-	-	-
http://www.cagmdb.org/view_table.php?id=105732&minProb=50&submit=Search	105732	chr13	110211628	110211642	neg	AAAAT	15	AAAATAAAATAAAAT	COL4A1	intron	-	-	-	-	-	-	-	-	-
http://www.cagmdb.org/view_table.php?id=417344&minProb=50&submit=Search	417344	chr4	154304633	154304664	neg	AAAC	32	AAACAAACAAACAAACAAACAAACAAACAAAC	DCHS2	intron	-	-	-	-	-	-	-	-	-
http://www.cagmdb.org/view_table.php?id=270450&minProb=50&submit=Search	270450	chr20	34581692	34581704	neg	AG	13	AGAGAGAGAGAGA	PIGU	intron	-	-	-	-	-	-	-	-	-
http://www.cagmdb.org/view_table.php?id=151086&minProb=50&submit=Search	151086	chr16	31564809	31564826	neg	TC	18	TCTCTCTCTCTCTCTCTC	FRG2KP	nc_intron	-	-	-	-	-	-	-	-	-
http://www.cagmdb.org/view_table.php?id=78992&minProb=50&submit=Search	78992	chr12	104121332	104121342	neg	A	11	AAAAAAAAAAA	NFYB	intron	-	-	-	-	-	-	-	-	-
http://www.cagmdb.org/view_table.php?id=42242&minProb=50&submit=Search	42242	chr11	63906132	63906156	pos	TG	25	TGTGTGTGTGTGTGTGTGTGTGTGT	MARK2	intron	-	-	-	-	-	-	-	-	-
http://www.cagmdb.org/view_table.php?id=609459&minProb=50&submit=Search	609459	chrX	110198294	110198303	neg	A	10	AAAAAAAAAA	AMMECR1	exon,utr3	-	-	-	-	-	-	-	-	-
http://www.cagmdb.org/view_table.php?id=71909&minProb=50&submit=Search	71909	chr12	71626210	71626237	neg	AC	28	ACACACACACACACACACACACACACAC	ZFC3H1	intron	-	-	-	-	-	-	-	-	-
http://www.cagmdb.org/view_table.php?id=391081&minProb=50&submit=Search	391081	chr4	25413931	25413952	pos	GT	22	GTGTGTGTGTGTGTGTGTGTGT	ANAPC4	intron	-	-	-	-	-	-	-	-	-
http://www.cagmdb.org/view_table.php?id=370477&minProb=50&submit=Search	370477	chr3	124633637	124633658	pos	GT	22	GTGTGTGTGTGTGTGTGTGTGT	KALRN	intron	-	-	-	-	-	-	-	-	-
http://www.cagmdb.org/view_table.php?id=530240&minProb=50&submit=Search	530240	chr7	157574514	157574536	neg	GA	23	GAGAGAGAGAGAGAGAGAGAGAG	PTPRN2	intron	-	-	-	-	-	-	-	-	-
http://www.cagmdb.org/view_table.php?id=313658&minProb=50&submit=Search	313658	chr2	85283266	85283275	pos	C	10	CCCCCCCCCC	TCF7L1	intron	-	-	-	-	-	-	-	-	-
http://www.cagmdb.org/view_table.php?id=370120&minProb=50&submit=Search	370120	chr3	122752561	122752576	neg	A	16	AAAAAAAAAAAAAAAA	HSPBAP1	intron	-	-	-	-	-	-	-	-	-
http://www.cagmdb.org/view_table.php?id=127453&minProb=50&submit=Search	127453	chr15	30928507	30928540	pos	TG	34	TGTGTGTGTGTGTGTGTGTGTGTGTGTGTGTGTG	FAN1	intron	-	-	-	-	-	-	-	-	-
http://www.cagmdb.org/view_table.php?id=339834&minProb=50&submit=Search	339834	chr2	215410131	215410152	neg	AC	22	ACACACACACACACACACACAC	FN1	intron	-	-	-	-	-	-	-	-	-
http://www.cagmdb.org/view_table.php?id=452182&minProb=50&submit=Search	452182	chr5	140557096	140557108	neg	C	13	CCCCCCCCCCCCC	SRA1	nc_intron,intron	-	-	-	-	-	-	-	-	-
http://www.cagmdb.org/view_table.php?id=66900&minProb=50&submit=Search	66900	chr12	48903350	48903366	-	TTG	17	TTGTTGTTGTTGTTGTT	-	-	-	-	-	-	-	-	-	-	-
http://www.cagmdb.org/view_table.php?id=118481&minProb=50&submit=Search	118481	chr14	75732476	75732487	pos	T	12	TTTTTTTTTTTT	TTLL5	intron	-	-	-	-	-	-	-	-	-
http://www.cagmdb.org/view_table.php?id=401226&minProb=50&submit=Search	401226	chr4	73409148	73409172	pos	CA	25	CACACACACACACACACACACACAC	ALB	intron	-	-	-	-	-	-	-	-	-
http://www.cagmdb.org/view_table.php?id=154675&minProb=50&submit=Search	154675	chr16	58716560	58716589	neg	AC	30	ACACACACACACACACACACACACACACAC	GOT2	intron	-	-	-	-	-	-	-	-	-
http://www.cagmdb.org/view_table.php?id=484337&minProb=50&submit=Search	484337	chr6	110960382	110960391	pos	T	10	TTTTTTTTTT	GTF3C6	intron	-	-	-	-	-	-	-	-	-
http://www.cagmdb.org/view_table.php?id=333976&minProb=50&submit=Search	333976	chr2	187360760	187360769	neg	A	10	AAAAAAAAAA	CALCRL	intron	-	-	-	-	-	-	-	-	-
http://www.cagmdb.org/view_table.php?id=158114&minProb=50&submit=Search	158114	chr16	72788665	72788687	neg	TGC	23	TGCTGCTGCTGCTGCTGCTGCTG	ZFHX3	cds	ZFHX3	1501	6846	0	1501	161	|TGCTGCTGCTGCTGCTGCTGCTG|	TG|CTGCTGCTGCTGCTGCTGCTG|	QQQQQQQ
http://www.cagmdb.org/view_table.php?id=517464&minProb=50&submit=Search	517464	chr7	98951060	98951094	pos	TG	35	TGTGTGTGTGTGTGTGTGTGTGTGTGTGTGTGTGT	TRRAP	intron	-	-	-	-	-	-	-	-	-
http://www.cagmdb.org/view_table.php?id=268690&minProb=50&submit=Search	268690	chr20	25775353	25775373	neg	AG	21	AGAGAGAGAGAGAGAGAGAGA	FAM182B	nc_intron	-	-	-	-	-	-	-	-	-
http://www.cagmdb.org/view_table.php?id=452754&minProb=50&submit=Search	452754	chr5	143222247	143222284	pos	AC	38	ACACACACACACACACACACACACACACACACACACAC	ARHGAP26	nc_intron,intron	-	-	-	-	-	-	-	-	-
http://www.cagmdb.org/view_table.php?id=86608&minProb=50&submit=Search	86608	chr13	19493318	19493362	neg	TGGA	45	TGGATGGATGGATGGATGGATGGATGGATGGATGGATGGATGGAT	TPTE2	nc_intron,intron	-	-	-	-	-	-	-	-	-
http://www.cagmdb.org/view_table.php?id=148128&minProb=50&submit=Search	148128	chr16	20671441	20671479	neg	AC	39	ACACACACACACACACACACACACACACACACACACACA	ACSM1	nc_intron,intron	-	-	-	-	-	-	-	-	-
http://www.cagmdb.org/view_table.php?id=65588&minProb=50&submit=Search	65588	chr12	42374845	42374857	pos	T	13	TTTTTTTTTTTTT	PPHLN1	intron	-	-	-	-	-	-	-	-	-
http://www.cagmdb.org/view_table.php?id=602847&minProb=50&submit=Search	602847	chrX	75478993	75479002	neg	A	10	AAAAAAAAAA	ZDHHC15	intron	-	-	-	-	-	-	-	-	-
http://www.cagmdb.org/view_table.php?id=377824&minProb=50&submit=Search	377824	chr3	161429084	161429101	pos	AT	18	ATATATATATATATATAT	LINC02067	nc_intron	-	-	-	-	-	-	-	-	-
http://www.cagmdb.org/view_table.php?id=290994&minProb=50&submit=Search	290994	chr22	36295402	36295422	neg	GT	21	GTGTGTGTGTGTGTGTGTGTG	MYH9	intron	-	-	-	-	-	-	-	-	-
http://www.cagmdb.org/view_table.php?id=534240&minProb=50&submit=Search	534240	chr8	18556384	18556393	neg	A	10	AAAAAAAAAA	PSD3	intron	-	-	-	-	-	-	-	-	-
http://www.cagmdb.org/view_table.php?id=356181&minProb=50&submit=Search	356181	chr3	51483610	51483646	neg	TG	37	TGTGTGTGTGTGTGTGTGTGTGTGTGTGTGTGTGTGT	DCAF1	utr5,nc_intron,intron	-	-	-	-	-	-	-	-	-
http://www.cagmdb.org/view_table.php?id=283386&minProb=50&submit=Search	283386	chr21	34893027	34893038	neg	T	12	TTTTTTTTTTTT	RUNX1	intron	-	-	-	-	-	-	-	-	-
http://www.cagmdb.org/view_table.php?id=82404&minProb=50&submit=Search	82404	chr12	117330301	117330329	neg	CA	29	CACACACACACACACACACACACACACAC	NOS1	intron	-	-	-	-	-	-	-	-	-
http://www.cagmdb.org/view_table.php?id=20082&minProb=50&submit=Search	20082	chr10	86699240	86699268	pos	TC	29	TCTCTCTCTCTCTCTCTCTCTCTCTCTCT	LDB3	intron	-	-	-	-	-	-	-	-	-
http://www.cagmdb.org/view_table.php?id=51591&minProb=50&submit=Search	51591	chr11	108143958	108143969	pos	C	12	CCCCCCCCCCCC	ACAT1	intron	-	-	-	-	-	-	-	-	-
http://www.cagmdb.org/view_table.php?id=385949&minProb=50&submit=Search	385949	chr4	952629	952659	pos	TG	31	TGTGTGTGTGTGTGTGTGTGTGTGTGTGTGT	TMEM175	intron	-	-	-	-	-	-	-	-	-
http://www.cagmdb.org/view_table.php?id=528719&minProb=50&submit=Search	528719	chr7	150687106	150687155	pos	GT	50	GTGTGTGTGTGTGTGTGTGTGTGTGTGTGTGTGTGTGTGTGTGTGTGTGT	GIMAP2	intron	-	-	-	-	-	-	-	-	-
http://www.cagmdb.org/view_table.php?id=428318&minProb=50&submit=Search	428318	chr5	17275945	17275970	pos	CT	26	CTCTCTCTCTCTCTCTCTCTCTCTCT	BASP1	exon,utr3	-	-	-	-	-	-	-	-	-
http://www.cagmdb.org/view_table.php?id=353271&minProb=50&submit=Search	353271	chr3	37328281	37328301	pos	CT	21	CTCTCTCTCTCTCTCTCTCTC	GOLGA4	intron	-	-	-	-	-	-	-	-	-
http://www.cagmdb.org/view_table.php?id=491799&minProb=50&submit=Search	491799	chr6	147314183	147314210	pos	AC	28	ACACACACACACACACACACACACACAC	STXBP5	intron	-	-	-	-	-	-	-	-	-
http://www.cagmdb.org/view_table.php?id=406568&minProb=50&submit=Search	406568	chr4	99548936	99548945	neg	T	10	TTTTTTTTTT	TRMT10A	exon,utr3	-	-	-	-	-	-	-	-	-
http://www.cagmdb.org/view_table.php?id=209656&minProb=50&submit=Search	209656	chr19	41253727	41253738	pos	C	12	CCCCCCCCCCCC	AXL	intron	-	-	-	-	-	-	-	-	-
http://www.cagmdb.org/view_table.php?id=297750&minProb=50&submit=Search	297750	chr2	11133282	11133300	pos	TC	19	TCTCTCTCTCTCTCTCTCT	C2orf50	utr5,exon	-	-	-	-	-	-	-	-	-
http://www.cagmdb.org/view_table.php?id=590487&minProb=50&submit=Search	590487	chrX	12976749	12976766	pos	T	18	TTTTTTTTTTTTTTTTTT	TMSB4X	intron	-	-	-	-	-	-	-	-	-
http://www.cagmdb.org/view_table.php?id=454435&minProb=50&submit=Search	454435	chr5	151126544	151126571	neg	AC	28	ACACACACACACACACACACACACACAC	ANXA6	intron	-	-	-	-	-	-	-	-	-
http://www.cagmdb.org/view_table.php?id=410493&minProb=50&submit=Search	410493	chr4	119525714	119525724	neg	A	11	AAAAAAAAAAA	PDE5A	intron	-	-	-	-	-	-	-	-	-
http://www.cagmdb.org/view_table.php?id=473101&minProb=50&submit=Search	473101	chr6	52903595	52903609	neg	A	15	AAAAAAAAAAAAAAA	GSTA3	intron	-	-	-	-	-	-	-	-	-
http://www.cagmdb.org/view_table.php?id=450617&minProb=50&submit=Search	450617	chr5	133067366	133067375	pos	A	10	AAAAAAAAAA	HSPA4	intron	-	-	-	-	-	-	-	-	-
http://www.cagmdb.org/view_table.php?id=506177&minProb=50&submit=Search	506177	chr7	44467818	44467842	neg	A	25	AAAAAAAAAAAAAAGAAAAGAAAAG	NUDCD3	intron	-	-	-	-	-	-	-	-	-
http://www.cagmdb.org/view_table.php?id=223906&minProb=50&submit=Search	223906	chr1	39743979	39743988	pos	T	10	TTTTTTTTTT	PPIE	nc_intron,intron	-	-	-	-	-	-	-	-	-
http://www.cagmdb.org/view_table.php?id=315869&minProb=50&submit=Search	315869	chr2	99465000	99465009	neg	A	10	AAAAAAAAAA	REV1	utr5,nc_intron,intron	-	-	-	-	-	-	-	-	-
http://www.cagmdb.org/view_table.php?id=130013&minProb=50&submit=Search	130013	chr15	42878493	42878528	neg	AC	36	ACACACACACACACACACACACACACACACACACAC	TTBK2	intron	-	-	-	-	-	-	-	-	-
http://www.cagmdb.org/view_table.php?id=30476&minProb=50&submit=Search	30476	chr11	2411602	2411621	neg	CCAGGG	20	CCAGGGCCAGGGCCAGGGCC	TRPM5	intron	-	-	-	-	-	-	-	-	-
http://www.cagmdb.org/view_table.php?id=5110&minProb=50&submit=Search	5110	chr10	20819715	20819734	neg	TTG	20	TTGTTGTTGTTGTTGTTGTT	NEBL	intron	-	-	-	-	-	-	-	-	-
http://www.cagmdb.org/view_table.php?id=197913&minProb=50&submit=Search	197913	chr18	77268543	77268570	pos	CCT	28	CCTCCTCCTCCTCCTCCTCCTCCTCCTC	GALR1	intron	-	-	-	-	-	-	-	-	-
http://www.cagmdb.org/view_table.php?id=263380&minProb=50&submit=Search	263380	chr20	417396	417423	pos	TG	28	TGTGTGTGTGTGTGTGTGTGTGTGTGTG	RBCK1	utr5,nc_intron,intron	-	-	-	-	-	-	-	-	-
http://www.cagmdb.org/view_table.php?id=129825&minProb=50&submit=Search	129825	chr15	42082404	42082430	neg	TCAT	27	TCATTCATTCATTCATTCATTCATTCA	PLA2G4D	intron	-	-	-	-	-	-	-	-	-
http://www.cagmdb.org/view_table.php?id=517245&minProb=50&submit=Search	517245	chr7	98315615	98315643	neg	A	29	AAAAAAAAAAAAATAATAATAATAATAAT	BAIAP2L1	intron	-	-	-	-	-	-	-	-	-
http://www.cagmdb.org/view_table.php?id=186423&minProb=50&submit=Search	186423	chr18	23713906	23713916	pos	T	11	TTTTTTTTTTT	LAMA3	nc_intron,intron	-	-	-	-	-	-	-	-	-
http://www.cagmdb.org/view_table.php?id=288422&minProb=50&submit=Search	288422	chr22	26313572	26313617	pos	AC	46	ACACACACACACACACACACACACACACACACGCACACACACACAC	SEZ6L	intron	-	-	-	-	-	-	-	-	-
http://www.cagmdb.org/view_table.php?id=90771&minProb=50&submit=Search	90771	chr13	38876447	38876460	pos	A	14	AAAAAAAAAAAAAA	FREM2	intron	-	-	-	-	-	-	-	-	-
http://www.cagmdb.org/view_table.php?id=465028&minProb=50&submit=Search	465028	chr6	17540757	17540777	pos	AAC	21	AACAACAACAACAACAACAAC	CAP2	intron	-	-	-	-	-	-	-	-	-
http://www.cagmdb.org/view_table.php?id=459998&minProb=50&submit=Search	459998	chr5	176500262	176500280	pos	AG	19	AGAGAGAGAGAGAGAGAGA	FAF2	intron	-	-	-	-	-	-	-	-	-
http://www.cagmdb.org/view_table.php?id=142723&minProb=50&submit=Search	142723	chr15	101010657	101010671	pos	T	15	TTTTTTTTTTTTTTT	LRRK1	intron	-	-	-	-	-	-	-	-	-
http://www.cagmdb.org/view_table.php?id=157908&minProb=50&submit=Search	157908	chr16	71922609	71922631	pos	ATGCCC	23	ATGCCCATGCCCATGCCCATGCC	IST1	cds	IST1	687	373	5	135	49	|ATGCCCATGCCCATGCCCATGCC|	|ATGCCCATGCCCATGCCCATG|CC	MPMPMPM
http://www.cagmdb.org/view_table.php?id=188211&minProb=50&submit=Search	188211	chr18	32195264	32195290	pos	AC	27	ACACACACACACACACACACACACACA	MEP1B	intron	-	-	-	-	-	-	-	-	-
http://www.cagmdb.org/view_table.php?id=268312&minProb=50&submit=Search	268312	chr20	23635183	23635207	neg	CA	25	CACACACACACACACACACACACAC	CST3	intron	-	-	-	-	-	-	-	-	-
http://www.cagmdb.org/view_table.php?id=313945&minProb=50&submit=Search	313945	chr2	86474702	86474742	pos	TG	41	TGTGTGTGTGTGTGTGTGTGTGTGTGTGTGTGTGTGTGTGT	KDM3A	intron	-	-	-	-	-	-	-	-	-
http://www.cagmdb.org/view_table.php?id=243821&minProb=50&submit=Search	243821	chr1	158668076	158668091	neg	A	16	AAAAAAAAAAAAAAAA	SPTA1	intron	-	-	-	-	-	-	-	-	-
http://www.cagmdb.org/view_table.php?id=217189&minProb=50&submit=Search	217189	chr1	12192277	12192307	pos	TG	31	TGTGTGTGTGTGTGTGTGTGTGTGTGTGTGT	TNFRSF1B	intron	-	-	-	-	-	-	-	-	-
http://www.cagmdb.org/view_table.php?id=288440&minProb=50&submit=Search	288440	chr22	26373499	26373510	pos	A	12	AAAAAAAAAAAA	SEZ6L	intron	-	-	-	-	-	-	-	-	-
http://www.cagmdb.org/view_table.php?id=578673&minProb=50&submit=Search	578673	chr9	111408506	111408519	neg	A	14	AAAAAAAAAAAAAA	KIAA0368	intron	-	-	-	-	-	-	-	-	-
http://www.cagmdb.org/view_table.php?id=86402&minProb=50&submit=Search	86402	chr13	18248809	18248824	-	CA	16	CACACACACACACACA	-	-	-	-	-	-	-	-	-	-	-
http://www.cagmdb.org/view_table.php?id=383073&minProb=50&submit=Search	383073	chr3	186188458	186188471	neg	GT	14	GTGTGTGTGTGTGT	DGKG	intron	-	-	-	-	-	-	-	-	-
http://www.cagmdb.org/view_table.php?id=106922&minProb=50&submit=Search	106922	chr14	21468604	21468616	neg	A	13	AAAAAAAAAAAAA	RAB2B	nc_intron,intron	-	-	-	-	-	-	-	-	-
http://www.cagmdb.org/view_table.php?id=423800&minProb=50&submit=Search	423800	chr4	185176110	185176122	neg	T	13	TTTTTTTTTTTTT	CFAP97	intron	-	-	-	-	-	-	-	-	-
http://www.cagmdb.org/view_table.php?id=275292&minProb=50&submit=Search	275292	chr20	53941396	53941433	-	GT	38	GTGTGTGTGTGTGTGTGTGTGTGCGCGTGTGTGTGTGT	-	-	-	-	-	-	-	-	-	-	-
http://www.cagmdb.org/view_table.php?id=596442&minProb=50&submit=Search	596442	chrX	40600932	40600944	pos	A	13	AAAAAAAAAAAAA	ATP6AP2	intron	-	-	-	-	-	-	-	-	-
http://www.cagmdb.org/view_table.php?id=203835&minProb=50&submit=Search	203835	chr19	16076004	16076013	pos	C	10	CCCCCCCCCC	TPM4	intron	-	-	-	-	-	-	-	-	-
http://www.cagmdb.org/view_table.php?id=402790&minProb=50&submit=Search	402790	chr4	81092466	81092513	neg	AAGG	48	AAGGAAGGAAGGAAGGAAGGAAGGAAGGAAGGAAGGAAGGAAGGAAGG	PRKG2	intron	-	-	-	-	-	-	-	-	-
http://www.cagmdb.org/view_table.php?id=612275&minProb=50&submit=Search	612275	chrX	123671772	123671781	neg	A	10	AAAAAAAAAA	THOC2	intron	-	-	-	-	-	-	-	-	-
http://www.cagmdb.org/view_table.php?id=271488&minProb=50&submit=Search	271488	chr20	38558468	38558479	pos	T	12	TTTTTTTTTTTT	RALGAPB	intron	-	-	-	-	-	-	-	-	-
http://www.cagmdb.org/view_table.php?id=42330&minProb=50&submit=Search	42330	chr11	64237086	64237123	pos	AG	38	AGAGAGAGAGAGAGAGAGAGAGAGAGAGAGAGAGAGAG	VEGFB	intron	-	-	-	-	-	-	-	-	-
http://www.cagmdb.org/view_table.php?id=214302&minProb=50&submit=Search	214302	chr19	57933721	57933730	neg	A	10	AAAAAAAAAA	ZNF418	utr5,intron	-	-	-	-	-	-	-	-	-
http://www.cagmdb.org/view_table.php?id=410724&minProb=50&submit=Search	410724	chr4	120710207	120710256	neg	AC	50	ACACACACACACAGACACACACACACACACACATACACACACACACACAC	PRDM5	intron,utr3	-	-	-	-	-	-	-	-	-
http://www.cagmdb.org/view_table.php?id=14272&minProb=50&submit=Search	14272	chr10	60196629	60196640	neg	A	12	AAAAAAAAAAAA	ANK3	intron	-	-	-	-	-	-	-	-	-
http://www.cagmdb.org/view_table.php?id=193045&minProb=50&submit=Search	193045	chr18	55463949	55464003	neg,pos	TG	55	TGTGTGTGTGTGTGTGTGTGTGTGTGTGTGAGAGAGAGAGAGAGAGAGAGAGAGA	TCF4,TCF4-AS1	nc_intron,intron	-	-	-	-	-	-	-	-	-
http://www.cagmdb.org/view_table.php?id=597466&minProb=50&submit=Search	597466	chrX	45076680	45076692	pos	T	13	TTTTTTTTTTTTT	KDM6A	nc_intron,intron	-	-	-	-	-	-	-	-	-
http://www.cagmdb.org/view_table.php?id=395998&minProb=50&submit=Search	395998	chr4	46992956	46992967	neg	A	12	AAAAAAAAAAAA	GABRA4	intron	-	-	-	-	-	-	-	-	-
http://www.cagmdb.org/view_table.php?id=500254&minProb=50&submit=Search	500254	chr7	15686173	15686201	neg	TGG	29	TGGTGGTGGTGGTGGTGGTGGTGGTGGTG	MEOX2	cds	MEOX2	685	201	2	287	201	|TGGTGGTGGTGGTGGTGGTGGTGGTGGTG|	TG|GTGGTGGTGGTGGTGGTGGTGGTGGTG|	HHHHHHHHH
http://www.cagmdb.org/view_table.php?id=294364&minProb=50&submit=Search	294364	chr22	50215636	50215648	pos	G	13	GGGGGGGGGGGGG	SELENOO	intron	-	-	-	-	-	-	-	-	-
http://www.cagmdb.org/view_table.php?id=129889&minProb=50&submit=Search	129889	chr15	42411689	42411702	pos	G	14	GGGGGGGGGGGGGG	CAPN3	intron	-	-	-	-	-	-	-	-	-
http://www.cagmdb.org/view_table.php?id=495254&minProb=50&submit=Search	495254	chr6	162814127	162814137	pos	T	11	TTTTTTTTTTT	PACRG	intron	-	-	-	-	-	-	-	-	-
http://www.cagmdb.org/view_table.php?id=252980&minProb=50&submit=Search	252980	chr1	201868807	201868829	pos	GT	23	GTGTGTGTGTGTGTGTGTGTGTG	IPO9	intron	-	-	-	-	-	-	-	-	-
http://www.cagmdb.org/view_table.php?id=61972&minProb=50&submit=Search	61972	chr12	21806065	21806076	neg	A	12	AAAAAAAAAAAA	ABCC9	intron	-	-	-	-	-	-	-	-	-
http://www.cagmdb.org/view_table.php?id=188134&minProb=50&submit=Search	188134	chr18	31917759	31917768	neg	A	10	AAAAAAAAAA	TRAPPC8	intron	-	-	-	-	-	-	-	-	-
http://www.cagmdb.org/view_table.php?id=543187&minProb=50&submit=Search	543187	chr8	61458564	61458573	pos	C	10	CCCCCCCCCC	CLVS1	intron	-	-	-	-	-	-	-	-	-
http://www.cagmdb.org/view_table.php?id=262941&minProb=50&submit=Search	262941	chr1	247443695	247443709	pos	GAG	15	GAGGAGGAGGAGGAG	NLRP3	intron	-	-	-	-	-	-	-	-	-
http://www.cagmdb.org/view_table.php?id=173001&minProb=50&submit=Search	173001	chr17	46332539	46332549	neg,pos	T	11	TTTTTTTTTTT	LRRC37A,ARL17A,ARL17B	intron	-	-	-	-	-	-	-	-	-
http://www.cagmdb.org/view_table.php?id=202124&minProb=50&submit=Search	202124	chr19	11119975	11119999	pos	AAAC	25	AAACAAACAAACAAACAAACAAACA	LDLR	intron	-	-	-	-	-	-	-	-	-
http://www.cagmdb.org/view_table.php?id=27335&minProb=50&submit=Search	27335	chr10	119859276	119859305	neg	AC	30	ACACACACACACACACACACACACACACAC	MCMBP	utr5,intron	-	-	-	-	-	-	-	-	-
http://www.cagmdb.org/view_table.php?id=340539&minProb=50&submit=Search	340539	chr2	218463176	218463231	neg	AC	56	ACACACACACACACACACACACACACACACACACACACACACACACACACACACAC	USP37	intron	-	-	-	-	-	-	-	-	-
http://www.cagmdb.org/view_table.php?id=551304&minProb=50&submit=Search	551304	chr8	100920796	100920808	neg	G	13	GGGGGGGGGGGGG	YWHAZ	intron	-	-	-	-	-	-	-	-	-
http://www.cagmdb.org/view_table.php?id=439158&minProb=50&submit=Search	439158	chr5	74732928	74732979	neg	AC	52	ACACACACACACACACACACACACACACACACACACACACACACACACACAC	GFM2	nc_intron,intron	-	-	-	-	-	-	-	-	-
http://www.cagmdb.org/view_table.php?id=469383&minProb=50&submit=Search	469383	chr6	36391906	36391920	neg	T	15	TTTTTTTTTTTTTTT	PXT1	intron	-	-	-	-	-	-	-	-	-
http://www.cagmdb.org/view_table.php?id=455306&minProb=50&submit=Search	455306	chr5	155491363	155491375	-	T	13	TTTTTTTTTTTTT	-	-	-	-	-	-	-	-	-	-	-
http://www.cagmdb.org/view_table.php?id=571223&minProb=50&submit=Search	571223	chr9	76134065	76134076	pos	T	12	TTTTTTTTTTTT	PCSK5	nc_intron,intron	-	-	-	-	-	-	-	-	-
http://www.cagmdb.org/view_table.php?id=558271&minProb=50&submit=Search	558271	chr8	133116887	133116897	pos	A	11	AAAAAAAAAAA	TG	intron	-	-	-	-	-	-	-	-	-
http://www.cagmdb.org/view_table.php?id=86657&minProb=50&submit=Search	86657	chr13	19751228	19751237	neg	A	10	AAAAAAAAAA	PSPC1	nc_intron,intron	-	-	-	-	-	-	-	-	-
http://www.cagmdb.org/view_table.php?id=255824&minProb=50&submit=Search	255824	chr1	215171903	215171942	pos	TC	40	TCTCTCTCTCTCTCTTTGTCTCTCTCTCTCTCTCTCTCTC	KCNK2	intron	-	-	-	-	-	-	-	-	-
http://www.cagmdb.org/view_table.php?id=396133&minProb=50&submit=Search	396133	chr4	47590977	47590987	pos	G	11	GGGGGGGGGGG	ATP10D	intron	-	-	-	-	-	-	-	-	-
http://www.cagmdb.org/view_table.php?id=217543&minProb=50&submit=Search	217543	chr1	13778627	13778658	pos	GAA	32	GAAGAAGAAGAAGAAGATGATGATGATGATGA	PRDM2	intron,cds	PRDM2	831	4186	6	209	4173	|GAAGAAGAAGAAGAAGATGATGATGATGATGA|	|GAAGAAGAAGAAGAAGATGATGATGATGAT|GA	EEEEEDDDDD
http://www.cagmdb.org/view_table.php?id=23047&minProb=50&submit=Search	23047	chr10	100505300	100505339	neg	AC	40	ACACACACACACACACACACACACACAAACACACACACAC	SEC31B	intron	-	-	-	-	-	-	-	-	-
http://www.cagmdb.org/view_table.php?id=396874&minProb=50&submit=Search	396874	chr4	52085048	52085061	pos	T	14	TTTTTTTTTTTTTT	SPATA18	nc_intron,intron	-	-	-	-	-	-	-	-	-
http://www.cagmdb.org/view_table.php?id=188076&minProb=50&submit=Search	188076	chr18	31658114	31658127	neg	A	14	AAAAAAAAAAAAAA	B4GALT6	intron	-	-	-	-	-	-	-	-	-
http://www.cagmdb.org/view_table.php?id=343800&minProb=50&submit=Search	343800	chr2	232564435	232564469	pos	TATTT	35	TATTTTATTTTATTTTATTTTATTTTATTTTATTT	EIF4E2	intron	-	-	-	-	-	-	-	-	-
http://www.cagmdb.org/view_table.php?id=508590&minProb=50&submit=Search	508590	chr7	56503038	56503071	-	GT	34	GTGTGTGTGTGTGTATGTGTGTGTGTGTGTGTGT	-	-	-	-	-	-	-	-	-	-	-
http://www.cagmdb.org/view_table.php?id=29689&minProb=50&submit=Search	29689	chr10	132148133	132148161	pos	TGAACA	29	TGAACATGAACATGAACATGAACATGAAC	JAKMIP3	intron	-	-	-	-	-	-	-	-	-
http://www.cagmdb.org/view_table.php?id=591900&minProb=50&submit=Search	591900	chrX	19345746	19345757	pos	C	12	CCCCCCCCCCCC	PDHA1	intron	-	-	-	-	-	-	-	-	-
http://www.cagmdb.org/view_table.php?id=273490&minProb=50&submit=Search	273490	chr20	47238823	47238845	neg	TGC	23	TGCTGCTGCTGCTGCTGCTGCTG	ZMYND8	intron,cds	ZMYND8	1021	2502	7	65	293	|TGCTGCTGCTGCTGCTGCTGCTG|	TG|CTGCTGCTGCTGCTGCTGCTG|	QQQQQQQ
http://www.cagmdb.org/view_table.php?id=18140&minProb=50&submit=Search	18140	chr10	77108408	77108422	neg	A	15	AAAAAAAAAAAAAAA	KCNMA1	intron	-	-	-	-	-	-	-	-	-
http://www.cagmdb.org/view_table.php?id=326827&minProb=50&submit=Search	326827	chr2	151462649	151462668	pos	GT	20	GTGTGTGTGTGTGTGTGTGT	RIF1	intron	-	-	-	-	-	-	-	-	-
http://www.cagmdb.org/view_table.php?id=320166&minProb=50&submit=Search	320166	chr2	119809817	119809829	pos	T	13	TTTTTTTTTTTTT	PTPN4	utr5,intron	-	-	-	-	-	-	-	-	-
http://www.cagmdb.org/view_table.php?id=40164&minProb=50&submit=Search	40164	chr11	49067026	49067049	-	T	24	TTTTTTTTTTTTCTCTCTCTCTCT	-	-	-	-	-	-	-	-	-	-	-
http://www.cagmdb.org/view_table.php?id=260687&minProb=50&submit=Search	260687	chr1	237801834	237801845	pos	T	12	TTTTTTTTTTTT	RYR2	intron	-	-	-	-	-	-	-	-	-
http://www.cagmdb.org/view_table.php?id=121923&minProb=50&submit=Search	121923	chr14	90906342	90906355	neg	A	14	AAAAAAAAAAAAAA	RPS6KA5	utr5,intron	-	-	-	-	-	-	-	-	-
http://www.cagmdb.org/view_table.php?id=172020&minProb=50&submit=Search	172020	chr17	42582970	42582979	neg	T	10	TTTTTTTTTT	RETREG3	nc_intron,intron	-	-	-	-	-	-	-	-	-
http://www.cagmdb.org/view_table.php?id=214689&minProb=50&submit=Search	214689	chr1	1752909	1752936	neg	CCT	28	CCTCCTCCTCCTCCTCCTCCTCCTCCTC	NADK	cds	NADK	5	1308	0	5	124	|CCTCCTCCTCCTCCTCCTCCTCCTCCTC|	C|CTCCTCCTCCTCCTCCTCCTCCTCCTC|	EEEEEEEEE
http://www.cagmdb.org/view_table.php?id=1323&minProb=50&submit=Search	1323	chr10	6220943	6220970	pos	TGC	28	TGCTGCTGCTGCTGCTGCTGCTGCTGCT	PFKFB3	nc_intron,intron	-	-	-	-	-	-	-	-	-
http://www.cagmdb.org/view_table.php?id=282491&minProb=50&submit=Search	282491	chr21	31203115	31203137	neg	TTG	23	TTGTTGTTGTTGTTGTTGTTGTT	TIAM1	intron	-	-	-	-	-	-	-	-	-
http://www.cagmdb.org/view_table.php?id=227188&minProb=50&submit=Search	227188	chr1	54227182	54227191	neg	G	10	GGGGGGGGGG	SSBP3	intron	-	-	-	-	-	-	-	-	-
http://www.cagmdb.org/view_table.php?id=483292&minProb=50&submit=Search	483292	chr6	106518976	106519008	pos	CA	33	CACACACACACACACATACACACACACACACAC	CRYBG1	intron	-	-	-	-	-	-	-	-	-
http://www.cagmdb.org/view_table.php?id=213079&minProb=50&submit=Search	213079	chr19	53442880	53442889	pos	A	10	AAAAAAAAAA	ZNF765-ZNF761,ZNF761,TPM3P9	utr5,nc_intron,intron,nc_exon	-	-	-	-	-	-	-	-	-
http://www.cagmdb.org/view_table.php?id=407814&minProb=50&submit=Search	407814	chr4	106236543	106236554	neg	A	12	AAAAAAAAAAAA	TBCK	intron	-	-	-	-	-	-	-	-	-
http://www.cagmdb.org/view_table.php?id=486823&minProb=50&submit=Search	486823	chr6	123381957	123381989	neg	CT	33	CTCTCTCTCTCTCTCTCTCTCTCTCTCTCTCTC	TRDN	intron	-	-	-	-	-	-	-	-	-
http://www.cagmdb.org/view_table.php?id=146972&minProb=50&submit=Search	146972	chr16	16111311	16111332	pos	TGGGGC	22	TGGGGCTGGGGCTGGGGCTGGG	ABCC1	intron	-	-	-	-	-	-	-	-	-
http://www.cagmdb.org/view_table.php?id=171362&minProb=50&submit=Search	171362	chr17	39970659	39970704	pos	AC	46	ACACACACACACACACACACACACACTCTCACACTCACACTCACAC	GSDMA	intron	-	-	-	-	-	-	-	-	-
http://www.cagmdb.org/view_table.php?id=220723&minProb=50&submit=Search	220723	chr1	26773691	26773714	pos	GCA	24	GCAGCAGCAGCAGCAGCAGCAGCA	ARID1A	cds	ARID1A	3977	2857	15	111	3	|GCAGCAGCAGCAGCAGCAGCAGCA|	G|CAGCAGCAGCAGCAGCAGCAG|CA	QQQQQQQ
http://www.cagmdb.org/view_table.php?id=154182&minProb=50&submit=Search	154182	chr16	57037315	57037324	pos	C	10	CCCCCCCCCC	NLRC5	intron	-	-	-	-	-	-	-	-	-
http://www.cagmdb.org/view_table.php?id=140424&minProb=50&submit=Search	140424	chr15	90487409	90487430	pos	TGC	22	TGCTGCTGCTGCTGCTGCTGCT	IQGAP1	intron	-	-	-	-	-	-	-	-	-
http://www.cagmdb.org/view_table.php?id=193962&minProb=50&submit=Search	193962	chr18	59333287	59333297	neg	T	11	TTTTTTTTTTT	LMAN1	intron	-	-	-	-	-	-	-	-	-
http://www.cagmdb.org/view_table.php?id=344557&minProb=50&submit=Search	344557	chr2	235968423	235968439	pos	T	17	TTTTTTTTTTTTTTTTT	AGAP1	intron	-	-	-	-	-	-	-	-	-
http://www.cagmdb.org/view_table.php?id=381622&minProb=50&submit=Search	381622	chr3	179764184	179764215	pos	TG	32	TGTGTGTGTGTGTGTGTGTGTGTGTGTGTGTG	USP13	intron	-	-	-	-	-	-	-	-	-
http://www.cagmdb.org/view_table.php?id=225141&minProb=50&submit=Search	225141	chr1	45007127	45007157	neg	TG	31	TGTGTGTGTGTGTGTGTGTGTGTGTGTGTGT	HECTD3	intron	-	-	-	-	-	-	-	-	-
http://www.cagmdb.org/view_table.php?id=158734&minProb=50&submit=Search	158734	chr16	75236061	75236077	neg	CA	17	CACACACACACACACAC	BCAR1	intron	-	-	-	-	-	-	-	-	-
http://www.cagmdb.org/view_table.php?id=180108&minProb=50&submit=Search	180108	chr17	74930183	74930204	pos	CAAAA	22	CAAAACAAAACAAAAAAAAAAA	OTOP2	intron	-	-	-	-	-	-	-	-	-
http://www.cagmdb.org/view_table.php?id=542208&minProb=50&submit=Search	542208	chr8	56476756	56476777	pos	TTTTGT	22	TTTTGTTTTTGTTTTTGTTTTT	LOC101929415	nc_intron	-	-	-	-	-	-	-	-	-
http://www.cagmdb.org/view_table.php?id=285897&minProb=50&submit=Search	285897	chr21	46124538	46124548	pos	C	11	CCCCCCCCCCC	COL6A2	intron	-	-	-	-	-	-	-	-	-
http://www.cagmdb.org/view_table.php?id=357704&minProb=50&submit=Search	357704	chr3	58365934	58365948	pos	T	15	TTTTTTTTTTTTTTT	PXK	utr5,nc_intron,intron	-	-	-	-	-	-	-	-	-
http://www.cagmdb.org/view_table.php?id=103674&minProb=50&submit=Search	103674	chr13	100529958	100529972	pos	GGTGG	15	GGTGGGGTGGGGTGG	PCCA	nc_intron,intron	-	-	-	-	-	-	-	-	-
http://www.cagmdb.org/view_table.php?id=571557&minProb=50&submit=Search	571557	chr9	77728672	77728685	neg	A	14	AAAAAAAAAAAAAA	GNAQ	intron	-	-	-	-	-	-	-	-	-
http://www.cagmdb.org/view_table.php?id=253587&minProb=50&submit=Search	253587	chr1	204245848	204245878	neg	AC	31	ACACACACACACACACACACACACACACACA	PLEKHA6	intron	-	-	-	-	-	-	-	-	-
http://www.cagmdb.org/view_table.php?id=281232&minProb=50&submit=Search	281232	chr21	25599630	25599646	neg	ATAG	17	ATAGATAGATAGATAGA	MRPL39	intron	-	-	-	-	-	-	-	-	-
http://www.cagmdb.org/view_table.php?id=66931&minProb=50&submit=Search	66931	chr12	49004443	49004467	neg,pos	TCAA	25	TCAATCAATCAATCAATCAATCAAT	PRKAG1,DDN-AS1	nc_intron,intron	-	-	-	-	-	-	-	-	-
http://www.cagmdb.org/view_table.php?id=438085&minProb=50&submit=Search	438085	chr5	68279496	68279510	pos	T	15	TTTTTTTTTTTTTTT	PIK3R1	intron	-	-	-	-	-	-	-	-	-
http://www.cagmdb.org/view_table.php?id=303958&minProb=50&submit=Search	303958	chr2	40428424	40428453	neg	CA	30	CACACACACACACACACACACACACACACA	SLC8A1	intron	-	-	-	-	-	-	-	-	-
http://www.cagmdb.org/view_table.php?id=25623&minProb=50&submit=Search	25623	chr10	112155817	112155830	neg	A	14	AAAAAAAAAAAAAA	GPAM	intron	-	-	-	-	-	-	-	-	-
http://www.cagmdb.org/view_table.php?id=210732&minProb=50&submit=Search	210732	chr19	45524424	45524437	pos	A	14	AAAAAAAAAAAAAA	VASP	intron	-	-	-	-	-	-	-	-	-
http://www.cagmdb.org/view_table.php?id=171733&minProb=50&submit=Search	171733	chr17	41567174	41567186	neg	A	13	AAAAAAAAAAAAA	KRT9	intron,utr3	-	-	-	-	-	-	-	-	-
http://www.cagmdb.org/view_table.php?id=289775&minProb=50&submit=Search	289775	chr22	31546830	31546853	pos	AT	24	ATATATATATATGATTTTTTTTTT	SFI1	intron	-	-	-	-	-	-	-	-	-
http://www.cagmdb.org/view_table.php?id=50943&minProb=50&submit=Search	50943	chr11	105067415	105067425	neg	T	11	TTTTTTTTTTT	CASP1P2	nc_intron	-	-	-	-	-	-	-	-	-
http://www.cagmdb.org/view_table.php?id=22611&minProb=50&submit=Search	22611	chr10	98490263	98490292	neg	AC	30	ACACACACACACACACACACACACACACAC	HPSE2	intron	-	-	-	-	-	-	-	-	-
http://www.cagmdb.org/view_table.php?id=166663&minProb=50&submit=Search	166663	chr17	17793780	17793820	pos	CAG	41	CAGCAGCAGCAGCAGCAGCAGCAGCAGCAGCAGCAGCAGCA	RAI1	cds	RAI1	831	4849	0	831	4693	|CAGCAGCAGCAGCAGCAGCAGCAGCAGCAGCAGCAGCAGCA|	|CAGCAGCAGCAGCAGCAGCAGCAGCAGCAGCAGCAGCAG|CA	QQQQQQQQQQQQQ
http://www.cagmdb.org/view_table.php?id=341773&minProb=50&submit=Search	341773	chr2	223765160	223765181	neg	CAT	22	CATCATCATCATCATCATCATC	AP1S3	nc_intron,intron	-	-	-	-	-	-	-	-	-
http://www.cagmdb.org/view_table.php?id=431396&minProb=50&submit=Search	431396	chr5	31293943	31293952	pos	T	10	TTTTTTTTTT	CDH6	intron	-	-	-	-	-	-	-	-	-
http://www.cagmdb.org/view_table.php?id=134869&minProb=50&submit=Search	134869	chr15	65020277	65020290	neg	A	14	AAAAAAAAAAAAAA	MTFMT	intron	-	-	-	-	-	-	-	-	-
http://www.cagmdb.org/view_table.php?id=39595&minProb=50&submit=Search	39595	chr11	46547885	46547899	neg	A	15	AAAAAAAAAAAAAAA	AMBRA1	intron	-	-	-	-	-	-	-	-	-
http://www.cagmdb.org/view_table.php?id=249605&minProb=50&submit=Search	249605	chr1	186361564	186361576	neg	A	13	AAAAAAAAAAAAA	TPR	intron	-	-	-	-	-	-	-	-	-
http://www.cagmdb.org/view_table.php?id=65130&minProb=50&submit=Search	65130	chr12	40235780	40235812	pos	TG	33	TGTGTGTGTGTGTGTTTTTTTTTTTTTTTTTTT	LRRK2	intron	-	-	-	-	-	-	-	-	-
http://www.cagmdb.org/view_table.php?id=292285&minProb=50&submit=Search	292285	chr22	41189693	41189713	neg	T	21	TTTTTTTTTTCTTTTTTTTTT	EP300-AS1	nc_intron	-	-	-	-	-	-	-	-	-
http://www.cagmdb.org/view_table.php?id=181303&minProb=50&submit=Search	181303	chr17	79835793	79835803	neg	C	11	CCCCCCCCCCC	CBX4	intron	-	-	-	-	-	-	-	-	-
http://www.cagmdb.org/view_table.php?id=496150&minProb=50&submit=Search	496150	chr6	167338456	167338478	pos	CA	23	CACACACACACACACACACACAC	TTLL2	intron	-	-	-	-	-	-	-	-	-
http://www.cagmdb.org/view_table.php?id=91601&minProb=50&submit=Search	91601	chr13	42963142	42963156	neg	AG	15	AGAGAGAGAGAGAGA	EPSTI1	intron	-	-	-	-	-	-	-	-	-
http://www.cagmdb.org/view_table.php?id=127824&minProb=50&submit=Search	127824	chr15	32964017	32964049	neg	AC	33	ACACACACACACACACACACACACACACACACA	FMN1	intron	-	-	-	-	-	-	-	-	-
http://www.cagmdb.org/view_table.php?id=103497&minProb=50&submit=Search	103497	chr13	99864924	99864956	neg,pos	TC	33	TCTCTCTCTCTCTTTTTCTGTGTGTGTGTGTGT	LOC101927437,CLYBL	nc_intron,intron	-	-	-	-	-	-	-	-	-
http://www.cagmdb.org/view_table.php?id=307206&minProb=50&submit=Search	307206	chr2	55234234	55234243	pos	A	10	AAAAAAAAAA	RPS27A,MIR4426	nc_intron,intron	-	-	-	-	-	-	-	-	-
http://www.cagmdb.org/view_table.php?id=192595&minProb=50&submit=Search	192595	chr18	53063536	53063546	pos	A	11	AAAAAAAAAAA	DCC	intron	-	-	-	-	-	-	-	-	-
http://www.cagmdb.org/view_table.php?id=165001&minProb=50&submit=Search	165001	chr17	10641380	10641389	neg	A	10	AAAAAAAAAA	MYH3	intron	-	-	-	-	-	-	-	-	-
http://www.cagmdb.org/view_table.php?id=186524&minProb=50&submit=Search	186524	chr18	24123743	24123754	pos	T	12	TTTTTTTTTTTT	TTC39C	intron	-	-	-	-	-	-	-	-	-
http://www.cagmdb.org/view_table.php?id=270239&minProb=50&submit=Search	270239	chr20	33714516	33714542	neg	CAA	27	CAACAACAACAACAACAACAACAACAA	PXMP4	intron	-	-	-	-	-	-	-	-	-
http://www.cagmdb.org/view_table.php?id=289439&minProb=50&submit=Search	289439	chr22	30345242	30345262	neg	AGGGG	21	AGGGGAGGGGAGGGGAGGGGA	SF3A1	intron	-	-	-	-	-	-	-	-	-
http://www.cagmdb.org/view_table.php?id=578151&minProb=50&submit=Search	578151	chr9	109036144	109036156	neg	A	13	AAAAAAAAAAAAA	TMEM245	intron	-	-	-	-	-	-	-	-	-
http://www.cagmdb.org/view_table.php?id=41354&minProb=50&submit=Search	41354	chr11	59651652	59651665	neg	A	14	AAAAAAAAAAAAAA	PATL1	intron	-	-	-	-	-	-	-	-	-
http://www.cagmdb.org/view_table.php?id=205092&minProb=50&submit=Search	205092	chr19	20056600	20056629	-	ACACACCC	30	ACACACCCACACACCCACACACCCACACAC	-	-	-	-	-	-	-	-	-	-	-
http://www.cagmdb.org/view_table.php?id=348368&minProb=50&submit=Search	348368	chr3	12850537	12850563	-	GGGAGA	27	GGGAGAGGGAGAGGGAGAGGGAGAGGG	-	-	-	-	-	-	-	-	-	-	-
http://www.cagmdb.org/view_table.php?id=134780&minProb=50&submit=Search	134780	chr15	64680562	64680589	pos	TG	28	TGTGTGTGTGTGTGTGTGTGTGTGTGTG	ZNF609	intron	-	-	-	-	-	-	-	-	-
http://www.cagmdb.org/view_table.php?id=339837&minProb=50&submit=Search	339837	chr2	215423181	215423212	neg	CA	32	CACACACACACACACACACACACACACACACA	FN1	intron	-	-	-	-	-	-	-	-	-
http://www.cagmdb.org/view_table.php?id=128086&minProb=50&submit=Search	128086	chr15	34142267	34142277	neg	T	11	TTTTTTTTTTT	KATNBL1	exon,utr3	-	-	-	-	-	-	-	-	-
http://www.cagmdb.org/view_table.php?id=403846&minProb=50&submit=Search	403846	chr4	86017144	86017176	neg	TG	33	TGTGTGTGTGTGTGTGTCTGCGTGTGTGTGTGT	MAPK10	exon,utr3	-	-	-	-	-	-	-	-	-
http://www.cagmdb.org/view_table.php?id=329194&minProb=50&submit=Search	329194	chr2	163609530	163609539	neg	T	10	TTTTTTTTTT	FIGN	exon,utr3	-	-	-	-	-	-	-	-	-
http://www.cagmdb.org/view_table.php?id=440550&minProb=50&submit=Search	440550	chr5	81257142	81257183	neg,pos	GT	42	GTGTGTGTGTGTGTGTGTGTGTGTGTGTGTGTGTGTGTGTGT	CKMT2,CKMT2-AS1	nc_intron,intron	-	-	-	-	-	-	-	-	-
http://www.cagmdb.org/view_table.php?id=178318&minProb=50&submit=Search	178318	chr17	68043823	68043834	pos	T	12	TTTTTTTTTTTT	KPNA2	intron	-	-	-	-	-	-	-	-	-
http://www.cagmdb.org/view_table.php?id=44184&minProb=50&submit=Search	44184	chr11	71837267	71837292	pos	CA	26	CACACACACACACACACACACACACA	DEFB108B	intron	-	-	-	-	-	-	-	-	-
http://www.cagmdb.org/view_table.php?id=260114&minProb=50&submit=Search	260114	chr1	235380162	235380214	pos	TG	53	TGTGTGTGTGTGTGTGTGTGTGTGTGTGTGTGTGTGTGTGTGTGTGTGTGTGT	TBCE	utr5,intron	-	-	-	-	-	-	-	-	-
http://www.cagmdb.org/view_table.php?id=385171&minProb=50&submit=Search	385171	chr3	195568832	195568841	neg	G	10	GGGGGGGGGG	APOD	exon,utr3	-	-	-	-	-	-	-	-	-
http://www.cagmdb.org/view_table.php?id=44681&minProb=50&submit=Search	44681	chr11	74001664	74001685	neg	TC	22	TCTCTCTCTCTCTTTTTTTTTT	UCP3	intron	-	-	-	-	-	-	-	-	-
http://www.cagmdb.org/view_table.php?id=264134&minProb=50&submit=Search	264134	chr20	3759974	3759989	neg	CA	16	CACACACACACACACA	C20orf27	nc_intron,intron	-	-	-	-	-	-	-	-	-
http://www.cagmdb.org/view_table.php?id=552022&minProb=50&submit=Search	552022	chr8	103910292	103910305	pos	T	14	TTTTTTTTTTTTTT	RIMS2	nc_intron,intron	-	-	-	-	-	-	-	-	-
http://www.cagmdb.org/view_table.php?id=242289&minProb=50&submit=Search	242289	chr1	151876923	151876965	neg	CAAC	43	CAACCAACCAACCAACCAACCAAAACTCCCAACCCAACCCAAC	THEM4	intron	-	-	-	-	-	-	-	-	-
http://www.cagmdb.org/view_table.php?id=78595&minProb=50&submit=Search	78595	chr12	102182530	102182541	pos	T	12	TTTTTTTTTTTT	PARPBP	nc_intron,intron	-	-	-	-	-	-	-	-	-
http://www.cagmdb.org/view_table.php?id=171099&minProb=50&submit=Search	171099	chr17	38963112	38963122	neg	T	11	TTTTTTTTTTT	FBXO47	utr5,intron	-	-	-	-	-	-	-	-	-
http://www.cagmdb.org/view_table.php?id=9406&minProb=50&submit=Search	9406	chr10	38358536	38358545	pos	T	10	TTTTTTTTTT	HSD17B7P2	nc_intron	-	-	-	-	-	-	-	-	-
http://www.cagmdb.org/view_table.php?id=64459&minProb=50&submit=Search	64459	chr12	33426063	33426099	neg	CA	37	CACACACACACACACACACACACACACACACACACAC	SYT10	intron	-	-	-	-	-	-	-	-	-
http://www.cagmdb.org/view_table.php?id=103597&minProb=50&submit=Search	103597	chr13	100209560	100209576	pos	AC	17	ACACACACACACACACA	PCCA	utr5,nc_intron,intron	-	-	-	-	-	-	-	-	-
http://www.cagmdb.org/view_table.php?id=575850&minProb=50&submit=Search	575850	chr9	98306013	98306023	neg	A	11	AAAAAAAAAAA	GABBR2	intron	-	-	-	-	-	-	-	-	-
http://www.cagmdb.org/view_table.php?id=416902&minProb=50&submit=Search	416902	chr4	152347076	152347089	neg	A	14	AAAAAAAAAAAAAA	FBXW7	intron	-	-	-	-	-	-	-	-	-
http://www.cagmdb.org/view_table.php?id=144001&minProb=50&submit=Search	144001	chr16	4823743	4823759	neg	A	17	AAAAAAAAAAAAAAAAA	GLYR1	nc_intron,intron	-	-	-	-	-	-	-	-	-
http://www.cagmdb.org/view_table.php?id=30357&minProb=50&submit=Search	30357	chr11	1883917	1883927	pos	T	11	TTTTTTTTTTT	LSP1	intron	-	-	-	-	-	-	-	-	-
http://www.cagmdb.org/view_table.php?id=407133&minProb=50&submit=Search	407133	chr4	102584628	102584641	pos	A	14	AAAAAAAAAAAAAA	NFKB1	intron	-	-	-	-	-	-	-	-	-
http://www.cagmdb.org/view_table.php?id=122920&minProb=50&submit=Search	122920	chr14	95457420	95457445	neg	GT	26	GTGTGTGTGTGTGTGTGTGTGTGTGT	SYNE3	intron	-	-	-	-	-	-	-	-	-
http://www.cagmdb.org/view_table.php?id=106378&minProb=50&submit=Search	106378	chr13	114246076	114246088	pos	T	13	TTTTTTTTTTTTT	CDC16	intron	-	-	-	-	-	-	-	-	-
http://www.cagmdb.org/view_table.php?id=470071&minProb=50&submit=Search	470071	chr6	39311073	39311120	neg	CA	48	CACACACACACACACACACACACACACACACACACACACACACACACA	KCNK17	intron	-	-	-	-	-	-	-	-	-
http://www.cagmdb.org/view_table.php?id=143726&minProb=50&submit=Search	143726	chr16	3665844	3665860	neg	GCA	17	GCAGCAGCAGCAGCAGC	TRAP1	intron	-	-	-	-	-	-	-	-	-
http://www.cagmdb.org/view_table.php?id=35732&minProb=50&submit=Search	35732	chr11	28091548	28091559	neg	A	12	AAAAAAAAAAAA	KIF18A	intron	-	-	-	-	-	-	-	-	-
http://www.cagmdb.org/view_table.php?id=158540&minProb=50&submit=Search	158540	chr16	74496714	74496748	neg	AC	35	ACACACACACACACACACACACACACACACACACA	GLG1	nc_intron,intron	-	-	-	-	-	-	-	-	-
http://www.cagmdb.org/view_table.php?id=157280&minProb=50&submit=Search	157280	chr16	69318788	69318806	pos	CCGGGC	19	CCGGGCCCGGGCCCGGGCC	VPS4A	intron	-	-	-	-	-	-	-	-	-
http://www.cagmdb.org/view_table.php?id=448634&minProb=50&submit=Search	448634	chr5	123023808	123023837	neg	AC	30	ACACACACACACACACACACACACACACAC	PPIC	exon,utr3	-	-	-	-	-	-	-	-	-
http://www.cagmdb.org/view_table.php?id=539038&minProb=50&submit=Search	539038	chr8	38988126	38988138	pos	A	13	AAAAAAAAAAAAA	HTRA4	exon,utr3	-	-	-	-	-	-	-	-	-
http://www.cagmdb.org/view_table.php?id=53841&minProb=50&submit=Search	53841	chr11	118344361	118344381	pos	GGCT	21	GGCTGGCTGGCTGGCTGGCTG	CD3G	utr5,exon	-	-	-	-	-	-	-	-	-
http://www.cagmdb.org/view_table.php?id=343296&minProb=50&submit=Search	343296	chr2	230255541	230255550	pos	G	10	GGGGGGGGGG	SP140	intron	-	-	-	-	-	-	-	-	-
http://www.cagmdb.org/view_table.php?id=414980&minProb=50&submit=Search	414980	chr4	142405160	142405180	neg	AG	21	AGAGAGAGAGAGAGAGAGAGA	INPP4B	intron	-	-	-	-	-	-	-	-	-
http://www.cagmdb.org/view_table.php?id=244360&minProb=50&submit=Search	244360	chr1	161223056	161223094	neg	CA	39	CACACACACACACACACACACACACACACACACACACAC	APOA2	intron	-	-	-	-	-	-	-	-	-
http://www.cagmdb.org/view_table.php?id=47291&minProb=50&submit=Search	47291	chr11	86432073	86432086	-	T	14	TTTTTTTTTTTTTT	-	-	-	-	-	-	-	-	-	-	-
http://www.cagmdb.org/view_table.php?id=592994&minProb=50&submit=Search	592994	chrX	24364257	24364311	pos	TGC	55	TGCTGCTGCTGCTGCTGCTGCTGCTGCTGCTGCTGCTGCTGCTGCTGCTGCTGCT	SUPT20HL1	cds	SUPT20HL1	1574	1113	0	1574	1113	|TGCTGCTGCTGCTGCTGCTGCTGCTGCTGCTGCTGCTGCTGCTGCTGCTGCTGCT|	T|GCTGCTGCTGCTGCTGCTGCTGCTGCTGCTGCTGCTGCTGCTGCTGCTGCTGCT|	AAAAAAAAAAAAAAAAAA
http://www.cagmdb.org/view_table.php?id=260189&minProb=50&submit=Search	260189	chr1	235663083	235663095	neg,pos	A	13	AAAAAAAAAAAAA	LYST,MIR5096	nc_intron,intron	-	-	-	-	-	-	-	-	-
http://www.cagmdb.org/view_table.php?id=455749&minProb=50&submit=Search	455749	chr5	157648936	157648952	neg	AC	17	ACACACACACACACACA	SOX30	intron	-	-	-	-	-	-	-	-	-
http://www.cagmdb.org/view_table.php?id=50483&minProb=50&submit=Search	50483	chr11	102721319	102721339	neg	TG	21	TGTGTGTGTGTGTGTGTGTGT	MMP8	intron	-	-	-	-	-	-	-	-	-
http://www.cagmdb.org/view_table.php?id=175777&minProb=50&submit=Search	175777	chr17	58087426	58087447	pos	GT	22	GTGTGTGTGTGTGTGTGTGTGT	DYNLL2	intron	-	-	-	-	-	-	-	-	-
http://www.cagmdb.org/view_table.php?id=113794&minProb=50&submit=Search	113794	chr14	54478164	54478177	neg	A	14	AAAAAAAAAAAAAA	GMFB	intron	-	-	-	-	-	-	-	-	-
http://www.cagmdb.org/view_table.php?id=31174&minProb=50&submit=Search	31174	chr11	6027939	6027949	-	A	11	AAAAAAAAAAA	-	-	-	-	-	-	-	-	-	-	-
http://www.cagmdb.org/view_table.php?id=520479&minProb=50&submit=Search	520479	chr7	112461841	112461863	pos	TA	23	TATATATATATATTTTTTTTTTT	IFRD1	nc_intron,intron	-	-	-	-	-	-	-	-	-
http://www.cagmdb.org/view_table.php?id=205598&minProb=50&submit=Search	205598	chr19	22402720	22402732	neg	T	13	TTTTTTTTTTTTT	ZNF98	intron	-	-	-	-	-	-	-	-	-
http://www.cagmdb.org/view_table.php?id=549897&minProb=50&submit=Search	549897	chr8	94534778	94534789	neg	T	12	TTTTTTTTTTTT	VIRMA	intron	-	-	-	-	-	-	-	-	-
http://www.cagmdb.org/view_table.php?id=112866&minProb=50&submit=Search	112866	chr14	50118857	50118866	neg	A	10	AAAAAAAAAA	SOS2	intron	-	-	-	-	-	-	-	-	-
http://www.cagmdb.org/view_table.php?id=17711&minProb=50&submit=Search	17711	chr10	75022148	75022171	pos	GAA	24	GAAGAAGAAGAAGAAGAAGAAGAA	KAT6B	cds	KAT6B	2412	2910	13	267	60	|GAAGAAGAAGAAGAAGAAGAAGAA|	|GAAGAAGAAGAAGAAGAAGAAGAA|	EEEEEEEE
http://www.cagmdb.org/view_table.php?id=217541&minProb=50&submit=Search	217541	chr1	13773015	13773044	pos	GAAT	30	GAATGAATGAATGAATAAATAAAAAAAAAA	PRDM2	utr5,intron	-	-	-	-	-	-	-	-	-
http://www.cagmdb.org/view_table.php?id=298683&minProb=50&submit=Search	298683	chr2	15617103	15617114	pos	T	12	TTTTTTTTTTTT	DDX1	intron	-	-	-	-	-	-	-	-	-
http://www.cagmdb.org/view_table.php?id=265691&minProb=50&submit=Search	265691	chr20	10641433	10641442	neg	A	10	AAAAAAAAAA	JAG1	intron	-	-	-	-	-	-	-	-	-
http://www.cagmdb.org/view_table.php?id=329758&minProb=50&submit=Search	329758	chr2	166281811	166281820	neg,pos	A	10	AAAAAAAAAA	LOC101929680,SCN9A	nc_intron,intron	-	-	-	-	-	-	-	-	-
http://www.cagmdb.org/view_table.php?id=356530&minProb=50&submit=Search	356530	chr3	53179800	53179832	pos	GT	33	GTGTGTGTGTGTGTGTGTGTCTGTGTGTGTGTG	PRKCD	intron	-	-	-	-	-	-	-	-	-
http://www.cagmdb.org/view_table.php?id=162711&minProb=50&submit=Search	162711	chr17	2061466	2061475	neg	G	10	GGGGGGGGGG	SMG6	exon,utr3	-	-	-	-	-	-	-	-	-
http://www.cagmdb.org/view_table.php?id=85993&minProb=50&submit=Search	85993	chr12	131292828	131292839	-	T	12	TTTTTTTTTTTT	-	-	-	-	-	-	-	-	-	-	-
http://www.cagmdb.org/view_table.php?id=171181&minProb=50&submit=Search	171181	chr17	39270862	39270877	neg	A	16	AAAAAAAAAAAAAAAA	FBXL20	intron	-	-	-	-	-	-	-	-	-
http://www.cagmdb.org/view_table.php?id=21574&minProb=50&submit=Search	21574	chr10	93622289	93622298	pos	T	10	TTTTTTTTTT	PDE6C	intron	-	-	-	-	-	-	-	-	-
http://www.cagmdb.org/view_table.php?id=499927&minProb=50&submit=Search	499927	chr7	13988565	13988575	neg	A	11	AAAAAAAAAAA	ETV1	nc_intron,intron	-	-	-	-	-	-	-	-	-
http://www.cagmdb.org/view_table.php?id=526154&minProb=50&submit=Search	526154	chr7	138769148	138769163	neg	A	16	AAAAAAAAAAAAAAAA	ATP6V0A4	intron	-	-	-	-	-	-	-	-	-
http://www.cagmdb.org/view_table.php?id=107331&minProb=50&submit=Search	107331	chr14	23275592	23275637	neg	CAT	46	CATCATCATCATCATCATCATCATCTTCCTCCTCCTCCTCCTCCTC	HOMEZ	cds	HOMEZ	17	1590	0	17	1550	|CATCATCATCATCATCATCATCATCTTCCTCCTCCTCCTCCTCCTC|	C|ATCATCATCATCATCATCATCATCTTCCTCCTCCTCCTCCTCCTC|	DDDDDDDDEEEEEEE
http://www.cagmdb.org/view_table.php?id=310423&minProb=50&submit=Search	310423	chr2	69839440	69839449	pos	T	10	TTTTTTTTTT	GMCL1	intron	-	-	-	-	-	-	-	-	-
http://www.cagmdb.org/view_table.php?id=372848&minProb=50&submit=Search	372848	chr3	136899869	136899878	pos	T	10	TTTTTTTTTT	NCK1	utr5,intron	-	-	-	-	-	-	-	-	-
http://www.cagmdb.org/view_table.php?id=200994&minProb=50&submit=Search	200994	chr19	7605148	7605177	pos	GT	30	GTGTGTGTGTGTGTGTGTGTGTGTGTGTGT	CAMSAP3	intron	-	-	-	-	-	-	-	-	-
http://www.cagmdb.org/view_table.php?id=310093&minProb=50&submit=Search	310093	chr2	68217012	68217040	neg	AC	29	ACACACACACACACACACACACACACACA	PPP3R1	intron	-	-	-	-	-	-	-	-	-
http://www.cagmdb.org/view_table.php?id=336621&minProb=50&submit=Search	336621	chr2	200605511	200605525	pos	T	15	TTTTTTTTTTTTTTT	AOX1	intron	-	-	-	-	-	-	-	-	-
http://www.cagmdb.org/view_table.php?id=329534&minProb=50&submit=Search	329534	chr2	165162255	165162264	neg	T	10	TTTTTTTTTT	SCN3A	intron	-	-	-	-	-	-	-	-	-
http://www.cagmdb.org/view_table.php?id=255633&minProb=50&submit=Search	255633	chr1	214318749	214318760	pos	T	12	TTTTTTTTTTTT	SMYD2	intron	-	-	-	-	-	-	-	-	-
http://www.cagmdb.org/view_table.php?id=493630&minProb=50&submit=Search	493630	chr6	155245756	155245770	neg,pos	T	15	TTTTTTTTTTTTTTT	TIAM2,TFB1M	nc_intron,intron	-	-	-	-	-	-	-	-	-
http://www.cagmdb.org/view_table.php?id=287203&minProb=50&submit=Search	287203	chr22	20566527	20566562	pos	CAG	36	CAGCAGCAGCAGCAGCAGCAGCAGCAGCAGCAGCAG	MED15	cds	MED15	537	1461	5	60	255	|CAGCAGCAGCAGCAGCAGCAGCAGCAGCAGCAGCAG|	|CAGCAGCAGCAGCAGCAGCAGCAGCAGCAGCAGCAG|	QQQQQQQQQQQQ
http://www.cagmdb.org/view_table.php?id=174429&minProb=50&submit=Search	174429	chr17	51636068	51636110	neg	ACAT	43	ACATACATACATACATACATACATATACATATACATATACATA	CA10	intron	-	-	-	-	-	-	-	-	-
http://www.cagmdb.org/view_table.php?id=389991&minProb=50&submit=Search	389991	chr4	20533935	20533956	pos	AC	22	ACACACACACACACACACACAC	SLIT2	intron	-	-	-	-	-	-	-	-	-
http://www.cagmdb.org/view_table.php?id=199981&minProb=50&submit=Search	199981	chr19	4947051	4947063	pos	T	13	TTTTTTTTTTTTT	UHRF1	intron	-	-	-	-	-	-	-	-	-
http://www.cagmdb.org/view_table.php?id=47363&minProb=50&submit=Search	47363	chr11	86808884	86808909	pos	GT	26	GTGTGTGTGTGTGTGTGTGTGTGTGT	PRSS23	nc_intron,exon,utr3	-	-	-	-	-	-	-	-	-
http://www.cagmdb.org/view_table.php?id=260608&minProb=50&submit=Search	260608	chr1	237456576	237456589	pos	T	14	TTTTTTTTTTTTTT	RYR2	intron	-	-	-	-	-	-	-	-	-
http://www.cagmdb.org/view_table.php?id=516665&minProb=50&submit=Search	516665	chr7	95587883	95587893	neg	T	11	TTTTTTTTTTT	PDK4	intron	-	-	-	-	-	-	-	-	-
http://www.cagmdb.org/view_table.php?id=584211&minProb=50&submit=Search	584211	chr9	134752420	134752431	pos	G	12	GGGGGGGGGGGG	COL5A1	intron	-	-	-	-	-	-	-	-	-
http://www.cagmdb.org/view_table.php?id=578674&minProb=50&submit=Search	578674	chr9	111412160	111412169	neg	A	10	AAAAAAAAAA	KIAA0368	intron	-	-	-	-	-	-	-	-	-
http://www.cagmdb.org/view_table.php?id=151195&minProb=50&submit=Search	151195	chr16	32388450	32388470	-	TG	21	TGTGTGTGTGTGTGTGTGTGT	-	-	-	-	-	-	-	-	-	-	-
http://www.cagmdb.org/view_table.php?id=93594&minProb=50&submit=Search	93594	chr13	52455636	52455675	pos	GCGGTG	40	GCGGTGGCGGTGGCGGTGGCGGTGGCGGTGGCGGTGGCGG	CKAP2	intron	-	-	-	-	-	-	-	-	-
http://www.cagmdb.org/view_table.php?id=495378&minProb=50&submit=Search	495378	chr6	163478763	163478774	pos	T	12	TTTTTTTTTTTT	QKI	intron	-	-	-	-	-	-	-	-	-
http://www.cagmdb.org/view_table.php?id=400945&minProb=50&submit=Search	400945	chr4	71755149	71755177	neg	TATT	29	TATTTATTTATTTATTTATTTATTTATTT	GC	intron	-	-	-	-	-	-	-	-	-
http://www.cagmdb.org/view_table.php?id=169818&minProb=50&submit=Search	169818	chr17	32997313	32997361	pos	GT	49	GTGTGTGTGTGTGTGTGTGTGTGTGTGTGTGTAGAGAGAGAGAGAGAGA	SPACA3	intron	-	-	-	-	-	-	-	-	-
http://www.cagmdb.org/view_table.php?id=140890&minProb=50&submit=Search	140890	chr15	92734210	92734228	-	CTCCGC	19	CTCCGCCTCCGCCTCCGCC	-	-	-	-	-	-	-	-	-	-	-
http://www.cagmdb.org/view_table.php?id=330722&minProb=50&submit=Search	330722	chr2	171006069	171006079	neg	A	11	AAAAAAAAAAA	TLK1	intron	-	-	-	-	-	-	-	-	-
http://www.cagmdb.org/view_table.php?id=468617&minProb=50&submit=Search	468617	chr6	33409706	33409754	pos	TG	49	TGTGTGTGTGTGTGTGTGTGTGTGTGTGTGTGTGTGTGTGTGTGTGTGT	KIFC1	exon,utr3	-	-	-	-	-	-	-	-	-
http://www.cagmdb.org/view_table.php?id=343488&minProb=50&submit=Search	343488	chr2	231161239	231161266	pos	A	28	AAAAAAAAAAAAAAGAAAGAAAGAAAGA	PSMD1	nc_intron,intron	-	-	-	-	-	-	-	-	-
http://www.cagmdb.org/view_table.php?id=212641&minProb=50&submit=Search	212641	chr19	51629272	51629305	neg	AC	34	ACACACACACACACACACACACACACACACACAC	SIGLEC5	intron	-	-	-	-	-	-	-	-	-
http://www.cagmdb.org/view_table.php?id=491255&minProb=50&submit=Search	491255	chr6	144451688	144451699	pos	T	12	TTTTTTTTTTTT	UTRN	intron	-	-	-	-	-	-	-	-	-
http://www.cagmdb.org/view_table.php?id=343120&minProb=50&submit=Search	343120	chr2	229588499	229588508	neg	A	10	AAAAAAAAAA	DNER	intron	-	-	-	-	-	-	-	-	-
http://www.cagmdb.org/view_table.php?id=377622&minProb=50&submit=Search	377622	chr3	160425023	160425053	neg,pos	TG	31	TGTGTGTGTGTGTGTGTGTGTGTGTGTGTGT	TRIM59-IFT80,SMC4	nc_intron,intron	-	-	-	-	-	-	-	-	-
http://www.cagmdb.org/view_table.php?id=78494&minProb=50&submit=Search	78494	chr12	101765866	101765890	neg	AAACA	25	AAACAAAACAAAACAAAACAAAACA	GNPTAB	intron	-	-	-	-	-	-	-	-	-
http://www.cagmdb.org/view_table.php?id=178221&minProb=50&submit=Search	178221	chr17	67669493	67669503	pos	T	11	TTTTTTTTTTT	PITPNC1	intron	-	-	-	-	-	-	-	-	-
http://www.cagmdb.org/view_table.php?id=164953&minProb=50&submit=Search	164953	chr17	10404727	10404751	neg,pos	AC	25	ACACACACACACACACACACACACA	MYH8,MYHAS	nc_intron,intron	-	-	-	-	-	-	-	-	-
http://www.cagmdb.org/view_table.php?id=70644&minProb=50&submit=Search	70644	chr12	65838394	65838406	pos	A	13	AAAAAAAAAAAAA	HMGA2	intron	-	-	-	-	-	-	-	-	-
http://www.cagmdb.org/view_table.php?id=450490&minProb=50&submit=Search	450490	chr5	132485829	132485850	neg	AC	22	ACACACACACACACACACACAC	IRF1	nc_intron,intron	-	-	-	-	-	-	-	-	-
http://www.cagmdb.org/view_table.php?id=18736&minProb=50&submit=Search	18736	chr10	80166227	80166237	neg	A	11	AAAAAAAAAAA	ANXA11	intron	-	-	-	-	-	-	-	-	-
http://www.cagmdb.org/view_table.php?id=284401&minProb=50&submit=Search	284401	chr21	39274305	39274326	neg	GA	22	GAGAGAGAGAGAGAGAGAGAGA	BRWD1	intron	-	-	-	-	-	-	-	-	-
