# Supplementary material for: Abundance of ethnically biased microsatellites in human gene regions
Source: PLoS One. 2019 Dec 12;14(12):e0225216. doi: 10.1371/journal.pone.0225216 (PMC6907796; doi:10.1371/journal.pone.0225216)
Supplement: S5 Table — (XLSX) [file pone.0225216.s005.xlsx]

## Sheet: biasEUR
link_to_genetic_table_on_cagm_website	microID	chrom	start	stop	strand	unit	length	sequence	near	feature	gene	gFrom	gGoto	exonNum	exFrom	exGoto	seqStr	exonStr	amino
http://www.cagmdb.org/view_table.php?id=292317&minProb=50&submit=Search	292317	chr22	41351811	41351840	pos	ATTTT	30	ATTTTATTTTATTTTATTTTATTTTATTTT	ZC3H7B	intron	-	-	-	-	-	-	-	-	-
http://www.cagmdb.org/view_table.php?id=17711&minProb=50&submit=Search	17711	chr10	75022148	75022171	pos	GAA	24	GAAGAAGAAGAAGAAGAAGAAGAA	KAT6B	cds	KAT6B	2412	2910	13	267	60	|GAAGAAGAAGAAGAAGAAGAAGAA|	|GAAGAAGAAGAAGAAGAAGAAGAA|	EEEEEEEE
http://www.cagmdb.org/view_table.php?id=173001&minProb=50&submit=Search	173001	chr17	46332539	46332549	neg,pos	T	11	TTTTTTTTTTT	LRRC37A,ARL17A,ARL17B	intron	-	-	-	-	-	-	-	-	-
http://www.cagmdb.org/view_table.php?id=595953&minProb=50&submit=Search	595953	chrX	38285415	38285424	neg	T	10	TTTTTTTTTT	RPGR	intron,exon,utr3	-	-	-	-	-	-	-	-	-
http://www.cagmdb.org/view_table.php?id=204929&minProb=50&submit=Search	204929	chr19	19320612	19320624	-	T	13	TTTTTTTTTTTTT	-	-	-	-	-	-	-	-	-	-	-
http://www.cagmdb.org/view_table.php?id=340539&minProb=50&submit=Search	340539	chr2	218463176	218463231	neg	AC	56	ACACACACACACACACACACACACACACACACACACACACACACACACACACACAC	USP37	intron	-	-	-	-	-	-	-	-	-
http://www.cagmdb.org/view_table.php?id=256802&minProb=50&submit=Search	256802	chr1	219973532	219973543	neg	A	12	AAAAAAAAAAAA	EPRS	intron	-	-	-	-	-	-	-	-	-
http://www.cagmdb.org/view_table.php?id=12957&minProb=50&submit=Search	12957	chr10	54132841	54132862	neg	AC	22	ACACACACACACACACACACAC	PCDH15	intron	-	-	-	-	-	-	-	-	-
http://www.cagmdb.org/view_table.php?id=453779&minProb=50&submit=Search	453779	chr5	148065546	148065572	pos	CA	27	CACACACACACACACACACACACACAC	SPINK5	intron	-	-	-	-	-	-	-	-	-
http://www.cagmdb.org/view_table.php?id=51590&minProb=50&submit=Search	51590	chr11	108143936	108143946	pos	A	11	AAAAAAAAAAA	ACAT1	intron	-	-	-	-	-	-	-	-	-
http://www.cagmdb.org/view_table.php?id=439158&minProb=50&submit=Search	439158	chr5	74732928	74732979	neg	AC	52	ACACACACACACACACACACACACACACACACACACACACACACACACACAC	GFM2	nc_intron,intron	-	-	-	-	-	-	-	-	-
http://www.cagmdb.org/view_table.php?id=400371&minProb=50&submit=Search	400371	chr4	68915287	68915309	-	TTAT	23	TTATTTATTTATTTATTTATTTA	-	-	-	-	-	-	-	-	-	-	-
http://www.cagmdb.org/view_table.php?id=80746&minProb=50&submit=Search	80746	chr12	111447548	111447572	pos	TGGGG	25	TGGGGTGGGGTGGGGTGGGGTGGGG	SH2B3	intron	-	-	-	-	-	-	-	-	-
http://www.cagmdb.org/view_table.php?id=607612&minProb=50&submit=Search	607612	chrX	101276426	101276454	neg	TCATCC	29	TCATCCTCATCCTCATCCTCATCCTCATC	TAF7L	cds	TAF7L	337	765	3	119	74	|TCATCCTCATCCTCATCCTCATCCTCATC|	TC|ATCCTCATCCTCATCCTCATCCTCATC|	DEDEDEDED
http://www.cagmdb.org/view_table.php?id=177776&minProb=50&submit=Search	177776	chr17	66029708	66029740	neg	AAAC	33	AAACAAACAAACAAACAAACAAACAAACAAACA	CEP112	intron	-	-	-	-	-	-	-	-	-
http://www.cagmdb.org/view_table.php?id=356647&minProb=50&submit=Search	356647	chr3	53730246	53730278	pos	TTTTG	33	TTTTGTTTTGTTTTGTTTTGTTTTGTTTTGTTT	CACNA1D	intron	-	-	-	-	-	-	-	-	-
http://www.cagmdb.org/view_table.php?id=290052&minProb=50&submit=Search	290052	chr22	32495369	32495383	pos	T	15	TTTTTTTTTTTTTTT	FBXO7	intron	-	-	-	-	-	-	-	-	-
http://www.cagmdb.org/view_table.php?id=432032&minProb=50&submit=Search	432032	chr5	34042762	34042777	neg	AAC	16	AACAACAACAACAACA	C1QTNF3-AMACR,C1QTNF3	nc_intron,intron	-	-	-	-	-	-	-	-	-
http://www.cagmdb.org/view_table.php?id=79529&minProb=50&submit=Search	79529	chr12	106608765	106608794	neg,pos	TTTC	30	TTTCTTTCTTTCTTTCTTTTTTTTTTTTTT	RFX4,LOC100287944	nc_intron,intron	-	-	-	-	-	-	-	-	-
http://www.cagmdb.org/view_table.php?id=78917&minProb=50&submit=Search	78917	chr12	103739528	103739573	pos	TG	46	TGTGTGTGTGTGTGTGTGTGTGTGTGTGTGTGTGTGTGTGTGTGTG	STAB2	intron	-	-	-	-	-	-	-	-	-
http://www.cagmdb.org/view_table.php?id=178049&minProb=50&submit=Search	178049	chr17	67123816	67123846	-	TG	31	TGTGTGTGTGTGTGTGTGTGTGTGTGTGTGT	-	-	-	-	-	-	-	-	-	-	-
http://www.cagmdb.org/view_table.php?id=466660&minProb=50&submit=Search	466660	chr6	24417941	24417968	pos	A	28	AAAAAAAAAAAAAGACAAGACAAGACAA	MRS2	nc_intron,intron	-	-	-	-	-	-	-	-	-
http://www.cagmdb.org/view_table.php?id=337677&minProb=50&submit=Search	337677	chr2	205113394	205113423	pos	GT	30	GTGTGTGTGTGTGTGTGTGTGTGTGTGTGT	PARD3B	intron	-	-	-	-	-	-	-	-	-
http://www.cagmdb.org/view_table.php?id=148666&minProb=50&submit=Search	148666	chr16	23067914	23067929	neg	CA	16	CACACACACACACACA	USP31	exon,utr3	-	-	-	-	-	-	-	-	-
http://www.cagmdb.org/view_table.php?id=359202&minProb=50&submit=Search	359202	chr3	65621918	65621941	neg	CA	24	CACACACACACACACACACACACA	MAGI1	intron	-	-	-	-	-	-	-	-	-
http://www.cagmdb.org/view_table.php?id=59013&minProb=50&submit=Search	59013	chr12	7665753	7665806	neg	AC	54	ACACACACACACACACACACACACACACACACACACACACACACACACACACAC	APOBEC1	utr5,intron	-	-	-	-	-	-	-	-	-
http://www.cagmdb.org/view_table.php?id=95193&minProb=50&submit=Search	95193	chr13	60510803	60510817	pos	T	15	TTTTTTTTTTTTTTT	TDRD3	intron	-	-	-	-	-	-	-	-	-
http://www.cagmdb.org/view_table.php?id=344860&minProb=50&submit=Search	344860	chr2	237510901	237510925	pos	GT	25	GTGTGTGTGTGTGTGTGTGTGTGTG	MLPH	nc_intron,intron	-	-	-	-	-	-	-	-	-
http://www.cagmdb.org/view_table.php?id=9333&minProb=50&submit=Search	9333	chr10	37971631	37971673	neg	AC	43	ACACACACACACACACACACACACACACACACACACACACACA	ZNF25	utr5,nc_intron,intron	-	-	-	-	-	-	-	-	-
http://www.cagmdb.org/view_table.php?id=125174&minProb=50&submit=Search	125174	chr14	104835944	104835956	-	T	13	TTTTTTTTTTTTT	-	-	-	-	-	-	-	-	-	-	-
http://www.cagmdb.org/view_table.php?id=448538&minProb=50&submit=Search	448538	chr5	122676196	122676226	neg	AGC	31	AGCAGCAGCAGCAGCAGCAGCAGCAGCAGCA	LINC02201	nc_intron	-	-	-	-	-	-	-	-	-
http://www.cagmdb.org/view_table.php?id=169430&minProb=50&submit=Search	169430	chr17	31336597	31336618	pos	T	22	TTTTTTTTTTTAAAAAAAAAAA	NF1	intron	-	-	-	-	-	-	-	-	-
http://www.cagmdb.org/view_table.php?id=65802&minProb=50&submit=Search	65802	chr12	43432475	43432486	neg	A	12	AAAAAAAAAAAA	ADAMTS20	intron	-	-	-	-	-	-	-	-	-
http://www.cagmdb.org/view_table.php?id=260189&minProb=50&submit=Search	260189	chr1	235663083	235663095	neg,pos	A	13	AAAAAAAAAAAAA	LYST,MIR5096	nc_intron,intron	-	-	-	-	-	-	-	-	-
http://www.cagmdb.org/view_table.php?id=260214&minProb=50&submit=Search	260214	chr1	235755389	235755432	neg	AAAAG	44	AAAAGAAAAGAAAAGAAAAGAAAAGAAAAGAAAAGAAAAGAAAA	LYST	intron	-	-	-	-	-	-	-	-	-
http://www.cagmdb.org/view_table.php?id=106559&minProb=50&submit=Search	106559	chr14	19668968	19668978	-	A	11	AAAAAAAAAAA	-	-	-	-	-	-	-	-	-	-	-
http://www.cagmdb.org/view_table.php?id=82713&minProb=50&submit=Search	82713	chr12	118383996	118384007	pos	T	12	TTTTTTTTTTTT	SUDS3	intron	-	-	-	-	-	-	-	-	-
http://www.cagmdb.org/view_table.php?id=252980&minProb=50&submit=Search	252980	chr1	201868807	201868829	pos	GT	23	GTGTGTGTGTGTGTGTGTGTGTG	IPO9	intron	-	-	-	-	-	-	-	-	-
http://www.cagmdb.org/view_table.php?id=124935&minProb=50&submit=Search	124935	chr14	103669438	103669462	pos	AAAAG	25	AAAAGAAAAGAAAAGAAAAGAAAAG	KLC1	intron	-	-	-	-	-	-	-	-	-
http://www.cagmdb.org/view_table.php?id=115632&minProb=50&submit=Search	115632	chr14	63395388	63395405	neg	GAG	18	GAGGAGGAGGAGGAGGAG	PPP2R5E	nc_intron,intron	-	-	-	-	-	-	-	-	-
http://www.cagmdb.org/view_table.php?id=194563&minProb=50&submit=Search	194563	chr18	62275514	62275526	pos	T	13	TTTTTTTTTTTTT	KIAA1468	nc_intron,intron	-	-	-	-	-	-	-	-	-
http://www.cagmdb.org/view_table.php?id=333821&minProb=50&submit=Search	333821	chr2	186665097	186665113	pos	T	17	TTTTTTTTTTTTTTTTT	ITGAV	intron	-	-	-	-	-	-	-	-	-
http://www.cagmdb.org/view_table.php?id=113065&minProb=50&submit=Search	113065	chr14	50881564	50881580	pos	T	17	TTTTTTTTTTTTTTTTT	ABHD12B	intron	-	-	-	-	-	-	-	-	-
http://www.cagmdb.org/view_table.php?id=562332&minProb=50&submit=Search	562332	chr9	8338848	8338865	neg	AG	18	AGAGAGAGAGAGAGAGAG	PTPRD	intron	-	-	-	-	-	-	-	-	-
http://www.cagmdb.org/view_table.php?id=177780&minProb=50&submit=Search	177780	chr17	66053503	66053519	neg	AAT	17	AATAATAATAATAATAA	CEP112	intron	-	-	-	-	-	-	-	-	-
http://www.cagmdb.org/view_table.php?id=526243&minProb=50&submit=Search	526243	chr7	139140097	139140106	pos	A	10	AAAAAAAAAA	TTC26	utr5,intron	-	-	-	-	-	-	-	-	-
http://www.cagmdb.org/view_table.php?id=597466&minProb=50&submit=Search	597466	chrX	45076680	45076692	pos	T	13	TTTTTTTTTTTTT	KDM6A	nc_intron,intron	-	-	-	-	-	-	-	-	-
http://www.cagmdb.org/view_table.php?id=607702&minProb=50&submit=Search	607702	chrX	101554691	101554725	pos	A	35	AAAAAAAAAAGACGTTGTCCTTGTCCTTGTCCTTG	ARMCX1	exon,utr3	-	-	-	-	-	-	-	-	-
http://www.cagmdb.org/view_table.php?id=522175&minProb=50&submit=Search	522175	chr7	120810625	120810655	neg	CA	31	CACACACACACACACACACACACACACACAC	TSPAN12	intron	-	-	-	-	-	-	-	-	-
http://www.cagmdb.org/view_table.php?id=407628&minProb=50&submit=Search	407628	chr4	105233834	105233858	neg,pos	ATAG	25	ATAGATAGATAGATAGATAGATAGA	TET2-AS1,TET2	utr5,nc_intron,intron	-	-	-	-	-	-	-	-	-
http://www.cagmdb.org/view_table.php?id=129676&minProb=50&submit=Search	129676	chr15	41464934	41464967	pos	GT	34	GTGTGTGTGTGTGTGTGTGTGTGTGTGTGTGTGT	RTF1	intron	-	-	-	-	-	-	-	-	-
http://www.cagmdb.org/view_table.php?id=301423&minProb=50&submit=Search	301423	chr2	28532318	28532347	pos	ATGG	30	ATGGATGGATGGATGGATGGATGGATGGAT	PLB1	intron	-	-	-	-	-	-	-	-	-
http://www.cagmdb.org/view_table.php?id=92018&minProb=50&submit=Search	92018	chr13	44943352	44943377	neg	AC	26	ACACACACACACACACACACACACAC	NUFIP1	intron	-	-	-	-	-	-	-	-	-
http://www.cagmdb.org/view_table.php?id=202790&minProb=50&submit=Search	202790	chr19	13212828	13212849	neg	AC	22	ACACACACACACACACACACAC	CACNA1A	intron	-	-	-	-	-	-	-	-	-
http://www.cagmdb.org/view_table.php?id=501141&minProb=50&submit=Search	501141	chr7	20140803	20140853	neg	AC	51	ACACACACACACACACACACACAGACACACACACACAGACACACACACACA	MACC1	exon,utr3	-	-	-	-	-	-	-	-	-
http://www.cagmdb.org/view_table.php?id=299123&minProb=50&submit=Search	299123	chr2	17708825	17708836	neg	TA	12	TATATATATATA	SMC6	intron	-	-	-	-	-	-	-	-	-
http://www.cagmdb.org/view_table.php?id=526249&minProb=50&submit=Search	526249	chr7	139168570	139168592	pos	A	23	AAAAAAAAAAAACAAAAAAAAAA	TTC26	intron	-	-	-	-	-	-	-	-	-
http://www.cagmdb.org/view_table.php?id=459202&minProb=50&submit=Search	459202	chr5	172994758	172994772	pos	T	15	TTTTTTTTTTTTTTT	ATP6V0E1	intron	-	-	-	-	-	-	-	-	-
http://www.cagmdb.org/view_table.php?id=300948&minProb=50&submit=Search	300948	chr2	26440320	26440361	pos	TG	42	TGTGTGTGTGTGTGTGTGTGTGTGTGTATATATATATATATA	DRC1	intron	-	-	-	-	-	-	-	-	-
http://www.cagmdb.org/view_table.php?id=328516&minProb=50&submit=Search	328516	chr2	159976348	159976360	neg	AC	13	ACACACACACACA	PLA2R1	intron	-	-	-	-	-	-	-	-	-
http://www.cagmdb.org/view_table.php?id=596442&minProb=50&submit=Search	596442	chrX	40600932	40600944	pos	A	13	AAAAAAAAAAAAA	ATP6AP2	intron	-	-	-	-	-	-	-	-	-
http://www.cagmdb.org/view_table.php?id=113351&minProb=50&submit=Search	113351	chr14	52118175	52118197	-	AAAC	23	AAACAAACAAACAAACAAACAAA	-	-	-	-	-	-	-	-	-	-	-
http://www.cagmdb.org/view_table.php?id=482941&minProb=50&submit=Search	482941	chr6	104852200	104852229	neg	TG	30	TGTGTGTGTGTGTGTGTGTGTGTGTGTGTG	HACE1	utr5,nc_intron,intron	-	-	-	-	-	-	-	-	-
http://www.cagmdb.org/view_table.php?id=42330&minProb=50&submit=Search	42330	chr11	64237086	64237123	pos	AG	38	AGAGAGAGAGAGAGAGAGAGAGAGAGAGAGAGAGAGAG	VEGFB	intron	-	-	-	-	-	-	-	-	-
http://www.cagmdb.org/view_table.php?id=344788&minProb=50&submit=Search	344788	chr2	237087093	237087109	pos	TTGTT	17	TTGTTTTGTTTTGTTTT	COPS8	utr5,intron	-	-	-	-	-	-	-	-	-
http://www.cagmdb.org/view_table.php?id=162550&minProb=50&submit=Search	162550	chr17	1482669	1482686	neg	CCCCT	18	CCCCTCCCCTCCCCTCCC	MYO1C	intron	-	-	-	-	-	-	-	-	-
http://www.cagmdb.org/view_table.php?id=579534&minProb=50&submit=Search	579534	chr9	115040907	115040925	neg	AC	19	ACACACACACACACACACA	TNC	intron	-	-	-	-	-	-	-	-	-
http://www.cagmdb.org/view_table.php?id=612509&minProb=50&submit=Search	612509	chrX	124404953	124404987	neg	AAAC	35	AAACAAACAAACAAACAAACAAACAAACAAACAAA	TENM1	intron	-	-	-	-	-	-	-	-	-
http://www.cagmdb.org/view_table.php?id=491282&minProb=50&submit=Search	491282	chr6	144551137	144551169	pos	AC	33	ACACACACACACACACACACACACACACACACA	UTRN	intron	-	-	-	-	-	-	-	-	-
http://www.cagmdb.org/view_table.php?id=489975&minProb=50&submit=Search	489975	chr6	138499135	138499159	neg	AC	25	ACACACACACACACACACACACACA	NHSL1	intron	-	-	-	-	-	-	-	-	-
http://www.cagmdb.org/view_table.php?id=471203&minProb=50&submit=Search	471203	chr6	44181417	44181433	pos	CA	17	CACACACACACACACAC	CAPN11	intron	-	-	-	-	-	-	-	-	-
http://www.cagmdb.org/view_table.php?id=134371&minProb=50&submit=Search	134371	chr15	63071203	63071222	pos	GTTTT	20	GTTTTGTTTTGTTTTGTTTT	TPM1	exon,utr3	-	-	-	-	-	-	-	-	-
http://www.cagmdb.org/view_table.php?id=297764&minProb=50&submit=Search	297764	chr2	11177720	11177729	pos	T	10	TTTTTTTTTT	PQLC3	nc_intron,intron,utr3	-	-	-	-	-	-	-	-	-
http://www.cagmdb.org/view_table.php?id=323271&minProb=50&submit=Search	323271	chr2	134946081	134946093	pos	T	13	TTTTTTTTTTTTT	CCNT2	utr5,nc_intron,intron	-	-	-	-	-	-	-	-	-
http://www.cagmdb.org/view_table.php?id=470071&minProb=50&submit=Search	470071	chr6	39311073	39311120	neg	CA	48	CACACACACACACACACACACACACACACACACACACACACACACACA	KCNK17	intron	-	-	-	-	-	-	-	-	-
http://www.cagmdb.org/view_table.php?id=15989&minProb=50&submit=Search	15989	chr10	68038353	68038365	neg	A	13	AAAAAAAAAAAAA	HERC4	utr5,intron	-	-	-	-	-	-	-	-	-
http://www.cagmdb.org/view_table.php?id=33136&minProb=50&submit=Search	33136	chr11	16095915	16095931	neg	A	17	AAAAAAAAAAAAAAAAA	SOX6	intron	-	-	-	-	-	-	-	-	-
http://www.cagmdb.org/view_table.php?id=394882&minProb=50&submit=Search	394882	chr4	41261702	41261711	pos	T	10	TTTTTTTTTT	UCHL1	intron	-	-	-	-	-	-	-	-	-
http://www.cagmdb.org/view_table.php?id=324058&minProb=50&submit=Search	324058	chr2	138550814	138550849	pos	TC	36	TCTCTCTCTCTCTTTCTCTCTCTCTCTCTCTCTCTC	SPOPL	intron	-	-	-	-	-	-	-	-	-
http://www.cagmdb.org/view_table.php?id=550679&minProb=50&submit=Search	550679	chr8	98155910	98155956	pos	TG	47	TGTGTGTGTGTGTGTGTGTGTGTGTGTGTGTGTGTGTGTGTGTGTGT	POP1	intron	-	-	-	-	-	-	-	-	-
http://www.cagmdb.org/view_table.php?id=39786&minProb=50&submit=Search	39786	chr11	47245858	47245885	neg	GT	28	GTGTGTGTGTGTGTGTGTGTGTGTGTGT	ACP2	utr5,intron	-	-	-	-	-	-	-	-	-
http://www.cagmdb.org/view_table.php?id=609454&minProb=50&submit=Search	609454	chrX	110173461	110173474	pos	T	14	TTTTTTTTTTTTTT	TMEM164	intron,exon,utr3	-	-	-	-	-	-	-	-	-
http://www.cagmdb.org/view_table.php?id=78378&minProb=50&submit=Search	78378	chr12	101311644	101311655	pos	T	12	TTTTTTTTTTTT	UTP20	intron	-	-	-	-	-	-	-	-	-
http://www.cagmdb.org/view_table.php?id=265450&minProb=50&submit=Search	265450	chr20	9473255	9473274	pos	T	20	TTTTTTTTTTTTTTTTTTTT	PLCB4	intron	-	-	-	-	-	-	-	-	-
http://www.cagmdb.org/view_table.php?id=373371&minProb=50&submit=Search	373371	chr3	139374299	139374330	neg	GAT	32	GATGATGATGATGATGATGATGATGATGATGA	COPB2	nc_intron,intron	-	-	-	-	-	-	-	-	-
http://www.cagmdb.org/view_table.php?id=153833&minProb=50&submit=Search	153833	chr16	55488768	55488777	pos	A	10	AAAAAAAAAA	MMP2	intron	-	-	-	-	-	-	-	-	-
http://www.cagmdb.org/view_table.php?id=354207&minProb=50&submit=Search	354207	chr3	42210086	42210117	pos	GGA	32	GGAGGAGGAGGAGGAGGAGGAGGAGGAGGAGG	TRAK1	nc_intron,intron,cds	TRAK1	2063	140	13	319	140	|GGAGGAGGAGGAGGAGGAGGAGGAGGAGGAGG|	G|GAGGAGGAGGAGGAGGAGGAGGAGGAGGAG|G	EEEEEEEEEE
http://www.cagmdb.org/view_table.php?id=448634&minProb=50&submit=Search	448634	chr5	123023808	123023837	neg	AC	30	ACACACACACACACACACACACACACACAC	PPIC	exon,utr3	-	-	-	-	-	-	-	-	-
http://www.cagmdb.org/view_table.php?id=283947&minProb=50&submit=Search	283947	chr21	37197755	37197768	pos	A	14	AAAAAAAAAAAAAA	TTC3	intron	-	-	-	-	-	-	-	-	-
http://www.cagmdb.org/view_table.php?id=591903&minProb=50&submit=Search	591903	chrX	19355530	19355549	pos	GGCCAA	20	GGCCAAGGCCAAGGCCAAGG	PDHA1	intron	-	-	-	-	-	-	-	-	-
http://www.cagmdb.org/view_table.php?id=534588&minProb=50&submit=Search	534588	chr8	20178508	20178518	neg	A	11	AAAAAAAAAAA	SLC18A1	intron	-	-	-	-	-	-	-	-	-
http://www.cagmdb.org/view_table.php?id=110664&minProb=50&submit=Search	110664	chr14	39085690	39085729	neg	AC	40	ACACACACACACACACACACACACACACACACACACACAC	SEC23A	intron	-	-	-	-	-	-	-	-	-
http://www.cagmdb.org/view_table.php?id=370295&minProb=50&submit=Search	370295	chr3	123614029	123614044	neg,pos	T	16	TTTTTTTTTTTTTTTT	MYLK,MYLK-AS1	nc_intron,exon,utr3	-	-	-	-	-	-	-	-	-
http://www.cagmdb.org/view_table.php?id=165000&minProb=50&submit=Search	165000	chr17	10632091	10632134	neg	TTTG	44	TTTGTTTGTTTGTTTGTTTGTTTTTGTTTTGTTTTGTTTTGTTT	MYH3	intron	-	-	-	-	-	-	-	-	-
http://www.cagmdb.org/view_table.php?id=332845&minProb=50&submit=Search	332845	chr2	181480120	181480129	pos	T	10	TTTTTTTTTT	ITGA4	intron	-	-	-	-	-	-	-	-	-
http://www.cagmdb.org/view_table.php?id=4276&minProb=50&submit=Search	4276	chr10	17909285	17909297	pos	T	13	TTTTTTTTTTTTT	MRC1	intron	-	-	-	-	-	-	-	-	-
http://www.cagmdb.org/view_table.php?id=609428&minProb=50&submit=Search	609428	chrX	110067155	110067179	pos	CA	25	CACACACACACACACACACACACAC	TMEM164	utr5,intron	-	-	-	-	-	-	-	-	-
http://www.cagmdb.org/view_table.php?id=210996&minProb=50&submit=Search	210996	chr19	46312713	46312737	pos	GT	25	GTGTGTGTGTGTGTGTGTGTGTGTG	HIF3A	intron	-	-	-	-	-	-	-	-	-
http://www.cagmdb.org/view_table.php?id=203800&minProb=50&submit=Search	203800	chr19	15990330	15990356	-	AC	27	ACACACACACACACACACACACACACA	-	-	-	-	-	-	-	-	-	-	-
http://www.cagmdb.org/view_table.php?id=122920&minProb=50&submit=Search	122920	chr14	95457420	95457445	neg	GT	26	GTGTGTGTGTGTGTGTGTGTGTGTGT	SYNE3	intron	-	-	-	-	-	-	-	-	-
http://www.cagmdb.org/view_table.php?id=106378&minProb=50&submit=Search	106378	chr13	114246076	114246088	pos	T	13	TTTTTTTTTTTTT	CDC16	intron	-	-	-	-	-	-	-	-	-
http://www.cagmdb.org/view_table.php?id=433444&minProb=50&submit=Search	433444	chr5	41069851	41069867	neg	CT	17	CTCTCTCTCTCTCTCTC	MROH2B	intron	-	-	-	-	-	-	-	-	-
http://www.cagmdb.org/view_table.php?id=12509&minProb=50&submit=Search	12509	chr10	51907377	51907389	pos	T	13	TTTTTTTTTTTTT	PRKG1	intron	-	-	-	-	-	-	-	-	-
http://www.cagmdb.org/view_table.php?id=77275&minProb=50&submit=Search	77275	chr12	96283448	96283464	neg	T	17	TTTTTTTTTTTTTTTTT	CDK17	intron	-	-	-	-	-	-	-	-	-
http://www.cagmdb.org/view_table.php?id=297293&minProb=50&submit=Search	297293	chr2	9335072	9335084	pos	TG	13	TGTGTGTGTGTGT	ASAP2	intron	-	-	-	-	-	-	-	-	-
http://www.cagmdb.org/view_table.php?id=291524&minProb=50&submit=Search	291524	chr22	38383787	38383801	neg	A	15	AAAAAAAAAAAAAAA	LOC400927,LOC400927-CSNK1E	utr5,nc_intron,intron	-	-	-	-	-	-	-	-	-
http://www.cagmdb.org/view_table.php?id=454242&minProb=50&submit=Search	454242	chr5	150117528	150117579	neg	GC	52	GCGCGCGCGCGCGCGCGCACACACACACACACACACACACACACACACACAC	PDGFRB	intron	-	-	-	-	-	-	-	-	-
http://www.cagmdb.org/view_table.php?id=210048&minProb=50&submit=Search	210048	chr19	42903726	42903739	neg	A	14	AAAAAAAAAAAAAA	PSG6	intron	-	-	-	-	-	-	-	-	-
http://www.cagmdb.org/view_table.php?id=126470&minProb=50&submit=Search	126470	chr15	25721544	25721585	neg	GT	42	GTGTGTGTGTGTGTGTGTGTGTGTGTGTGTGTGTGTGTGTGT	ATP10A	intron	-	-	-	-	-	-	-	-	-
http://www.cagmdb.org/view_table.php?id=257508&minProb=50&submit=Search	257508	chr1	223363361	223363382	neg	TGC	22	TGCTGCTGCTGCTGCTGCTGCT	SUSD4	cds	SUSD4	1408	43	7	83	43	|TGCTGCTGCTGCTGCTGCTGCT|	TG|CTGCTGCTGCTGCTGCTG|CT	QQQQQQ
http://www.cagmdb.org/view_table.php?id=78590&minProb=50&submit=Search	78590	chr12	102148199	102148212	pos	T	14	TTTTTTTTTTTTTT	PARPBP	utr5,nc_intron,intron	-	-	-	-	-	-	-	-	-
http://www.cagmdb.org/view_table.php?id=9406&minProb=50&submit=Search	9406	chr10	38358536	38358545	pos	T	10	TTTTTTTTTT	HSD17B7P2	nc_intron	-	-	-	-	-	-	-	-	-
http://www.cagmdb.org/view_table.php?id=492920&minProb=50&submit=Search	492920	chr6	152218438	152218450	neg	A	13	AAAAAAAAAAAAA	SYNE1	intron	-	-	-	-	-	-	-	-	-
http://www.cagmdb.org/view_table.php?id=460224&minProb=50&submit=Search	460224	chr5	177212217	177212229	pos	A	13	AAAAAAAAAAAAA	NSD1	intron	-	-	-	-	-	-	-	-	-
http://www.cagmdb.org/view_table.php?id=374019&minProb=50&submit=Search	374019	chr3	142669672	142669690	pos	ATG	19	ATGATGATGATGATGATGA	PLS1	intron	-	-	-	-	-	-	-	-	-
http://www.cagmdb.org/view_table.php?id=320388&minProb=50&submit=Search	320388	chr2	120974780	120974803	pos	GT	24	GTGTGTGTGTGTGTGTGTGTGTGT	GLI2	intron	-	-	-	-	-	-	-	-	-
http://www.cagmdb.org/view_table.php?id=288317&minProb=50&submit=Search	288317	chr22	25950346	25950356	pos	T	11	TTTTTTTTTTT	MYO18B	intron	-	-	-	-	-	-	-	-	-
http://www.cagmdb.org/view_table.php?id=591768&minProb=50&submit=Search	591768	chrX	18761730	18761741	pos	T	12	TTTTTTTTTTTT	PPEF1	intron	-	-	-	-	-	-	-	-	-
http://www.cagmdb.org/view_table.php?id=64459&minProb=50&submit=Search	64459	chr12	33426063	33426099	neg	CA	37	CACACACACACACACACACACACACACACACACACAC	SYT10	intron	-	-	-	-	-	-	-	-	-
http://www.cagmdb.org/view_table.php?id=41198&minProb=50&submit=Search	41198	chr11	58796808	58796817	-	T	10	TTTTTTTTTT	-	-	-	-	-	-	-	-	-	-	-
http://www.cagmdb.org/view_table.php?id=27264&minProb=50&submit=Search	27264	chr10	119588328	119588361	neg	TTTC	34	TTTCTTTCTTTCTTTCTTTCTTTCTTTTTTTTTT	TIAL1	utr5,nc_intron,intron	-	-	-	-	-	-	-	-	-
http://www.cagmdb.org/view_table.php?id=269957&minProb=50&submit=Search	269957	chr20	32704497	32704527	neg	A	31	AAAAAAAAAAAAAAAGAGAGAGAGAGAGAGA	COMMD7	intron	-	-	-	-	-	-	-	-	-
http://www.cagmdb.org/view_table.php?id=82653&minProb=50&submit=Search	82653	chr12	118151279	118151319	neg	GC	41	GCGCGCGCGCGCACACACACACACACACACACACACACACA	TAOK3	intron	-	-	-	-	-	-	-	-	-
http://www.cagmdb.org/view_table.php?id=122838&minProb=50&submit=Search	122838	chr14	95099732	95099772	neg	AC	41	ACACACACACACACACACACACACACACACACACACACACA	DICER1	intron	-	-	-	-	-	-	-	-	-
http://www.cagmdb.org/view_table.php?id=468234&minProb=50&submit=Search	468234	chr6	31678970	31678980	neg	A	11	AAAAAAAAAAA	LY6G5C	intron	-	-	-	-	-	-	-	-	-
http://www.cagmdb.org/view_table.php?id=190278&minProb=50&submit=Search	190278	chr18	41962443	41962454	pos	AT	12	ATATATATATAT	PIK3C3	intron	-	-	-	-	-	-	-	-	-
http://www.cagmdb.org/view_table.php?id=446350&minProb=50&submit=Search	446350	chr5	111113036	111113064	pos	AT	29	ATATATATATATATATATTTTTTTTTTTT	WDR36	intron	-	-	-	-	-	-	-	-	-
http://www.cagmdb.org/view_table.php?id=611753&minProb=50&submit=Search	611753	chrX	120869728	120869737	-	C	10	CCCCCCCCCC	-	-	-	-	-	-	-	-	-	-	-
http://www.cagmdb.org/view_table.php?id=242635&minProb=50&submit=Search	242635	chr1	153663957	153663997	neg	TAC	41	TACTACTACTACTACTACTACTACTACTACTACTACTACTA	ILF2	intron	-	-	-	-	-	-	-	-	-
http://www.cagmdb.org/view_table.php?id=515288&minProb=50&submit=Search	515288	chr7	88795052	88795062	neg,pos	A	11	AAAAAAAAAAA	TEX47,ZNF804B	utr5,intron	-	-	-	-	-	-	-	-	-
http://www.cagmdb.org/view_table.php?id=284401&minProb=50&submit=Search	284401	chr21	39274305	39274326	neg	GA	22	GAGAGAGAGAGAGAGAGAGAGA	BRWD1	intron	-	-	-	-	-	-	-	-	-
http://www.cagmdb.org/view_table.php?id=116624&minProb=50&submit=Search	116624	chr14	67724393	67724409	pos	T	17	TTTTTTTTTTTTTTTTT	RDH12	intron	-	-	-	-	-	-	-	-	-
http://www.cagmdb.org/view_table.php?id=213631&minProb=50&submit=Search	213631	chr19	55191959	55191975	neg	CCT	17	CCTCCTCCTCCTCCTCC	PTPRH	intron	-	-	-	-	-	-	-	-	-
http://www.cagmdb.org/view_table.php?id=468617&minProb=50&submit=Search	468617	chr6	33409706	33409754	pos	TG	49	TGTGTGTGTGTGTGTGTGTGTGTGTGTGTGTGTGTGTGTGTGTGTGTGT	KIFC1	exon,utr3	-	-	-	-	-	-	-	-	-
http://www.cagmdb.org/view_table.php?id=90803&minProb=50&submit=Search	90803	chr13	39044230	39044268	pos	TG	39	TGTGTGTGTGTGTGTGTGTGTGTGTGTGTGTGTGTGTGT	NHLRC3	nc_intron,intron	-	-	-	-	-	-	-	-	-
http://www.cagmdb.org/view_table.php?id=58859&minProb=50&submit=Search	58859	chr12	6936729	6936775	pos	CAG	47	CAGCAGCAGCAGCAGCAGCAGCAGCAGCAGCAGCAGCAGCAGCAGCA	ATN1	cds	ATN1	1461	2065	3	1182	786	|CAGCAGCAGCAGCAGCAGCAGCAGCAGCAGCAGCAGCAGCAGCAGCA|	|CAGCAGCAGCAGCAGCAGCAGCAGCAGCAGCAGCAGCAGCAGCAG|CA	QQQQQQQQQQQQQQQ
http://www.cagmdb.org/view_table.php?id=443610&minProb=50&submit=Search	443610	chr5	96780409	96780420	neg	T	12	TTTTTTTTTTTT	ERAP1	intron	-	-	-	-	-	-	-	-	-
http://www.cagmdb.org/view_table.php?id=98364&minProb=50&submit=Search	98364	chr13	75761061	75761076	pos	AT	16	ATATATATATATATAT	LMO7	utr5,intron	-	-	-	-	-	-	-	-	-
http://www.cagmdb.org/view_table.php?id=318907&minProb=50&submit=Search	318907	chr2	113931471	113931483	pos	T	13	TTTTTTTTTTTTT	ACTR3	nc_intron,intron	-	-	-	-	-	-	-	-	-
http://www.cagmdb.org/view_table.php?id=229813&minProb=50&submit=Search	229813	chr1	66689048	66689064	pos	A	17	AAAAAAAAAAAAAAAAA	SGIP1	intron	-	-	-	-	-	-	-	-	-
http://www.cagmdb.org/view_table.php?id=468245&minProb=50&submit=Search	468245	chr6	31741337	31741395	pos	AC	59	ACACACACACACACACACACACACACACACACACACACACACACACATATTTTTTTTTT	MSH5,MSH5-SAPCD1	nc_intron,intron	-	-	-	-	-	-	-	-	-
http://www.cagmdb.org/view_table.php?id=181070&minProb=50&submit=Search	181070	chr17	78802467	78802484	neg	TTTTTC	18	TTTTTCTTTTTCTTTTTC	USP36	cds	USP36	493	2861	3	143	51	|TTTTTCTTTTTCTTTTTC|	TT|TTTCTTTTTCTTTTT|C	KKKKK
http://www.cagmdb.org/view_table.php?id=259816&minProb=50&submit=Search	259816	chr1	234309016	234309028	pos	A	13	AAAAAAAAAAAAA	SLC35F3	intron	-	-	-	-	-	-	-	-	-
http://www.cagmdb.org/view_table.php?id=601827&minProb=50&submit=Search	601827	chrX	70678935	70678970	neg	TCTCCC	36	TCTCCCTCTCCCTCTCCCTCTCCCTCTCCCTCTCCC	TEX11	intron	-	-	-	-	-	-	-	-	-
http://www.cagmdb.org/view_table.php?id=297306&minProb=50&submit=Search	297306	chr2	9412255	9412266	neg	T	12	TTTTTTTTTTTT	ITGB1BP1	nc_intron,intron,nc_exon	-	-	-	-	-	-	-	-	-
http://www.cagmdb.org/view_table.php?id=305265&minProb=50&submit=Search	305265	chr2	46356134	46356143	pos	C	10	CCCCCCCCCC	EPAS1	intron	-	-	-	-	-	-	-	-	-
http://www.cagmdb.org/view_table.php?id=38937&minProb=50&submit=Search	38937	chr11	43397902	43397951	pos	GT	50	GTGTGTGTGTGTGTGTGTGTGTGTGTGTGTGTGTGTGTGTGTGTGTGTGT	TTC17	intron	-	-	-	-	-	-	-	-	-
http://www.cagmdb.org/view_table.php?id=71918&minProb=50&submit=Search	71918	chr12	71674187	71674199	pos	T	13	TTTTTTTTTTTTT	THAP2	intron	-	-	-	-	-	-	-	-	-
http://www.cagmdb.org/view_table.php?id=353493&minProb=50&submit=Search	353493	chr3	38551638	38551647	neg	G	10	GGGGGGGGGG	SCN5A	intron	-	-	-	-	-	-	-	-	-
http://www.cagmdb.org/view_table.php?id=45004&minProb=50&submit=Search	45004	chr11	75566996	75567010	pos	TCC	15	TCCTCCTCCTCCTCC	SERPINH1	intron	-	-	-	-	-	-	-	-	-
http://www.cagmdb.org/view_table.php?id=420521&minProb=50&submit=Search	420521	chr4	169737794	169737804	neg	A	11	AAAAAAAAAAA	HPF1	intron	-	-	-	-	-	-	-	-	-
http://www.cagmdb.org/view_table.php?id=6639&minProb=50&submit=Search	6639	chr10	27044193	27044204	neg	A	12	AAAAAAAAAAAA	ANKRD26	intron	-	-	-	-	-	-	-	-	-
http://www.cagmdb.org/view_table.php?id=459041&minProb=50&submit=Search	459041	chr5	172373581	172373621	neg	CATC	41	CATCCATCCATCCATCCATCCATCCATCCATCCATCCATCC	SH3PXD2B	intron	-	-	-	-	-	-	-	-	-
http://www.cagmdb.org/view_table.php?id=53840&minProb=50&submit=Search	53840	chr11	118339710	118339742	neg	AC	33	ACACACACACACACACACACACACACACACACA	CD3D	intron	-	-	-	-	-	-	-	-	-
http://www.cagmdb.org/view_table.php?id=1042&minProb=50&submit=Search	1042	chr10	4835623	4835646	pos	TTTTG	24	TTTTGTTTTGTTTTGTTTTGTTTT	AKR1E2	nc_intron,intron	-	-	-	-	-	-	-	-	-
http://www.cagmdb.org/view_table.php?id=318227&minProb=50&submit=Search	318227	chr2	110649148	110649170	neg	CA	23	CACACACACACACACACACACAC	BUB1	intron	-	-	-	-	-	-	-	-	-
http://www.cagmdb.org/view_table.php?id=232868&minProb=50&submit=Search	232868	chr1	81501782	81501810	-	CAG	29	CAGCAGCAGCAGCAGCAGCAGCAGCAGCA	-	-	-	-	-	-	-	-	-	-	-
http://www.cagmdb.org/view_table.php?id=614018&minProb=50&submit=Search	614018	chrX	132097403	132097428	neg	AC	26	ACACACACACACACACACACACACAC	FRMD7	intron	-	-	-	-	-	-	-	-	-
http://www.cagmdb.org/view_table.php?id=222132&minProb=50&submit=Search	222132	chr1	32190357	32190372	pos	TCC	16	TCCTCCTCCTCCTCCT	TXLNA	intron	-	-	-	-	-	-	-	-	-
http://www.cagmdb.org/view_table.php?id=476500&minProb=50&submit=Search	476500	chr6	72392821	72392830	pos	T	10	TTTTTTTTTT	RIMS1	intron	-	-	-	-	-	-	-	-	-
http://www.cagmdb.org/view_table.php?id=165003&minProb=50&submit=Search	165003	chr17	10647529	10647555	neg	TTTTG	27	TTTTGTTTTGTTTTGTTTTGTTTTGTT	MYH3	intron	-	-	-	-	-	-	-	-	-
http://www.cagmdb.org/view_table.php?id=370121&minProb=50&submit=Search	370121	chr3	122759186	122759219	neg	CA	34	CACACACACACACACACACACACACACACACACA	HSPBAP1	intron	-	-	-	-	-	-	-	-	-
http://www.cagmdb.org/view_table.php?id=329534&minProb=50&submit=Search	329534	chr2	165162255	165162264	neg	T	10	TTTTTTTTTT	SCN3A	intron	-	-	-	-	-	-	-	-	-
http://www.cagmdb.org/view_table.php?id=493630&minProb=50&submit=Search	493630	chr6	155245756	155245770	neg,pos	T	15	TTTTTTTTTTTTTTT	TIAM2,TFB1M	nc_intron,intron	-	-	-	-	-	-	-	-	-
http://www.cagmdb.org/view_table.php?id=404181&minProb=50&submit=Search	404181	chr4	87611031	87611063	pos	GT	33	GTGTGTGTGTGTGTGTGTGTGTGTGTGTGTGTG	DSPP	intron	-	-	-	-	-	-	-	-	-
http://www.cagmdb.org/view_table.php?id=348877&minProb=50&submit=Search	348877	chr3	15571773	15571797	neg	A	25	AAAAAAAAAAAAACACACACACACA	HACL1	nc_intron,intron	-	-	-	-	-	-	-	-	-
http://www.cagmdb.org/view_table.php?id=229392&minProb=50&submit=Search	229392	chr1	64673105	64673117	pos	A	13	AAAAAAAAAAAAA	CACHD1	intron	-	-	-	-	-	-	-	-	-
http://www.cagmdb.org/view_table.php?id=197360&minProb=50&submit=Search	197360	chr18	74556357	74556373	pos	TGC	17	TGCTGCTGCTGCTGCTG	CNDP1	cds	CNDP1	43	1464	1	19	93	|TGCTGCTGCTGCTGCTG|	TG|CTGCTGCTGCTGCTG|	LLLLL
http://www.cagmdb.org/view_table.php?id=387684&minProb=50&submit=Search	387684	chr4	9403258	9403295	-	CA	38	CACACACACACACACACACACACACACACACACACACA	-	-	-	-	-	-	-	-	-	-	-
http://www.cagmdb.org/view_table.php?id=130423&minProb=50&submit=Search	130423	chr15	44832105	44832128	neg	AC	24	ACACACACACACACACACACACAC	SORD2P	nc_intron	-	-	-	-	-	-	-	-	-
http://www.cagmdb.org/view_table.php?id=490932&minProb=50&submit=Search	490932	chr6	143061118	143061148	pos	GT	31	GTGTGTGTGTGTGTGTGTGTGTGTGTGTGTG	AIG1	intron	-	-	-	-	-	-	-	-	-
http://www.cagmdb.org/view_table.php?id=312519&minProb=50&submit=Search	312519	chr2	79874390	79874401	pos	A	12	AAAAAAAAAAAA	CTNNA2	intron	-	-	-	-	-	-	-	-	-
http://www.cagmdb.org/view_table.php?id=70465&minProb=50&submit=Search	70465	chr12	65068650	65068686	neg	TG	37	TGTGTGTGTGTGTGTGTGTGTGTGTGTGTGTGTGTGT	WIF1	intron	-	-	-	-	-	-	-	-	-
http://www.cagmdb.org/view_table.php?id=107331&minProb=50&submit=Search	107331	chr14	23275592	23275637	neg	CAT	46	CATCATCATCATCATCATCATCATCTTCCTCCTCCTCCTCCTCCTC	HOMEZ	cds	HOMEZ	17	1590	0	17	1550	|CATCATCATCATCATCATCATCATCTTCCTCCTCCTCCTCCTCCTC|	C|ATCATCATCATCATCATCATCATCTTCCTCCTCCTCCTCCTCCTC|	DDDDDDDDEEEEEEE
http://www.cagmdb.org/view_table.php?id=79035&minProb=50&submit=Search	79035	chr12	104265251	104265269	pos	A	19	AAAAAAAAAAAAAAAAAAA	TXNRD1	intron	-	-	-	-	-	-	-	-	-
http://www.cagmdb.org/view_table.php?id=582825&minProb=50&submit=Search	582825	chr9	129142339	129142356	pos	TG	18	TGTGTGTGTGTGTGTGTG	PTPA	intron	-	-	-	-	-	-	-	-	-
http://www.cagmdb.org/view_table.php?id=443437&minProb=50&submit=Search	443437	chr5	95898092	95898108	neg	A	17	AAAAAAAAAAAAAAAAA	ELL2	intron	-	-	-	-	-	-	-	-	-
http://www.cagmdb.org/view_table.php?id=533631&minProb=50&submit=Search	533631	chr8	15673998	15674012	pos	AC	15	ACACACACACACACA	TUSC3	intron	-	-	-	-	-	-	-	-	-
http://www.cagmdb.org/view_table.php?id=140428&minProb=50&submit=Search	140428	chr15	90499961	90499989	pos	TGTTT	29	TGTTTTGTTTTGTTTTGTTTTGTTTTGTT	IQGAP1	intron	-	-	-	-	-	-	-	-	-
http://www.cagmdb.org/view_table.php?id=574019&minProb=50&submit=Search	574019	chr9	89402683	89402695	neg	A	13	AAAAAAAAAAAAA	SEMA4D	intron	-	-	-	-	-	-	-	-	-
http://www.cagmdb.org/view_table.php?id=43868&minProb=50&submit=Search	43868	chr11	70325462	70325476	pos	AC	15	ACACACACACACACA	PPFIA1	nc_intron,intron	-	-	-	-	-	-	-	-	-
http://www.cagmdb.org/view_table.php?id=200994&minProb=50&submit=Search	200994	chr19	7605148	7605177	pos	GT	30	GTGTGTGTGTGTGTGTGTGTGTGTGTGTGT	CAMSAP3	intron	-	-	-	-	-	-	-	-	-
http://www.cagmdb.org/view_table.php?id=599062&minProb=50&submit=Search	599062	chrX	52677200	52677240	-	TCTT	41	TCTTTCTTTCTTTCTTTCTTTCTTTCTTTCTTTTTTTTTTT	-	-	-	-	-	-	-	-	-	-	-
http://www.cagmdb.org/view_table.php?id=316523&minProb=50&submit=Search	316523	chr2	102342047	102342088	pos	GT	42	GTGTGTGTGTGTGTGTGTGTGTGTGTGTGTGTGTGTGTGTGT	IL1RL1	nc_intron,intron	-	-	-	-	-	-	-	-	-
http://www.cagmdb.org/view_table.php?id=222947&minProb=50&submit=Search	222947	chr1	35738101	35738140	neg	A	40	AAAAAAAAAAAAAATATATATATATATATATATATATATA	CLSPN	intron	-	-	-	-	-	-	-	-	-
http://www.cagmdb.org/view_table.php?id=4757&minProb=50&submit=Search	4757	chr10	19352311	19352324	pos	TG	14	TGTGTGTGTGTGTG	MALRD1	intron	-	-	-	-	-	-	-	-	-
http://www.cagmdb.org/view_table.php?id=137777&minProb=50&submit=Search	137777	chr15	78596441	78596451	neg	T	11	TTTTTTTTTTT	CHRNA3	nc_intron,intron,exon,utr3	-	-	-	-	-	-	-	-	-
http://www.cagmdb.org/view_table.php?id=32688&minProb=50&submit=Search	32688	chr11	13714443	13714453	pos	T	11	TTTTTTTTTTT	FAR1	intron	-	-	-	-	-	-	-	-	-
http://www.cagmdb.org/view_table.php?id=336621&minProb=50&submit=Search	336621	chr2	200605511	200605525	pos	T	15	TTTTTTTTTTTTTTT	AOX1	intron	-	-	-	-	-	-	-	-	-
http://www.cagmdb.org/view_table.php?id=221941&minProb=50&submit=Search	221941	chr1	31433043	31433057	pos	CAG	15	CAGCAGCAGCAGCAG	SERINC2	cds	SERINC2	1101	264	8	76	128	|CAGCAGCAGCAGCAG|	|CAGCAGCAGCAGCAG|	QQQQQ
http://www.cagmdb.org/view_table.php?id=138548&minProb=50&submit=Search	138548	chr15	82010185	82010194	-	T	10	TTTTTTTTTT	-	-	-	-	-	-	-	-	-	-	-
http://www.cagmdb.org/view_table.php?id=18140&minProb=50&submit=Search	18140	chr10	77108408	77108422	neg	A	15	AAAAAAAAAAAAAAA	KCNMA1	intron	-	-	-	-	-	-	-	-	-
http://www.cagmdb.org/view_table.php?id=213571&minProb=50&submit=Search	213571	chr19	55014736	55014753	neg	CAGA	18	CAGACAGACAGACAGACA	GP6	exon,utr3,cds	GP6	654	1191	0	654	412	|CAGACAGACAGACAGACA|	|CAGACAGACAGACAGACA|	LCVSLC
http://www.cagmdb.org/view_table.php?id=608714&minProb=50&submit=Search	608714	chrX	106941372	106941411	neg	GA	40	GAGAGAGAGAGAGAGAGAGAGAGAGAGAGAGAGAGAGAGA	MORC4	exon,utr3	-	-	-	-	-	-	-	-	-
http://www.cagmdb.org/view_table.php?id=231682&minProb=50&submit=Search	231682	chr1	75912661	75912686	pos	TA	26	TATATATATATATATTTTTTTTTTTT	MSH4	intron	-	-	-	-	-	-	-	-	-
http://www.cagmdb.org/view_table.php?id=526154&minProb=50&submit=Search	526154	chr7	138769148	138769163	neg	A	16	AAAAAAAAAAAAAAAA	ATP6V0A4	intron	-	-	-	-	-	-	-	-	-
http://www.cagmdb.org/view_table.php?id=334362&minProb=50&submit=Search	334362	chr2	189572757	189572767	neg	A	11	AAAAAAAAAAA	SLC40A1	intron	-	-	-	-	-	-	-	-	-
http://www.cagmdb.org/view_table.php?id=412101&minProb=50&submit=Search	412101	chr4	127891076	127891089	pos	T	14	TTTTTTTTTTTTTT	PLK4	intron	-	-	-	-	-	-	-	-	-
http://www.cagmdb.org/view_table.php?id=370604&minProb=50&submit=Search	370604	chr3	125279255	125279265	neg	A	11	AAAAAAAAAAA	ZNF148	intron	-	-	-	-	-	-	-	-	-
http://www.cagmdb.org/view_table.php?id=318295&minProb=50&submit=Search	318295	chr2	110963320	110963329	pos	A	10	AAAAAAAAAA	ACOXL	intron	-	-	-	-	-	-	-	-	-
http://www.cagmdb.org/view_table.php?id=143747&minProb=50&submit=Search	143747	chr16	3758052	3758064	neg	A	13	AAAAAAAAAAAAA	CREBBP	intron	-	-	-	-	-	-	-	-	-
http://www.cagmdb.org/view_table.php?id=179561&minProb=50&submit=Search	179561	chr17	72849811	72849825	neg	A	15	AAAAAAAAAAAAAAA	SLC39A11	intron	-	-	-	-	-	-	-	-	-
http://www.cagmdb.org/view_table.php?id=455306&minProb=50&submit=Search	455306	chr5	155491363	155491375	-	T	13	TTTTTTTTTTTTT	-	-	-	-	-	-	-	-	-	-	-
http://www.cagmdb.org/view_table.php?id=469383&minProb=50&submit=Search	469383	chr6	36391906	36391920	neg	T	15	TTTTTTTTTTTTTTT	PXT1	intron	-	-	-	-	-	-	-	-	-
http://www.cagmdb.org/view_table.php?id=148351&minProb=50&submit=Search	148351	chr16	21678408	21678421	-	AT	14	ATATATATATATAT	-	-	-	-	-	-	-	-	-	-	-
http://www.cagmdb.org/view_table.php?id=572322&minProb=50&submit=Search	572322	chr9	81633289	81633325	neg	GT	37	GTGTGTGTGTGTGTGTGTGTGTGTGTGTGTGTGTGTG	TLE1	intron	-	-	-	-	-	-	-	-	-
http://www.cagmdb.org/view_table.php?id=295544&minProb=50&submit=Search	295544	chr2	1137503	1137517	pos	CA	15	CACACACACACACAC	SNTG2	intron	-	-	-	-	-	-	-	-	-
http://www.cagmdb.org/view_table.php?id=579371&minProb=50&submit=Search	579371	chr9	114345662	114345689	neg	TGAA	28	TGAATGAATGAATGAATGAATGAATGAA	AKNA	intron	-	-	-	-	-	-	-	-	-
http://www.cagmdb.org/view_table.php?id=85993&minProb=50&submit=Search	85993	chr12	131292828	131292839	-	T	12	TTTTTTTTTTTT	-	-	-	-	-	-	-	-	-	-	-
http://www.cagmdb.org/view_table.php?id=594488&minProb=50&submit=Search	594488	chrX	30859361	30859392	neg	CA	32	CACACACACACACACACACACACACACACACA	TAB3	intron	-	-	-	-	-	-	-	-	-
http://www.cagmdb.org/view_table.php?id=124743&minProb=50&submit=Search	124743	chr14	102983527	102983542	neg	A	16	AAAAAAAAAAAAAAAA	CDC42BPB	intron	-	-	-	-	-	-	-	-	-
http://www.cagmdb.org/view_table.php?id=31528&minProb=50&submit=Search	31528	chr11	8111182	8111195	neg	A	14	AAAAAAAAAAAAAA	RIC3	nc_intron,intron	-	-	-	-	-	-	-	-	-
http://www.cagmdb.org/view_table.php?id=127054&minProb=50&submit=Search	127054	chr15	28833188	28833197	pos	T	10	TTTTTTTTTT	PDCD6IPP2	nc_intron	-	-	-	-	-	-	-	-	-
http://www.cagmdb.org/view_table.php?id=579525&minProb=50&submit=Search	579525	chr9	115021273	115021306	neg	A	34	AAAAAAAAAAAAGAGAGAGAGAGAGAGAGAGAGA	TNC	intron	-	-	-	-	-	-	-	-	-
http://www.cagmdb.org/view_table.php?id=18772&minProb=50&submit=Search	18772	chr10	80289496	80289515	neg	TTC	20	TTCTTCTTCTTCTTCTTCTT	MAT1A	utr5,exon	-	-	-	-	-	-	-	-	-
http://www.cagmdb.org/view_table.php?id=368203&minProb=50&submit=Search	368203	chr3	113657264	113657300	neg	TGC	37	TGCTGCTGCTGCTGCTGCTGCTGCTGCTGCTGCTGCT	USF3	nc_intron,cds	USF3	2320	4381	0	2320	4125	|TGCTGCTGCTGCTGCTGCTGCTGCTGCTGCTGCTGCT|	TG|CTGCTGCTGCTGCTGCTGCTGCTGCTGCTGCTG|CT	QQQQQQQQQQQ
http://www.cagmdb.org/view_table.php?id=62030&minProb=50&submit=Search	62030	chr12	22062261	22062277	pos	T	17	TTTTTTTTTTTTTTTTT	CMAS	nc_intron,intron	-	-	-	-	-	-	-	-	-
http://www.cagmdb.org/view_table.php?id=107520&minProb=50&submit=Search	107520	chr14	24300644	24300669	pos	GAG	26	GAGGAGGAGGAGGAGGAGGAGGAGGA	NOP9	cds	NOP9	483	1402	1	236	188	|GAGGAGGAGGAGGAGGAGGAGGAGGA|	|GAGGAGGAGGAGGAGGAGGAGGAG|GA	EEEEEEEE
http://www.cagmdb.org/view_table.php?id=591009&minProb=50&submit=Search	591009	chrX	15536503	15536517	pos	A	15	AAAAAAAAAAAAAAA	BMX	intron	-	-	-	-	-	-	-	-	-
http://www.cagmdb.org/view_table.php?id=44891&minProb=50&submit=Search	44891	chr11	75079452	75079464	-	T	13	TTTTTTTTTTTTT	-	-	-	-	-	-	-	-	-	-	-
http://www.cagmdb.org/view_table.php?id=6309&minProb=50&submit=Search	6309	chr10	25466788	25466806	pos	AC	19	ACACACACACACACACACA	GPR158	intron	-	-	-	-	-	-	-	-	-
http://www.cagmdb.org/view_table.php?id=68414&minProb=50&submit=Search	68414	chr12	54961093	54961104	neg	A	12	AAAAAAAAAAAA	TESPA1	nc_intron,intron,utr3	-	-	-	-	-	-	-	-	-
http://www.cagmdb.org/view_table.php?id=31105&minProb=50&submit=Search	31105	chr11	5643115	5643136	pos	AT	22	ATATATATATATTTTTTTTTTT	TRIM6-TRIM34,TRIM34	intron	-	-	-	-	-	-	-	-	-
http://www.cagmdb.org/view_table.php?id=163642&minProb=50&submit=Search	163642	chr17	5434774	5434785	neg	T	12	TTTTTTTTTTTT	C1QBP	intron	-	-	-	-	-	-	-	-	-
http://www.cagmdb.org/view_table.php?id=83868&minProb=50&submit=Search	83868	chr12	122204563	122204579	pos	CCG	17	CCGCCGCCGCCGCCGCC	B3GNT4	utr5,intron,exon	-	-	-	-	-	-	-	-	-
http://www.cagmdb.org/view_table.php?id=455051&minProb=50&submit=Search	455051	chr5	154294977	154295009	pos	TG	33	TGTGTGTGTGTGTGTGTGTGTGTGTGTGTGTGT	GALNT10	intron	-	-	-	-	-	-	-	-	-
http://www.cagmdb.org/view_table.php?id=207247&minProb=50&submit=Search	207247	chr19	32438944	32438973	pos	GAT	30	GATGATGATGATGATGATGATGATGATGAT	DPY19L3	intron	-	-	-	-	-	-	-	-	-
http://www.cagmdb.org/view_table.php?id=206517&minProb=50&submit=Search	206517	chr19	29820636	29820647	pos	T	12	TTTTTTTTTTTT	CCNE1	intron	-	-	-	-	-	-	-	-	-
http://www.cagmdb.org/view_table.php?id=472918&minProb=50&submit=Search	472918	chr6	51903833	51903860	neg	AT	28	ATATATATATATATATATATATATATAT	PKHD1	intron	-	-	-	-	-	-	-	-	-
http://www.cagmdb.org/view_table.php?id=238632&minProb=50&submit=Search	238632	chr1	109656551	109656590	pos	TG	40	TGTGTGTGTGTGTGTGTGTGTGTGTGTGTGTGTGTGTGTG	GSTM4	nc_intron,intron	-	-	-	-	-	-	-	-	-
http://www.cagmdb.org/view_table.php?id=316192&minProb=50&submit=Search	316192	chr2	100964833	100964845	pos	T	13	TTTTTTTTTTTTT	NPAS2	intron	-	-	-	-	-	-	-	-	-
http://www.cagmdb.org/view_table.php?id=65130&minProb=50&submit=Search	65130	chr12	40235780	40235812	pos	TG	33	TGTGTGTGTGTGTGTTTTTTTTTTTTTTTTTTT	LRRK2	intron	-	-	-	-	-	-	-	-	-
http://www.cagmdb.org/view_table.php?id=65588&minProb=50&submit=Search	65588	chr12	42374845	42374857	pos	T	13	TTTTTTTTTTTTT	PPHLN1	intron	-	-	-	-	-	-	-	-	-
http://www.cagmdb.org/view_table.php?id=614492&minProb=50&submit=Search	614492	chrX	134167080	134167095	-	A	16	AAAAAAAAAAAAAAAA	-	-	-	-	-	-	-	-	-	-	-
http://www.cagmdb.org/view_table.php?id=273317&minProb=50&submit=Search	273317	chr20	46563616	46563632	neg	GA	17	GAGAGAGAGAGAGAGAG	SLC13A3	intron	-	-	-	-	-	-	-	-	-
http://www.cagmdb.org/view_table.php?id=551620&minProb=50&submit=Search	551620	chr8	102275337	102275361	neg	CA	25	CACACACACACACACACACACACAC	UBR5	intron	-	-	-	-	-	-	-	-	-
http://www.cagmdb.org/view_table.php?id=517476&minProb=50&submit=Search	517476	chr7	99040294	99040308	neg	CG	15	CGCGCGCGCGCGCGC	SMURF1	intron	-	-	-	-	-	-	-	-	-
http://www.cagmdb.org/view_table.php?id=598038&minProb=50&submit=Search	598038	chrX	47571111	47571142	pos	GT	32	GTGTGTGTGTGTGTGTGTGTGTGTGTGTGTGT	ARAF	intron	-	-	-	-	-	-	-	-	-
http://www.cagmdb.org/view_table.php?id=166663&minProb=50&submit=Search	166663	chr17	17793780	17793820	pos	CAG	41	CAGCAGCAGCAGCAGCAGCAGCAGCAGCAGCAGCAGCAGCA	RAI1	cds	RAI1	831	4849	0	831	4693	|CAGCAGCAGCAGCAGCAGCAGCAGCAGCAGCAGCAGCAGCA|	|CAGCAGCAGCAGCAGCAGCAGCAGCAGCAGCAGCAGCAG|CA	QQQQQQQQQQQQQ
http://www.cagmdb.org/view_table.php?id=220344&minProb=50&submit=Search	220344	chr1	25290555	25290588	neg,pos	GAAT	34	GAATGAATGAATGAATGAATGAATGAATGAATGA	RSRP1,RHD	utr5,nc_intron,intron	-	-	-	-	-	-	-	-	-
http://www.cagmdb.org/view_table.php?id=453932&minProb=50&submit=Search	453932	chr5	148828097	148828107	pos	C	11	CCCCCCCCCCC	ADRB2	exon	-	-	-	-	-	-	-	-	-
http://www.cagmdb.org/view_table.php?id=319775&minProb=50&submit=Search	319775	chr2	118096519	118096531	pos	T	13	TTTTTTTTTTTTT	INSIG2	utr5,intron,exon	-	-	-	-	-	-	-	-	-
http://www.cagmdb.org/view_table.php?id=341773&minProb=50&submit=Search	341773	chr2	223765160	223765181	neg	CAT	22	CATCATCATCATCATCATCATC	AP1S3	nc_intron,intron	-	-	-	-	-	-	-	-	-
http://www.cagmdb.org/view_table.php?id=213799&minProb=50&submit=Search	213799	chr19	55817821	55817837	neg	A	17	AAAAAAAAAAAAAAAAA	NLRP11	utr5,intron	-	-	-	-	-	-	-	-	-
http://www.cagmdb.org/view_table.php?id=541374&minProb=50&submit=Search	541374	chr8	52623906	52623935	neg	TC	30	TCTCTCTCTCTCACACACACACACACACAC	RB1CC1	intron	-	-	-	-	-	-	-	-	-
http://www.cagmdb.org/view_table.php?id=253280&minProb=50&submit=Search	253280	chr1	203020983	203020999	pos	T	17	TTTTTTTTTTTTTTTTT	TMEM183A	nc_intron,intron	-	-	-	-	-	-	-	-	-
http://www.cagmdb.org/view_table.php?id=402290&minProb=50&submit=Search	402290	chr4	78539494	78539509	pos	A	16	AAAAAAAAAAAAAAAA	FRAS1	intron	-	-	-	-	-	-	-	-	-
http://www.cagmdb.org/view_table.php?id=240710&minProb=50&submit=Search	240710	chr1	120558175	120558192	neg	GGC	18	GGCGGCGGCGGCGGCGGC	LOC100996724	nc_intron	-	-	-	-	-	-	-	-	-
http://www.cagmdb.org/view_table.php?id=44128&minProb=50&submit=Search	44128	chr11	71455009	71455019	pos	T	11	TTTTTTTTTTT	NADSYN1	intron	-	-	-	-	-	-	-	-	-
http://www.cagmdb.org/view_table.php?id=135220&minProb=50&submit=Search	135220	chr15	66565087	66565096	neg	A	10	AAAAAAAAAA	LCTL	utr5,nc_intron,intron	-	-	-	-	-	-	-	-	-
http://www.cagmdb.org/view_table.php?id=78197&minProb=50&submit=Search	78197	chr12	100381130	100381169	pos	CATCTCAG	40	CATCTCAGCATCTCAGCATCTCAGCATCTCAGCATCTCAG	SLC17A8	intron	-	-	-	-	-	-	-	-	-
http://www.cagmdb.org/view_table.php?id=303958&minProb=50&submit=Search	303958	chr2	40428424	40428453	neg	CA	30	CACACACACACACACACACACACACACACA	SLC8A1	intron	-	-	-	-	-	-	-	-	-
http://www.cagmdb.org/view_table.php?id=127666&minProb=50&submit=Search	127666	chr15	32101284	32101298	neg,pos	T	15	TTTTTTTTTTTTTTT	CHRNA7,LOC100288637	nc_intron,intron	-	-	-	-	-	-	-	-	-
http://www.cagmdb.org/view_table.php?id=118481&minProb=50&submit=Search	118481	chr14	75732476	75732487	pos	T	12	TTTTTTTTTTTT	TTLL5	intron	-	-	-	-	-	-	-	-	-
http://www.cagmdb.org/view_table.php?id=48070&minProb=50&submit=Search	48070	chr11	90175929	90175952	pos	TG	24	TGTGTGTGTGTGTGTGTGTGTGTG	NAALAD2	intron	-	-	-	-	-	-	-	-	-
http://www.cagmdb.org/view_table.php?id=154675&minProb=50&submit=Search	154675	chr16	58716560	58716589	neg	AC	30	ACACACACACACACACACACACACACACAC	GOT2	intron	-	-	-	-	-	-	-	-	-
http://www.cagmdb.org/view_table.php?id=585534&minProb=50&submit=Search	585534	chrUn_GL000220v1	142901	142931	-	CAGG	31	CAGGCAGGCAGGCAGGCAGGCAGGCAGGCAG	-	-	-	-	-	-	-	-	-	-	-
http://www.cagmdb.org/view_table.php?id=171733&minProb=50&submit=Search	171733	chr17	41567174	41567186	neg	A	13	AAAAAAAAAAAAA	KRT9	intron,utr3	-	-	-	-	-	-	-	-	-
http://www.cagmdb.org/view_table.php?id=494589&minProb=50&submit=Search	494589	chr6	159525993	159526009	-	T	17	TTTTTTTTTTTTTTTTT	-	-	-	-	-	-	-	-	-	-	-
http://www.cagmdb.org/view_table.php?id=103674&minProb=50&submit=Search	103674	chr13	100529958	100529972	pos	GGTGG	15	GGTGGGGTGGGGTGG	PCCA	nc_intron,intron	-	-	-	-	-	-	-	-	-
http://www.cagmdb.org/view_table.php?id=78375&minProb=50&submit=Search	78375	chr12	101308425	101308451	pos	AAT	27	AATAATAATAATAATAATAATAATAAT	UTP20	intron	-	-	-	-	-	-	-	-	-
http://www.cagmdb.org/view_table.php?id=357250&minProb=50&submit=Search	357250	chr3	56571377	56571398	pos	A	22	AAAAAAAAAAAGTTTTTTTTTT	CCDC66	utr5,nc_intron,intron	-	-	-	-	-	-	-	-	-
http://www.cagmdb.org/view_table.php?id=253587&minProb=50&submit=Search	253587	chr1	204245848	204245878	neg	AC	31	ACACACACACACACACACACACACACACACA	PLEKHA6	intron	-	-	-	-	-	-	-	-	-
http://www.cagmdb.org/view_table.php?id=355125&minProb=50&submit=Search	355125	chr3	47101598	47101634	neg	GT	37	GTGTGTGTGTGTGTGTGTGTGTGTGTGTGTGTGTGTG	SETD2	nc_intron,intron	-	-	-	-	-	-	-	-	-
http://www.cagmdb.org/view_table.php?id=116774&minProb=50&submit=Search	116774	chr14	68477605	68477615	pos	T	11	TTTTTTTTTTT	RAD51B	intron	-	-	-	-	-	-	-	-	-
http://www.cagmdb.org/view_table.php?id=3612&minProb=50&submit=Search	3612	chr10	15135193	15135224	neg	TTG	32	TTGTTGTTGTTGTTGTTGTTGTTGTTGTTGTT	NMT2	intron	-	-	-	-	-	-	-	-	-
http://www.cagmdb.org/view_table.php?id=370120&minProb=50&submit=Search	370120	chr3	122752561	122752576	neg	A	16	AAAAAAAAAAAAAAAA	HSPBAP1	intron	-	-	-	-	-	-	-	-	-
http://www.cagmdb.org/view_table.php?id=260264&minProb=50&submit=Search	260264	chr1	235991116	235991128	neg	CA	13	CACACACACACAC	NID1	intron	-	-	-	-	-	-	-	-	-
http://www.cagmdb.org/view_table.php?id=44329&minProb=50&submit=Search	44329	chr11	72597468	72597493	neg	CCCTGC	26	CCCTGCCCCTGCCCCTGCCCCTGCCC	PDE2A	intron	-	-	-	-	-	-	-	-	-
http://www.cagmdb.org/view_table.php?id=283091&minProb=50&submit=Search	283091	chr21	33426778	33426793	pos	TA	16	TATATATATATATATA	IFNGR2	intron	-	-	-	-	-	-	-	-	-
http://www.cagmdb.org/view_table.php?id=138133&minProb=50&submit=Search	138133	chr15	80153172	80153214	pos	GGAGT	43	GGAGTGGAGTGGAGTGGAGTGGAGTGGAGTGGAGTGGAGTGGA	FAH	intron	-	-	-	-	-	-	-	-	-
http://www.cagmdb.org/view_table.php?id=281232&minProb=50&submit=Search	281232	chr21	25599630	25599646	neg	ATAG	17	ATAGATAGATAGATAGA	MRPL39	intron	-	-	-	-	-	-	-	-	-
http://www.cagmdb.org/view_table.php?id=476069&minProb=50&submit=Search	476069	chr6	70281301	70281313	neg	A	13	AAAAAAAAAAAAA	COL9A1	intron	-	-	-	-	-	-	-	-	-
http://www.cagmdb.org/view_table.php?id=339834&minProb=50&submit=Search	339834	chr2	215410131	215410152	neg	AC	22	ACACACACACACACACACACAC	FN1	intron	-	-	-	-	-	-	-	-	-
http://www.cagmdb.org/view_table.php?id=368907&minProb=50&submit=Search	368907	chr3	117027611	117027632	-	TTAT	22	TTATTTATTTATTTATTTATTT	-	-	-	-	-	-	-	-	-	-	-
http://www.cagmdb.org/view_table.php?id=356898&minProb=50&submit=Search	356898	chr3	54879328	54879341	neg,pos	T	14	TTTTTTTTTTTTTT	CACNA2D3,CACNA2D3-AS1	nc_intron,intron	-	-	-	-	-	-	-	-	-
http://www.cagmdb.org/view_table.php?id=542208&minProb=50&submit=Search	542208	chr8	56476756	56476777	pos	TTTTGT	22	TTTTGTTTTTGTTTTTGTTTTT	LOC101929415	nc_intron	-	-	-	-	-	-	-	-	-
http://www.cagmdb.org/view_table.php?id=371539&minProb=50&submit=Search	371539	chr3	130096444	130096454	pos	A	11	AAAAAAAAAAA	ALG1L2	intron	-	-	-	-	-	-	-	-	-
http://www.cagmdb.org/view_table.php?id=143037&minProb=50&submit=Search	143037	chr16	488712	488726	pos	T	15	TTTTTTTTTTTTTTT	RAB11FIP3	intron	-	-	-	-	-	-	-	-	-
http://www.cagmdb.org/view_table.php?id=42242&minProb=50&submit=Search	42242	chr11	63906132	63906156	pos	TG	25	TGTGTGTGTGTGTGTGTGTGTGTGT	MARK2	intron	-	-	-	-	-	-	-	-	-
http://www.cagmdb.org/view_table.php?id=201284&minProb=50&submit=Search	201284	chr19	8536168	8536185	neg	TC	18	TCTCTCTCTCTCTCTCTC	MYO1F	intron	-	-	-	-	-	-	-	-	-
http://www.cagmdb.org/view_table.php?id=164286&minProb=50&submit=Search	164286	chr17	7823348	7823371	pos	AG	24	AGAGAGAGAGAGAGAGAGAGAGAG	DNAH2	intron	-	-	-	-	-	-	-	-	-
http://www.cagmdb.org/view_table.php?id=415989&minProb=50&submit=Search	415989	chr4	147906547	147906556	pos	A	10	AAAAAAAAAA	ARHGAP10	intron	-	-	-	-	-	-	-	-	-
http://www.cagmdb.org/view_table.php?id=71909&minProb=50&submit=Search	71909	chr12	71626210	71626237	neg	AC	28	ACACACACACACACACACACACACACAC	ZFC3H1	intron	-	-	-	-	-	-	-	-	-
http://www.cagmdb.org/view_table.php?id=213027&minProb=50&submit=Search	213027	chr19	53223893	53223911	-	GTTTT	19	GTTTTGTTTTGTTTTGTTT	-	-	-	-	-	-	-	-	-	-	-
http://www.cagmdb.org/view_table.php?id=488018&minProb=50&submit=Search	488018	chr6	129634007	129634019	neg	A	13	AAAAAAAAAAAAA	ARHGAP18	intron	-	-	-	-	-	-	-	-	-
http://www.cagmdb.org/view_table.php?id=520922&minProb=50&submit=Search	520922	chr7	114663437	114663446	pos	T	10	TTTTTTTTTT	FOXP2	nc_intron,intron	-	-	-	-	-	-	-	-	-
http://www.cagmdb.org/view_table.php?id=20276&minProb=50&submit=Search	20276	chr10	87715884	87715894	pos	A	11	AAAAAAAAAAA	PAPSS2	intron	-	-	-	-	-	-	-	-	-
http://www.cagmdb.org/view_table.php?id=191321&minProb=50&submit=Search	191321	chr18	46844143	46844153	neg	A	11	AAAAAAAAAAA	PIAS2	nc_intron,intron	-	-	-	-	-	-	-	-	-
http://www.cagmdb.org/view_table.php?id=59306&minProb=50&submit=Search	59306	chr12	8868458	8868475	pos	GT	18	GTGTGTGTGTGTGTGTGT	A2ML1	intron	-	-	-	-	-	-	-	-	-
http://www.cagmdb.org/view_table.php?id=530240&minProb=50&submit=Search	530240	chr7	157574514	157574536	neg	GA	23	GAGAGAGAGAGAGAGAGAGAGAG	PTPRN2	intron	-	-	-	-	-	-	-	-	-
http://www.cagmdb.org/view_table.php?id=201767&minProb=50&submit=Search	201767	chr19	9998233	9998257	neg	CA	25	CACACACACACACACACACACACAC	COL5A3	intron	-	-	-	-	-	-	-	-	-
http://www.cagmdb.org/view_table.php?id=432014&minProb=50&submit=Search	432014	chr5	33963627	33963643	neg	AAC	17	AACAACAACAACAACAA	SLC45A2	intron	-	-	-	-	-	-	-	-	-
http://www.cagmdb.org/view_table.php?id=547042&minProb=50&submit=Search	547042	chr8	79919159	79919171	neg	A	13	AAAAAAAAAAAAA	MRPS28	intron	-	-	-	-	-	-	-	-	-
http://www.cagmdb.org/view_table.php?id=611594&minProb=50&submit=Search	611594	chrX	120253979	120253998	pos	TGA	20	TGATGATGATGATGATGATG	ZBTB33	cds	ZBTB33	563	1436	0	563	1436	|TGATGATGATGATGATGATG|	T|GATGATGATGATGATGAT|G	DDDDDD
http://www.cagmdb.org/view_table.php?id=154182&minProb=50&submit=Search	154182	chr16	57037315	57037324	pos	C	10	CCCCCCCCCC	NLRC5	intron	-	-	-	-	-	-	-	-	-
http://www.cagmdb.org/view_table.php?id=611575&minProb=50&submit=Search	611575	chrX	120160175	120160187	pos	T	13	TTTTTTTTTTTTT	RHOXF2B,RHOXF2	intron	-	-	-	-	-	-	-	-	-
http://www.cagmdb.org/view_table.php?id=130402&minProb=50&submit=Search	130402	chr15	44736722	44736732	pos	T	11	TTTTTTTTTTT	TRIM69	utr5,intron	-	-	-	-	-	-	-	-	-
http://www.cagmdb.org/view_table.php?id=68656&minProb=50&submit=Search	68656	chr12	56167952	56167999	neg	AC	48	ACACACACACACACACACACACACACACACACACACACACACACACAC	SMARCC2	intron	-	-	-	-	-	-	-	-	-
http://www.cagmdb.org/view_table.php?id=237213&minProb=50&submit=Search	237213	chr1	103003300	103003311	neg	A	12	AAAAAAAAAAAA	COL11A1	nc_intron,intron	-	-	-	-	-	-	-	-	-
http://www.cagmdb.org/view_table.php?id=386869&minProb=50&submit=Search	386869	chr4	5526389	5526403	pos	T	15	TTTTTTTTTTTTTTT	LINC01587	nc_intron	-	-	-	-	-	-	-	-	-
http://www.cagmdb.org/view_table.php?id=208168&minProb=50&submit=Search	208168	chr19	35767032	35767043	pos	CT	12	CTCTCTCTCTCT	PROSER3	intron	-	-	-	-	-	-	-	-	-
http://www.cagmdb.org/view_table.php?id=242212&minProb=50&submit=Search	242212	chr1	151566309	151566328	pos	TC	20	TCTCTCTCTCTCTCTCTCTC	TUFT1	intron	-	-	-	-	-	-	-	-	-
http://www.cagmdb.org/view_table.php?id=191101&minProb=50&submit=Search	191101	chr18	45858872	45858882	neg	T	11	TTTTTTTTTTT	EPG5	intron	-	-	-	-	-	-	-	-	-
http://www.cagmdb.org/view_table.php?id=225141&minProb=50&submit=Search	225141	chr1	45007127	45007157	neg	TG	31	TGTGTGTGTGTGTGTGTGTGTGTGTGTGTGT	HECTD3	intron	-	-	-	-	-	-	-	-	-
http://www.cagmdb.org/view_table.php?id=534036&minProb=50&submit=Search	534036	chr8	17543190	17543232	pos	AC	43	ACACACACACACACACACACACACACAAACACACACACACACA	SLC7A2	utr5,intron	-	-	-	-	-	-	-	-	-
http://www.cagmdb.org/view_table.php?id=593030&minProb=50&submit=Search	593030	chrX	24518838	24518880	pos	CA	43	CACACACACACACACACACACACACACACACACACACACACAC	PDK3	intron	-	-	-	-	-	-	-	-	-
http://www.cagmdb.org/view_table.php?id=377790&minProb=50&submit=Search	377790	chr3	161221959	161221988	pos	T	30	TTTTTTTTTTTTTTTTTTTTTTTTTTTTTT	NMD3	utr5,intron	-	-	-	-	-	-	-	-	-
http://www.cagmdb.org/view_table.php?id=243507&minProb=50&submit=Search	243507	chr1	156944449	156944482	neg	CATT	34	CATTCATTCATTCATTCATTCATTCATTCATTCA	ARHGEF11	intron	-	-	-	-	-	-	-	-	-
http://www.cagmdb.org/view_table.php?id=103543&minProb=50&submit=Search	103543	chr13	99982754	99982782	pos	CCA	29	CCACCACCACCACCACCACCACCACCACC	ZIC2	cds	ZIC2	689	881	0	689	357	|CCACCACCACCACCACCACCACCACCACC|	C|CACCACCACCACCACCACCACCACCAC|C	HHHHHHHHH
http://www.cagmdb.org/view_table.php?id=292793&minProb=50&submit=Search	292793	chr22	43392780	43392819	-	GA	40	GAGAGAGAGAGAGAGAGAGAGAGAACGAGAGAGAGAGAGA	-	-	-	-	-	-	-	-	-	-	-
http://www.cagmdb.org/view_table.php?id=347219&minProb=50&submit=Search	347219	chr3	7452559	7452587	pos	TG	29	TGTGTGTGTGTGTGTGTGTGTGTGTGTGT	GRM7	intron	-	-	-	-	-	-	-	-	-
http://www.cagmdb.org/view_table.php?id=332343&minProb=50&submit=Search	332343	chr2	178612606	178612616	neg,pos	T	11	TTTTTTTTTTT	TTN-AS1,TTN	nc_intron,intron	-	-	-	-	-	-	-	-	-
http://www.cagmdb.org/view_table.php?id=3738&minProb=50&submit=Search	3738	chr10	15608403	15608424	neg	AC	22	ACACACACACACACACACACAC	ITGA8	intron	-	-	-	-	-	-	-	-	-
http://www.cagmdb.org/view_table.php?id=245272&minProb=50&submit=Search	245272	chr1	165409493	165409521	neg	AC	29	ACACACACACACACACACACACACACACA	RXRG	intron	-	-	-	-	-	-	-	-	-
http://www.cagmdb.org/view_table.php?id=128358&minProb=50&submit=Search	128358	chr15	35372206	35372215	neg	A	10	AAAAAAAAAA	DPH6	intron	-	-	-	-	-	-	-	-	-
http://www.cagmdb.org/view_table.php?id=105732&minProb=50&submit=Search	105732	chr13	110211628	110211642	neg	AAAAT	15	AAAATAAAATAAAAT	COL4A1	intron	-	-	-	-	-	-	-	-	-
http://www.cagmdb.org/view_table.php?id=216698&minProb=50&submit=Search	216698	chr1	10442251	10442260	pos	T	10	TTTTTTTTTT	CENPS,CENPS-CORT	nc_intron,intron	-	-	-	-	-	-	-	-	-
http://www.cagmdb.org/view_table.php?id=504490&minProb=50&submit=Search	504490	chr7	36620897	36620923	neg	ATGA	27	ATGAATGAATGAATGAATGAATGAATG	AOAH	intron	-	-	-	-	-	-	-	-	-
http://www.cagmdb.org/view_table.php?id=28331&minProb=50&submit=Search	28331	chr10	124984992	124985001	pos	A	10	AAAAAAAAAA	ZRANB1	utr3,cds	ZRANB1	2126	0	8	218	-9	|A|AAAAAAAAA	||	-
http://www.cagmdb.org/view_table.php?id=332363&minProb=50&submit=Search	332363	chr2	178713382	178713412	neg	ACAAA	31	ACAAAACAAAACAAAACAAAACAAAACAAAA	TTN	intron	-	-	-	-	-	-	-	-	-
http://www.cagmdb.org/view_table.php?id=415458&minProb=50&submit=Search	415458	chr4	145155481	145155491	neg	A	11	AAAAAAAAAAA	OTUD4	intron	-	-	-	-	-	-	-	-	-
http://www.cagmdb.org/view_table.php?id=435814&minProb=50&submit=Search	435814	chr5	56928956	56928982	neg	CT	27	CTCTCTCTCTCTCTCACACACACACAC	MIER3	intron	-	-	-	-	-	-	-	-	-
http://www.cagmdb.org/view_table.php?id=71703&minProb=50&submit=Search	71703	chr12	70635586	70635612	neg	AAAC	27	AAACAAACAAACAAACAAACAAACAAA	PTPRB	intron	-	-	-	-	-	-	-	-	-
http://www.cagmdb.org/view_table.php?id=376423&minProb=50&submit=Search	376423	chr3	154292727	154292761	neg	AC	35	ACACACACACACACACACACACACACACACACACA	DHX36	intron	-	-	-	-	-	-	-	-	-
http://www.cagmdb.org/view_table.php?id=448592&minProb=50&submit=Search	448592	chr5	122829776	122829811	pos	AC	36	ACACACACACACACACACACACACACACACACACAC	SNX2	exon,utr3	-	-	-	-	-	-	-	-	-
http://www.cagmdb.org/view_table.php?id=485392&minProb=50&submit=Search	485392	chr6	115943224	115943236	neg	T	13	TTTTTTTTTTTTT	FRK	intron	-	-	-	-	-	-	-	-	-
http://www.cagmdb.org/view_table.php?id=175075&minProb=50&submit=Search	175075	chr17	55047186	55047218	pos	GT	33	GTGTGTGTGTGTGTGTGTGTGTGTGTGTGTGTG	STXBP4	intron	-	-	-	-	-	-	-	-	-
http://www.cagmdb.org/view_table.php?id=51381&minProb=50&submit=Search	51381	chr11	107442869	107442904	neg	GGAG	36	GGAGGGAGGGAGGGAGGAAGGAAGGAAGGAAGGAAG	CWF19L2	intron	-	-	-	-	-	-	-	-	-
http://www.cagmdb.org/view_table.php?id=377792&minProb=50&submit=Search	377792	chr3	161233114	161233128	pos	T	15	TTTTTTTTTTTTTTT	NMD3	intron	-	-	-	-	-	-	-	-	-
http://www.cagmdb.org/view_table.php?id=26537&minProb=50&submit=Search	26537	chr10	116455639	116455648	pos	T	10	TTTTTTTTTT	PNLIPRP3	intron	-	-	-	-	-	-	-	-	-
http://www.cagmdb.org/view_table.php?id=348657&minProb=50&submit=Search	348657	chr3	14485105	14485117	pos	T	13	TTTTTTTTTTTTT	SLC6A6	nc_exon,exon,utr3	-	-	-	-	-	-	-	-	-
http://www.cagmdb.org/view_table.php?id=410745&minProb=50&submit=Search	410745	chr4	120818257	120818272	neg	CA	16	CACACACACACACACA	PRDM5	intron	-	-	-	-	-	-	-	-	-
http://www.cagmdb.org/view_table.php?id=509420&minProb=50&submit=Search	509420	chr7	64544440	64544471	neg	AC	32	ACACACACACACACACACACACACACACACAC	ZNF680	intron	-	-	-	-	-	-	-	-	-
http://www.cagmdb.org/view_table.php?id=580959&minProb=50&submit=Search	580959	chr9	121283672	121283708	neg,pos	TTCA	37	TTCATTCATTCATTCATTCATTCATTCATTCATTCAT	GSN-AS1,GSN	utr5,intron,nc_exon	-	-	-	-	-	-	-	-	-
http://www.cagmdb.org/view_table.php?id=131983&minProb=50&submit=Search	131983	chr15	52214741	52214754	neg	T	14	TTTTTTTTTTTTTT	MYO5C	intron	-	-	-	-	-	-	-	-	-
http://www.cagmdb.org/view_table.php?id=350826&minProb=50&submit=Search	350826	chr3	25569982	25570021	pos	AC	40	ACACACACACACACACACACACACACACACACACACACAC	RARB	nc_intron,intron	-	-	-	-	-	-	-	-	-
http://www.cagmdb.org/view_table.php?id=54328&minProb=50&submit=Search	54328	chr11	120477082	120477120	pos	TTG	39	TTGTTGTTGTTGTTGTTGTTGTTGTTGTTGTTGTTGTTG	ARHGEF12	intron	-	-	-	-	-	-	-	-	-
http://www.cagmdb.org/view_table.php?id=252266&minProb=50&submit=Search	252266	chr1	198742042	198742053	pos	A	12	AAAAAAAAAAAA	PTPRC	intron	-	-	-	-	-	-	-	-	-
http://www.cagmdb.org/view_table.php?id=515138&minProb=50&submit=Search	515138	chr7	88075452	88075499	pos	GT	48	GTGTGTGTGTGTCTGTGTGTGTGTGTGAGTGTGAGAGAGAGAGAGAGA	ADAM22	intron	-	-	-	-	-	-	-	-	-
http://www.cagmdb.org/view_table.php?id=382740&minProb=50&submit=Search	382740	chr3	184711346	184711366	neg	TCC	21	TCCTCCTCCTCCTCCTCCTCC	MAGEF1	cds	MAGEF1	448	455	0	448	455	|TCCTCCTCCTCCTCCTCCTCC|	TC|CTCCTCCTCCTCCTCCTC|C	EEEEEE
http://www.cagmdb.org/view_table.php?id=242820&minProb=50&submit=Search	242820	chr1	154219977	154219997	neg	GTTTT	21	GTTTTGTTTTGTTTTTTTTTT	C1orf43	utr5,intron	-	-	-	-	-	-	-	-	-
http://www.cagmdb.org/view_table.php?id=54494&minProb=50&submit=Search	54494	chr11	121304570	121304579	pos	T	10	TTTTTTTTTT	SC5D	intron	-	-	-	-	-	-	-	-	-
http://www.cagmdb.org/view_table.php?id=540203&minProb=50&submit=Search	540203	chr8	46591275	46591284	neg	T	10	TTTTTTTTTT	ASNSP1	nc_intron	-	-	-	-	-	-	-	-	-
http://www.cagmdb.org/view_table.php?id=553161&minProb=50&submit=Search	553161	chr8	109523216	109523230	pos	T	15	TTTTTTTTTTTTTTT	PKHD1L1	intron	-	-	-	-	-	-	-	-	-
http://www.cagmdb.org/view_table.php?id=440549&minProb=50&submit=Search	440549	chr5	81254206	81254228	neg,pos	TTG	23	TTGTTGTTGTTGTTGTTGTTGTT	CKMT2,CKMT2-AS1	nc_intron,intron	-	-	-	-	-	-	-	-	-
http://www.cagmdb.org/view_table.php?id=268312&minProb=50&submit=Search	268312	chr20	23635183	23635207	neg	CA	25	CACACACACACACACACACACACAC	CST3	intron	-	-	-	-	-	-	-	-	-
http://www.cagmdb.org/view_table.php?id=103278&minProb=50&submit=Search	103278	chr13	98883229	98883254	neg	TGT	26	TGTTGTTGTTGTTGTTGTTGTTGTTG	DOCK9	intron	-	-	-	-	-	-	-	-	-
http://www.cagmdb.org/view_table.php?id=277378&minProb=50&submit=Search	277378	chr20	63532374	63532396	neg	TGTGTC	23	TGTGTCTGTGTCTGTGTCTGTGT	PTK6	intron,utr3	-	-	-	-	-	-	-	-	-
http://www.cagmdb.org/view_table.php?id=545591&minProb=50&submit=Search	545591	chr8	73071754	73071768	neg	A	15	AAAAAAAAAAAAAAA	SBSPON	intron	-	-	-	-	-	-	-	-	-
http://www.cagmdb.org/view_table.php?id=485516&minProb=50&submit=Search	485516	chr6	116657005	116657025	neg	AC	21	ACACACACACACACACACACA	ZUFSP	intron	-	-	-	-	-	-	-	-	-
http://www.cagmdb.org/view_table.php?id=464570&minProb=50&submit=Search	464570	chr6	15593089	15593102	neg	A	14	AAAAAAAAAAAAAA	DTNBP1	nc_intron,intron	-	-	-	-	-	-	-	-	-
http://www.cagmdb.org/view_table.php?id=133308&minProb=50&submit=Search	133308	chr15	58599751	58599762	neg	A	12	AAAAAAAAAAAA	ADAM10	intron	-	-	-	-	-	-	-	-	-
http://www.cagmdb.org/view_table.php?id=288422&minProb=50&submit=Search	288422	chr22	26313572	26313617	pos	AC	46	ACACACACACACACACACACACACACACACACGCACACACACACAC	SEZ6L	intron	-	-	-	-	-	-	-	-	-
http://www.cagmdb.org/view_table.php?id=526138&minProb=50&submit=Search	526138	chr7	138732852	138732864	neg	A	13	AAAAAAAAAAAAA	ATP6V0A4	intron	-	-	-	-	-	-	-	-	-
http://www.cagmdb.org/view_table.php?id=372613&minProb=50&submit=Search	372613	chr3	136023216	136023247	pos	TGTTT	32	TGTTTTGTTTTGTTTTGTTTTGTTTTGTTTTG	PPP2R3A	utr5,intron	-	-	-	-	-	-	-	-	-
http://www.cagmdb.org/view_table.php?id=317881&minProb=50&submit=Search	317881	chr2	108798709	108798740	pos	AC	32	ACACACACACACACACACACACACACACACAC	CCDC138	utr5,nc_intron,intron	-	-	-	-	-	-	-	-	-
http://www.cagmdb.org/view_table.php?id=279628&minProb=50&submit=Search	279628	chr21	18372099	18372139	neg	TG	41	TGTGTGTGTGTGTGTGTGTGTGTGTGTGTGTGTGTGTGTGT	TMPRSS15	intron	-	-	-	-	-	-	-	-	-
http://www.cagmdb.org/view_table.php?id=591773&minProb=50&submit=Search	591773	chrX	18782414	18782429	pos	T	16	TTTTTTTTTTTTTTTT	PPEF1	intron	-	-	-	-	-	-	-	-	-
http://www.cagmdb.org/view_table.php?id=354280&minProb=50&submit=Search	354280	chr3	42557558	42557571	neg	A	14	AAAAAAAAAAAAAA	SEC22C	intron	-	-	-	-	-	-	-	-	-
http://www.cagmdb.org/view_table.php?id=93051&minProb=50&submit=Search	93051	chr13	49792545	49792562	neg	GCG	18	GCGGCGGCGGCGGCGGCG	KPNA3	utr5,exon	-	-	-	-	-	-	-	-	-
http://www.cagmdb.org/view_table.php?id=518605&minProb=50&submit=Search	518605	chr7	103185325	103185365	neg	TG	41	TGTGTGTGTGTGTGTGTGTGTGTGTGTGTGTGTGTGTGTGT	DPY19L2P2	nc_intron	-	-	-	-	-	-	-	-	-
http://www.cagmdb.org/view_table.php?id=440550&minProb=50&submit=Search	440550	chr5	81257142	81257183	neg,pos	GT	42	GTGTGTGTGTGTGTGTGTGTGTGTGTGTGTGTGTGTGTGTGT	CKMT2,CKMT2-AS1	nc_intron,intron	-	-	-	-	-	-	-	-	-
http://www.cagmdb.org/view_table.php?id=407034&minProb=50&submit=Search	407034	chr4	102021609	102021621	pos	TA	13	TATATATATATAT	BANK1	intron	-	-	-	-	-	-	-	-	-
http://www.cagmdb.org/view_table.php?id=210060&minProb=50&submit=Search	210060	chr19	43025161	43025185	neg	AC	25	ACACACACACACACACACACACACA	PSG11	intron	-	-	-	-	-	-	-	-	-
http://www.cagmdb.org/view_table.php?id=263380&minProb=50&submit=Search	263380	chr20	417396	417423	pos	TG	28	TGTGTGTGTGTGTGTGTGTGTGTGTGTG	RBCK1	utr5,nc_intron,intron	-	-	-	-	-	-	-	-	-
http://www.cagmdb.org/view_table.php?id=284925&minProb=50&submit=Search	284925	chr21	41442007	41442039	pos	GT	33	GTGTGTGTGTGTGTGTGTGCGTGTGTGTGTGTG	MX1	intron	-	-	-	-	-	-	-	-	-
http://www.cagmdb.org/view_table.php?id=197913&minProb=50&submit=Search	197913	chr18	77268543	77268570	pos	CCT	28	CCTCCTCCTCCTCCTCCTCCTCCTCCTC	GALR1	intron	-	-	-	-	-	-	-	-	-
http://www.cagmdb.org/view_table.php?id=260114&minProb=50&submit=Search	260114	chr1	235380162	235380214	pos	TG	53	TGTGTGTGTGTGTGTGTGTGTGTGTGTGTGTGTGTGTGTGTGTGTGTGTGTGT	TBCE	utr5,intron	-	-	-	-	-	-	-	-	-
http://www.cagmdb.org/view_table.php?id=122327&minProb=50&submit=Search	122327	chr14	92837499	92837525	pos	T	27	TTTTTTTTTTTGTTTGTTTGTTTGTTT	GOLGA5	intron	-	-	-	-	-	-	-	-	-
http://www.cagmdb.org/view_table.php?id=164296&minProb=50&submit=Search	164296	chr17	7848541	7848573	pos	CAC	33	CACCACCACCACCACCACCACCACCACCACCAC	KDM6B	cds	KDM6B	2252	2647	7	995	1155	|CACCACCACCACCACCACCACCACCACCACCAC|	C|ACCACCACCACCACCACCACCACCACCACC|AC	TTTTTTTTTT
http://www.cagmdb.org/view_table.php?id=12270&minProb=50&submit=Search	12270	chr10	50743028	50743059	pos	GTGC	32	GTGCGTGCGTGCGTGCGTGTGTGTGTGTGTGT	ASAH2B	utr5,nc_intron,intron	-	-	-	-	-	-	-	-	-
http://www.cagmdb.org/view_table.php?id=68319&minProb=50&submit=Search	68319	chr12	54536717	54536729	pos	A	13	AAAAAAAAAAAAA	NCKAP1L	intron	-	-	-	-	-	-	-	-	-
http://www.cagmdb.org/view_table.php?id=417440&minProb=50&submit=Search	417440	chr4	154797020	154797030	pos	T	11	TTTTTTTTTTT	RBM46	intron	-	-	-	-	-	-	-	-	-
http://www.cagmdb.org/view_table.php?id=336676&minProb=50&submit=Search	336676	chr2	200913995	200914009	neg	A	15	AAAAAAAAAAAAAAA	ORC2	nc_intron,intron	-	-	-	-	-	-	-	-	-
http://www.cagmdb.org/view_table.php?id=33342&minProb=50&submit=Search	33342	chr11	17089651	17089679	neg	GT	29	GTGTGTGTGTGTGTGTCTGTGTGTGTGTG	PIK3C2A	exon,utr3	-	-	-	-	-	-	-	-	-
http://www.cagmdb.org/view_table.php?id=192629&minProb=50&submit=Search	192629	chr18	53215359	53215368	pos	A	10	AAAAAAAAAA	DCC	intron	-	-	-	-	-	-	-	-	-
http://www.cagmdb.org/view_table.php?id=349632&minProb=50&submit=Search	349632	chr3	19450003	19450019	pos	TGCTC	17	TGCTCTGCTCTGCTCTG	KCNH8	intron	-	-	-	-	-	-	-	-	-
http://www.cagmdb.org/view_table.php?id=200691&minProb=50&submit=Search	200691	chr19	6908665	6908677	pos	T	13	TTTTTTTTTTTTT	ADGRE1	intron	-	-	-	-	-	-	-	-	-
http://www.cagmdb.org/view_table.php?id=473101&minProb=50&submit=Search	473101	chr6	52903595	52903609	neg	A	15	AAAAAAAAAAAAAAA	GSTA3	intron	-	-	-	-	-	-	-	-	-
http://www.cagmdb.org/view_table.php?id=384115&minProb=50&submit=Search	384115	chr3	190627310	190627319	pos	T	10	TTTTTTTTTT	IL1RAP	intron	-	-	-	-	-	-	-	-	-
http://www.cagmdb.org/view_table.php?id=348658&minProb=50&submit=Search	348658	chr3	14485160	14485192	pos	GT	33	GTGTGTGTGTGTGTGTGTATCGTGTGTGTGTGT	SLC6A6	nc_exon,exon,utr3	-	-	-	-	-	-	-	-	-
http://www.cagmdb.org/view_table.php?id=369875&minProb=50&submit=Search	369875	chr3	121781633	121781681	neg	AC	49	ACACACACACACACACACACACACACACACAATATATGTGTGTGTGTGT	IQCB1	nc_intron,intron	-	-	-	-	-	-	-	-	-
http://www.cagmdb.org/view_table.php?id=232112&minProb=50&submit=Search	232112	chr1	77966823	77966836	neg	A	14	AAAAAAAAAAAAAA	FUBP1	nc_intron,intron	-	-	-	-	-	-	-	-	-
http://www.cagmdb.org/view_table.php?id=241858&minProb=50&submit=Search	241858	chr1	150343238	150343266	pos	A	29	AAAAAAAAAAAATATATATATATATATAT	PRPF3	nc_intron,intron	-	-	-	-	-	-	-	-	-
http://www.cagmdb.org/view_table.php?id=158502&minProb=50&submit=Search	158502	chr16	74332528	74332556	neg	GGGGA	29	GGGGAGGGGAGGGGAGGGGAGGGGAGGGG	LOC283922	nc_exon	-	-	-	-	-	-	-	-	-
http://www.cagmdb.org/view_table.php?id=255639&minProb=50&submit=Search	255639	chr1	214364767	214364806	neg	GT	40	GTGTGTGTGTGTGTGTGTGTGTGTGTGTGTGTGTGTGTGT	PTPN14	intron	-	-	-	-	-	-	-	-	-
http://www.cagmdb.org/view_table.php?id=491329&minProb=50&submit=Search	491329	chr6	144774410	144774421	pos	T	12	TTTTTTTTTTTT	UTRN	intron	-	-	-	-	-	-	-	-	-
http://www.cagmdb.org/view_table.php?id=162776&minProb=50&submit=Search	162776	chr17	2236702	2236752	neg	CA	51	CACACACACACACACACACACACACACACACACACACACACACACACACAC	SMG6	utr5,intron	-	-	-	-	-	-	-	-	-
http://www.cagmdb.org/view_table.php?id=561453&minProb=50&submit=Search	561453	chr9	4125634	4125655	neg	GT	22	GTGTGTGTGTGTGTGTGTGTGT	GLIS3	intron	-	-	-	-	-	-	-	-	-
http://www.cagmdb.org/view_table.php?id=460245&minProb=50&submit=Search	460245	chr5	177302736	177302747	neg	C	12	CCCCCCCCCCCC	RAB24	nc_intron,intron	-	-	-	-	-	-	-	-	-
http://www.cagmdb.org/view_table.php?id=212917&minProb=50&submit=Search	212917	chr19	52774459	52774473	neg	A	15	AAAAAAAAAAAAAAA	ZNF600	utr5,intron	-	-	-	-	-	-	-	-	-
http://www.cagmdb.org/view_table.php?id=395164&minProb=50&submit=Search	395164	chr4	42590919	42590929	neg	A	11	AAAAAAAAAAA	ATP8A1	intron	-	-	-	-	-	-	-	-	-
http://www.cagmdb.org/view_table.php?id=428318&minProb=50&submit=Search	428318	chr5	17275945	17275970	pos	CT	26	CTCTCTCTCTCTCTCTCTCTCTCTCT	BASP1	exon,utr3	-	-	-	-	-	-	-	-	-
http://www.cagmdb.org/view_table.php?id=343770&minProb=50&submit=Search	343770	chr2	232406988	232407006	pos	AC	19	ACACACACACACACACACA	ALPPL2	intron	-	-	-	-	-	-	-	-	-
http://www.cagmdb.org/view_table.php?id=457992&minProb=50&submit=Search	457992	chr5	167755414	167755423	pos	T	10	TTTTTTTTTT	TENM2	intron	-	-	-	-	-	-	-	-	-
http://www.cagmdb.org/view_table.php?id=339837&minProb=50&submit=Search	339837	chr2	215423181	215423212	neg	CA	32	CACACACACACACACACACACACACACACACA	FN1	intron	-	-	-	-	-	-	-	-	-
http://www.cagmdb.org/view_table.php?id=583522&minProb=50&submit=Search	583522	chr9	131604886	131604914	neg	GT	29	GTGTGTGTGTGTGTGTGTGTGTGTGTGTG	RAPGEF1	intron	-	-	-	-	-	-	-	-	-
http://www.cagmdb.org/view_table.php?id=122047&minProb=50&submit=Search	122047	chr14	91490480	91490489	neg	T	10	TTTTTTTTTT	PPP4R3A	intron	-	-	-	-	-	-	-	-	-
http://www.cagmdb.org/view_table.php?id=472386&minProb=50&submit=Search	472386	chr6	49470141	49470153	pos	T	13	TTTTTTTTTTTTT	CENPQ	utr5,intron	-	-	-	-	-	-	-	-	-
http://www.cagmdb.org/view_table.php?id=238420&minProb=50&submit=Search	238420	chr1	108796793	108796804	pos	T	12	TTTTTTTTTTTT	STXBP3	intron	-	-	-	-	-	-	-	-	-
http://www.cagmdb.org/view_table.php?id=297750&minProb=50&submit=Search	297750	chr2	11133282	11133300	pos	TC	19	TCTCTCTCTCTCTCTCTCT	C2orf50	utr5,exon	-	-	-	-	-	-	-	-	-
http://www.cagmdb.org/view_table.php?id=568527&minProb=50&submit=Search	568527	chr9	38414034	38414064	neg	CA	31	CACACACACACACACACACACACACACACAC	IGFBPL1	intron	-	-	-	-	-	-	-	-	-
http://www.cagmdb.org/view_table.php?id=20475&minProb=50&submit=Search	20475	chr10	88602551	88602566	pos	T	16	TTTTTTTTTTTTTTTT	LIPJ	intron	-	-	-	-	-	-	-	-	-
http://www.cagmdb.org/view_table.php?id=567479&minProb=50&submit=Search	567479	chr9	33912105	33912115	pos	T	11	TTTTTTTTTTT	UBE2R2	intron	-	-	-	-	-	-	-	-	-
http://www.cagmdb.org/view_table.php?id=137651&minProb=50&submit=Search	137651	chr15	78017965	78017976	neg	A	12	AAAAAAAAAAAA	TBC1D2B	intron	-	-	-	-	-	-	-	-	-
http://www.cagmdb.org/view_table.php?id=334280&minProb=50&submit=Search	334280	chr2	189088560	189088579	neg	AATG	20	AATGAATGAATGAATGAATG	COL5A2	intron	-	-	-	-	-	-	-	-	-
http://www.cagmdb.org/view_table.php?id=384742&minProb=50&submit=Search	384742	chr3	193554634	193554687	neg,pos	TG	54	TGTGTGTGTGTGATGCGTGCGTGTGTGTGTGTGTGTGTGTGTGTGTGTGTGTGT	ATP13A4-AS1,ATP13A4	nc_intron,intron,nc_exon	-	-	-	-	-	-	-	-	-
http://www.cagmdb.org/view_table.php?id=528719&minProb=50&submit=Search	528719	chr7	150687106	150687155	pos	GT	50	GTGTGTGTGTGTGTGTGTGTGTGTGTGTGTGTGTGTGTGTGTGTGTGTGT	GIMAP2	intron	-	-	-	-	-	-	-	-	-
http://www.cagmdb.org/view_table.php?id=304445&minProb=50&submit=Search	304445	chr2	42695749	42695761	pos	T	13	TTTTTTTTTTTTT	MTA3	intron	-	-	-	-	-	-	-	-	-
http://www.cagmdb.org/view_table.php?id=275128&minProb=50&submit=Search	275128	chr20	53571861	53571870	neg,pos	A	10	AAAAAAAAAA	ZNF217,LOC101927770	nc_intron,intron	-	-	-	-	-	-	-	-	-
http://www.cagmdb.org/view_table.php?id=517940&minProb=50&submit=Search	517940	chr7	100776630	100776667	pos	CCTTC	38	CCTTCCCTTCCCTTCCCTCCCCTCCCCTCCCCTCCCCT	ZAN	nc_intron,intron	-	-	-	-	-	-	-	-	-
http://www.cagmdb.org/view_table.php?id=578544&minProb=50&submit=Search	578544	chr9	110776068	110776079	pos	T	12	TTTTTTTTTTTT	MUSK	intron	-	-	-	-	-	-	-	-	-
http://www.cagmdb.org/view_table.php?id=260199&minProb=50&submit=Search	260199	chr1	235715132	235715155	neg,pos	GTT	24	GTTGTTGTTGTTGTTGTTGTTGTT	LYST,MIR5096	nc_intron,intron	-	-	-	-	-	-	-	-	-
http://www.cagmdb.org/view_table.php?id=164837&minProb=50&submit=Search	164837	chr17	9897983	9898000	neg	TG	18	TGTGTGTGTGTGTGTGTG	RCVRN	exon,utr3	-	-	-	-	-	-	-	-	-
http://www.cagmdb.org/view_table.php?id=134780&minProb=50&submit=Search	134780	chr15	64680562	64680589	pos	TG	28	TGTGTGTGTGTGTGTGTGTGTGTGTGTG	ZNF609	intron	-	-	-	-	-	-	-	-	-
http://www.cagmdb.org/view_table.php?id=261928&minProb=50&submit=Search	261928	chr1	243164208	243164228	neg	T	21	TTTTTTTTTTAAAAAAAAAAA	CEP170	intron	-	-	-	-	-	-	-	-	-
http://www.cagmdb.org/view_table.php?id=124944&minProb=50&submit=Search	124944	chr14	103710854	103710883	neg	AC	30	ACACACACACACACACACACACACACACAC	XRCC3	intron	-	-	-	-	-	-	-	-	-
http://www.cagmdb.org/view_table.php?id=523855&minProb=50&submit=Search	523855	chr7	128858577	128858599	neg,pos	AC	23	ACACACACACACACACACACACA	FLNC-AS1,FLNC	nc_intron,exon,utr3	-	-	-	-	-	-	-	-	-
http://www.cagmdb.org/view_table.php?id=356181&minProb=50&submit=Search	356181	chr3	51483610	51483646	neg	TG	37	TGTGTGTGTGTGTGTGTGTGTGTGTGTGTGTGTGTGT	DCAF1	utr5,nc_intron,intron	-	-	-	-	-	-	-	-	-
http://www.cagmdb.org/view_table.php?id=455307&minProb=50&submit=Search	455307	chr5	155492237	155492249	-	AG	13	AGAGAGAGAGAGA	-	-	-	-	-	-	-	-	-	-	-
http://www.cagmdb.org/view_table.php?id=494654&minProb=50&submit=Search	494654	chr6	159811885	159811917	pos	TTTTG	33	TTTTGTTTTGTTTTGTTTTGTTTTGTTTTGTTT	PNLDC1	intron	-	-	-	-	-	-	-	-	-
http://www.cagmdb.org/view_table.php?id=165001&minProb=50&submit=Search	165001	chr17	10641380	10641389	neg	A	10	AAAAAAAAAA	MYH3	intron	-	-	-	-	-	-	-	-	-
http://www.cagmdb.org/view_table.php?id=212413&minProb=50&submit=Search	212413	chr19	50711183	50711218	neg	TGGA	36	TGGATGGATGGATGGATGGATGGATGGATGGATGGA	SHANK1	intron	-	-	-	-	-	-	-	-	-
http://www.cagmdb.org/view_table.php?id=229393&minProb=50&submit=Search	229393	chr1	64675994	64676040	pos	TAA	47	TAATAATAATAATAATAATAATAATAATAATAATAATAATAATAATA	CACHD1	intron	-	-	-	-	-	-	-	-	-
http://www.cagmdb.org/view_table.php?id=231547&minProb=50&submit=Search	231547	chr1	75238386	75238413	neg	AT	28	ATATATATATATATATATATATATATAT	SLC44A5	intron	-	-	-	-	-	-	-	-	-
http://www.cagmdb.org/view_table.php?id=20082&minProb=50&submit=Search	20082	chr10	86699240	86699268	pos	TC	29	TCTCTCTCTCTCTCTCTCTCTCTCTCTCT	LDB3	intron	-	-	-	-	-	-	-	-	-
http://www.cagmdb.org/view_table.php?id=289439&minProb=50&submit=Search	289439	chr22	30345242	30345262	neg	AGGGG	21	AGGGGAGGGGAGGGGAGGGGA	SF3A1	intron	-	-	-	-	-	-	-	-	-
http://www.cagmdb.org/view_table.php?id=48057&minProb=50&submit=Search	48057	chr11	90135797	90135811	pos	T	15	TTTTTTTTTTTTTTT	NAALAD2	intron	-	-	-	-	-	-	-	-	-
http://www.cagmdb.org/view_table.php?id=31299&minProb=50&submit=Search	31299	chr11	6641515	6641540	neg	CAG	26	CAGCAGCAGCAGCAGCAGCAGCAGCA	DCHS1	cds	DCHS1	9798	73	19	1698	73	|CAGCAGCAGCAGCAGCAGCAGCAGCA|	|CAGCAGCAGCAGCAGCAGCAGCAG|CA	LLLLLLLL
http://www.cagmdb.org/view_table.php?id=181303&minProb=50&submit=Search	181303	chr17	79835793	79835803	neg	C	11	CCCCCCCCCCC	CBX4	intron	-	-	-	-	-	-	-	-	-
http://www.cagmdb.org/view_table.php?id=5124&minProb=50&submit=Search	5124	chr10	20868835	20868848	neg	A	14	AAAAAAAAAAAAAA	NEBL	intron	-	-	-	-	-	-	-	-	-
http://www.cagmdb.org/view_table.php?id=130160&minProb=50&submit=Search	130160	chr15	43492238	43492248	neg	A	11	AAAAAAAAAAA	TP53BP1	utr5,intron	-	-	-	-	-	-	-	-	-
http://www.cagmdb.org/view_table.php?id=488911&minProb=50&submit=Search	488911	chr6	133889360	133889377	pos	TC	18	TCTCTCTCTCTCTCTCTC	TCF21	utr5,exon	-	-	-	-	-	-	-	-	-
http://www.cagmdb.org/view_table.php?id=166356&minProb=50&submit=Search	166356	chr17	16441210	16441219	pos	A	10	AAAAAAAAAA	LRRC75A-AS1	nc_intron,nc_exon	-	-	-	-	-	-	-	-	-
http://www.cagmdb.org/view_table.php?id=238226&minProb=50&submit=Search	238226	chr1	107617639	107617650	neg	A	12	AAAAAAAAAAAA	VAV3	intron	-	-	-	-	-	-	-	-	-
http://www.cagmdb.org/view_table.php?id=258274&minProb=50&submit=Search	258274	chr1	226984035	226984044	pos	G	10	GGGGGGGGGG	COQ8A	intron	-	-	-	-	-	-	-	-	-
http://www.cagmdb.org/view_table.php?id=308406&minProb=50&submit=Search	308406	chr2	60938155	60938182	-	TG	28	TGTGTGTGTGTGTGTGTGTGTGTGTGTG	-	-	-	-	-	-	-	-	-	-	-
http://www.cagmdb.org/view_table.php?id=103497&minProb=50&submit=Search	103497	chr13	99864924	99864956	neg,pos	TC	33	TCTCTCTCTCTCTTTTTCTGTGTGTGTGTGTGT	LOC101927437,CLYBL	nc_intron,intron	-	-	-	-	-	-	-	-	-
http://www.cagmdb.org/view_table.php?id=332959&minProb=50&submit=Search	332959	chr2	182168294	182168305	neg	A	12	AAAAAAAAAAAA	PDE1A	intron	-	-	-	-	-	-	-	-	-
http://www.cagmdb.org/view_table.php?id=54524&minProb=50&submit=Search	54524	chr11	121496849	121496861	pos	T	13	TTTTTTTTTTTTT	SORL1	intron	-	-	-	-	-	-	-	-	-
http://www.cagmdb.org/view_table.php?id=467141&minProb=50&submit=Search	467141	chr6	26501371	26501385	pos	TC	15	TCTCTCTCTCTCTCT	BTN1A1	intron	-	-	-	-	-	-	-	-	-
http://www.cagmdb.org/view_table.php?id=14186&minProb=50&submit=Search	14186	chr10	59814600	59814623	neg	AC	24	ACACACACACACACACACACACAC	CCDC6	intron	-	-	-	-	-	-	-	-	-
http://www.cagmdb.org/view_table.php?id=183172&minProb=50&submit=Search	183172	chr18	2960515	2960527	neg	A	13	AAAAAAAAAAAAA	LPIN2	intron	-	-	-	-	-	-	-	-	-
http://www.cagmdb.org/view_table.php?id=584716&minProb=50&submit=Search	584716	chr9	137192573	137192600	neg	TCC	28	TCCTCCTCCTCCTCCTCCTCCTCCTCCT	TPRN	cds	TPRN	292	1816	2	122	91	|TCCTCCTCCTCCTCCTCCTCCTCCTCCT|	TC|CTCCTCCTCCTCCTCCTCCTCCTC|CT	EEEEEEEE
http://www.cagmdb.org/view_table.php?id=56296&minProb=50&submit=Search	56296	chr11	130032803	130032814	-	T	12	TTTTTTTTTTTT	-	-	-	-	-	-	-	-	-	-	-
http://www.cagmdb.org/view_table.php?id=522232&minProb=50&submit=Search	522232	chr7	121099909	121099923	pos	T	15	TTTTTTTTTTTTTTT	CPED1	intron	-	-	-	-	-	-	-	-	-
http://www.cagmdb.org/view_table.php?id=292331&minProb=50&submit=Search	292331	chr22	41460725	41460736	neg	A	12	AAAAAAAAAAAA	PHF5A	intron	-	-	-	-	-	-	-	-	-
http://www.cagmdb.org/view_table.php?id=134137&minProb=50&submit=Search	134137	chr15	62012222	62012258	neg	AC	37	ACACACACACACACACACACACACACACACACACACA	VPS13C	intron	-	-	-	-	-	-	-	-	-
http://www.cagmdb.org/view_table.php?id=318296&minProb=50&submit=Search	318296	chr2	110963566	110963604	pos	TG	39	TGTGTGTGTGTGTGTGTGTGTGTGTGTGTGTGTGTGTGT	ACOXL	intron	-	-	-	-	-	-	-	-	-
