# Supplementary material for: Abundance of ethnically biased microsatellites in human gene regions
Source: PLoS One. 2019 Dec 12;14(12):e0225216. doi: 10.1371/journal.pone.0225216 (PMC6907796; doi:10.1371/journal.pone.0225216)
Supplement: S6 Table — (XLSX) [file pone.0225216.s006.xlsx]

## Sheet: biasAMR
link_to_genetic_table_on_cagm_website	microID	chrom	start	stop	strand	unit	length	sequence	near	feature	gene	gFrom	gGoto	exonNum	exFrom	exGoto	seqStr	exonStr	amino
http://www.cagmdb.org/view_table.php?id=597466&minProb=50&submit=Search	597466	chrX	45076680	45076692	pos	T	13	TTTTTTTTTTTTT	KDM6A	nc_intron,intron	-	-	-	-	-	-	-	-	-
http://www.cagmdb.org/view_table.php?id=129676&minProb=50&submit=Search	129676	chr15	41464934	41464967	pos	GT	34	GTGTGTGTGTGTGTGTGTGTGTGTGTGTGTGTGT	RTF1	intron	-	-	-	-	-	-	-	-	-
http://www.cagmdb.org/view_table.php?id=113065&minProb=50&submit=Search	113065	chr14	50881564	50881580	pos	T	17	TTTTTTTTTTTTTTTTT	ABHD12B	intron	-	-	-	-	-	-	-	-	-
http://www.cagmdb.org/view_table.php?id=562332&minProb=50&submit=Search	562332	chr9	8338848	8338865	neg	AG	18	AGAGAGAGAGAGAGAGAG	PTPRD	intron	-	-	-	-	-	-	-	-	-
http://www.cagmdb.org/view_table.php?id=146732&minProb=50&submit=Search	146732	chr16	15039927	15039937	neg,pos	T	11	TTTTTTTTTTT	NTAN1,PDXDC1	intron	-	-	-	-	-	-	-	-	-
http://www.cagmdb.org/view_table.php?id=173369&minProb=50&submit=Search	173369	chr17	48059694	48059719	pos	CTGGAC	26	CTGGACCTGGACCTGGACCTGGACCT	NFE2L1	exon,utr3	-	-	-	-	-	-	-	-	-
http://www.cagmdb.org/view_table.php?id=65824&minProb=50&submit=Search	65824	chr12	43570810	43570819	-	A	10	AAAAAAAAAA	-	-	-	-	-	-	-	-	-	-	-
http://www.cagmdb.org/view_table.php?id=254166&minProb=50&submit=Search	254166	chr1	207063889	207063916	pos	GT	28	GTGTGTGTGTGTGTGTGTGTGTGTGTGT	PFKFB2	intron	-	-	-	-	-	-	-	-	-
http://www.cagmdb.org/view_table.php?id=477981&minProb=50&submit=Search	477981	chr6	80037866	80037897	pos	ATA	32	ATAATAATAATAATAATAATAATAATAATAAT	TTK	intron	-	-	-	-	-	-	-	-	-
http://www.cagmdb.org/view_table.php?id=509559&minProb=50&submit=Search	509559	chr7	65179538	65179551	pos	C	14	CCCCCCCCCCCCCC	INTS4P1	nc_intron	-	-	-	-	-	-	-	-	-
http://www.cagmdb.org/view_table.php?id=138133&minProb=50&submit=Search	138133	chr15	80153172	80153214	pos	GGAGT	43	GGAGTGGAGTGGAGTGGAGTGGAGTGGAGTGGAGTGGAGTGGA	FAH	intron	-	-	-	-	-	-	-	-	-
http://www.cagmdb.org/view_table.php?id=339834&minProb=50&submit=Search	339834	chr2	215410131	215410152	neg	AC	22	ACACACACACACACACACACAC	FN1	intron	-	-	-	-	-	-	-	-	-
http://www.cagmdb.org/view_table.php?id=245971&minProb=50&submit=Search	245971	chr1	168700891	168700928	neg	GT	38	GTGTGTGTGTGTGTGTGGGTGTGTGTGTGTGTGTGTGT	DPT	intron	-	-	-	-	-	-	-	-	-
http://www.cagmdb.org/view_table.php?id=229414&minProb=50&submit=Search	229414	chr1	64768534	64768545	pos	T	12	TTTTTTTTTTTT	RAVER2	intron	-	-	-	-	-	-	-	-	-
http://www.cagmdb.org/view_table.php?id=3612&minProb=50&submit=Search	3612	chr10	15135193	15135224	neg	TTG	32	TTGTTGTTGTTGTTGTTGTTGTTGTTGTTGTT	NMT2	intron	-	-	-	-	-	-	-	-	-
http://www.cagmdb.org/view_table.php?id=434571&minProb=50&submit=Search	434571	chr5	50826812	50826825	pos	T	14	TTTTTTTTTTTTTT	PARP8	intron	-	-	-	-	-	-	-	-	-
http://www.cagmdb.org/view_table.php?id=615701&minProb=50&submit=Search	615701	chrX	139587868	139587892	neg	CA	25	CACACACACACACACACACACACAC	MCF2	intron	-	-	-	-	-	-	-	-	-
http://www.cagmdb.org/view_table.php?id=501141&minProb=50&submit=Search	501141	chr7	20140803	20140853	neg	AC	51	ACACACACACACACACACACACAGACACACACACACAGACACACACACACA	MACC1	exon,utr3	-	-	-	-	-	-	-	-	-
http://www.cagmdb.org/view_table.php?id=127666&minProb=50&submit=Search	127666	chr15	32101284	32101298	neg,pos	T	15	TTTTTTTTTTTTTTT	CHRNA7,LOC100288637	nc_intron,intron	-	-	-	-	-	-	-	-	-
http://www.cagmdb.org/view_table.php?id=260189&minProb=50&submit=Search	260189	chr1	235663083	235663095	neg,pos	A	13	AAAAAAAAAAAAA	LYST,MIR5096	nc_intron,intron	-	-	-	-	-	-	-	-	-
http://www.cagmdb.org/view_table.php?id=118481&minProb=50&submit=Search	118481	chr14	75732476	75732487	pos	T	12	TTTTTTTTTTTT	TTLL5	intron	-	-	-	-	-	-	-	-	-
http://www.cagmdb.org/view_table.php?id=303958&minProb=50&submit=Search	303958	chr2	40428424	40428453	neg	CA	30	CACACACACACACACACACACACACACACA	SLC8A1	intron	-	-	-	-	-	-	-	-	-
http://www.cagmdb.org/view_table.php?id=549121&minProb=50&submit=Search	549121	chr8	90625526	90625537	neg	A	12	AAAAAAAAAAAA	TMEM64	exon,utr3	-	-	-	-	-	-	-	-	-
http://www.cagmdb.org/view_table.php?id=171733&minProb=50&submit=Search	171733	chr17	41567174	41567186	neg	A	13	AAAAAAAAAAAAA	KRT9	intron,utr3	-	-	-	-	-	-	-	-	-
http://www.cagmdb.org/view_table.php?id=321852&minProb=50&submit=Search	321852	chr2	127769006	127769039	neg	TAAA	34	TAAATAAATAAATAAATAAATAAATAAATAAATA	WDR33	intron	-	-	-	-	-	-	-	-	-
http://www.cagmdb.org/view_table.php?id=30383&minProb=50&submit=Search	30383	chr11	1922821	1922840	pos	CT	20	CTCTCTCTCTCTCTCTCTCT	TNNT3	utr5,intron	-	-	-	-	-	-	-	-	-
http://www.cagmdb.org/view_table.php?id=169248&minProb=50&submit=Search	169248	chr17	30608590	30608628	pos	TA	39	TATATATATATATGTGTGTGTGTGTGTGTGTGTGTGTGT	LOC107133515	nc_intron	-	-	-	-	-	-	-	-	-
http://www.cagmdb.org/view_table.php?id=401226&minProb=50&submit=Search	401226	chr4	73409148	73409172	pos	CA	25	CACACACACACACACACACACACAC	ALB	intron	-	-	-	-	-	-	-	-	-
http://www.cagmdb.org/view_table.php?id=154675&minProb=50&submit=Search	154675	chr16	58716560	58716589	neg	AC	30	ACACACACACACACACACACACACACACAC	GOT2	intron	-	-	-	-	-	-	-	-	-
http://www.cagmdb.org/view_table.php?id=585534&minProb=50&submit=Search	585534	chrUn_GL000220v1	142901	142931	-	CAGG	31	CAGGCAGGCAGGCAGGCAGGCAGGCAGGCAG	-	-	-	-	-	-	-	-	-	-	-
http://www.cagmdb.org/view_table.php?id=106559&minProb=50&submit=Search	106559	chr14	19668968	19668978	-	A	11	AAAAAAAAAAA	-	-	-	-	-	-	-	-	-	-	-
http://www.cagmdb.org/view_table.php?id=604443&minProb=50&submit=Search	604443	chrX	83750159	83750170	-	T	12	TTTTTTTTTTTT	-	-	-	-	-	-	-	-	-	-	-
http://www.cagmdb.org/view_table.php?id=136408&minProb=50&submit=Search	136408	chr15	72163493	72163502	neg	A	10	AAAAAAAAAA	GRAMD2A	intron	-	-	-	-	-	-	-	-	-
http://www.cagmdb.org/view_table.php?id=466660&minProb=50&submit=Search	466660	chr6	24417941	24417968	pos	A	28	AAAAAAAAAAAAAGACAAGACAAGACAA	MRS2	nc_intron,intron	-	-	-	-	-	-	-	-	-
http://www.cagmdb.org/view_table.php?id=341773&minProb=50&submit=Search	341773	chr2	223765160	223765181	neg	CAT	22	CATCATCATCATCATCATCATC	AP1S3	nc_intron,intron	-	-	-	-	-	-	-	-	-
http://www.cagmdb.org/view_table.php?id=58780&minProb=50&submit=Search	58780	chr12	6667904	6667947	neg	TGC	44	TGCTGCTGCTGCTGCTGCTGCTGCTGCTGCTGCTGCTGCTGCTG	ZNF384	cds	ZNF384	190	1500	0	190	168	|TGCTGCTGCTGCTGCTGCTGCTGCTGCTGCTGCTGCTGCTGCTG|	TG|CTGCTGCTGCTGCTGCTGCTGCTGCTGCTGCTGCTGCTGCTG|	QQQQQQQQQQQQQQ
http://www.cagmdb.org/view_table.php?id=356647&minProb=50&submit=Search	356647	chr3	53730246	53730278	pos	TTTTG	33	TTTTGTTTTGTTTTGTTTTGTTTTGTTTTGTTT	CACNA1D	intron	-	-	-	-	-	-	-	-	-
http://www.cagmdb.org/view_table.php?id=79529&minProb=50&submit=Search	79529	chr12	106608765	106608794	neg,pos	TTTC	30	TTTCTTTCTTTCTTTCTTTTTTTTTTTTTT	RFX4,LOC100287944	nc_intron,intron	-	-	-	-	-	-	-	-	-
http://www.cagmdb.org/view_table.php?id=209427&minProb=50&submit=Search	209427	chr19	40577088	40577098	pos	C	11	CCCCCCCCCCC	SHKBP1	intron	-	-	-	-	-	-	-	-	-
http://www.cagmdb.org/view_table.php?id=205248&minProb=50&submit=Search	205248	chr19	20839536	20839568	-	AC	33	ACACACACACACACACACACACACACACACACA	-	-	-	-	-	-	-	-	-	-	-
http://www.cagmdb.org/view_table.php?id=517665&minProb=50&submit=Search	517665	chr7	99849717	99849736	pos	TC	20	TCTCTCTCTCTCTCTCTCTC	CYP3A43	nc_intron,intron	-	-	-	-	-	-	-	-	-
http://www.cagmdb.org/view_table.php?id=78917&minProb=50&submit=Search	78917	chr12	103739528	103739573	pos	TG	46	TGTGTGTGTGTGTGTGTGTGTGTGTGTGTGTGTGTGTGTGTGTGTG	STAB2	intron	-	-	-	-	-	-	-	-	-
http://www.cagmdb.org/view_table.php?id=402290&minProb=50&submit=Search	402290	chr4	78539494	78539509	pos	A	16	AAAAAAAAAAAAAAAA	FRAS1	intron	-	-	-	-	-	-	-	-	-
http://www.cagmdb.org/view_table.php?id=234873&minProb=50&submit=Search	234873	chr1	91642718	91642730	-	A	13	AAAAAAAAAAAAA	-	-	-	-	-	-	-	-	-	-	-
http://www.cagmdb.org/view_table.php?id=310275&minProb=50&submit=Search	310275	chr2	69193443	69193491	pos	TC	49	TCTCTCTCTCTCTCTCTCACATACACACACACACACACACACACACACA	ANTXR1	intron	-	-	-	-	-	-	-	-	-
http://www.cagmdb.org/view_table.php?id=485619&minProb=50&submit=Search	485619	chr6	117310301	117310318	neg	TAA	18	TAATAATAATAATAATAA	ROS1	intron	-	-	-	-	-	-	-	-	-
http://www.cagmdb.org/view_table.php?id=579167&minProb=50&submit=Search	579167	chr9	113393390	113393409	neg	CCCCAA	20	CCCCAACCCCAACCCCAACC	ALAD	intron	-	-	-	-	-	-	-	-	-
http://www.cagmdb.org/view_table.php?id=95193&minProb=50&submit=Search	95193	chr13	60510803	60510817	pos	T	15	TTTTTTTTTTTTTTT	TDRD3	intron	-	-	-	-	-	-	-	-	-
http://www.cagmdb.org/view_table.php?id=220374&minProb=50&submit=Search	220374	chr1	25402799	25402825	neg	TCAT	27	TCATTCATTCATTCATTCATTCATTCA	RHCE	intron	-	-	-	-	-	-	-	-	-
http://www.cagmdb.org/view_table.php?id=337677&minProb=50&submit=Search	337677	chr2	205113394	205113423	pos	GT	30	GTGTGTGTGTGTGTGTGTGTGTGTGTGTGT	PARD3B	intron	-	-	-	-	-	-	-	-	-
http://www.cagmdb.org/view_table.php?id=520479&minProb=50&submit=Search	520479	chr7	112461841	112461863	pos	TA	23	TATATATATATATTTTTTTTTTT	IFRD1	nc_intron,intron	-	-	-	-	-	-	-	-	-
http://www.cagmdb.org/view_table.php?id=148666&minProb=50&submit=Search	148666	chr16	23067914	23067929	neg	CA	16	CACACACACACACACA	USP31	exon,utr3	-	-	-	-	-	-	-	-	-
http://www.cagmdb.org/view_table.php?id=385485&minProb=50&submit=Search	385485	chr3	196820351	196820368	pos	TGTTT	18	TGTTTTGTTTTGTTTTGT	PAK2	intron	-	-	-	-	-	-	-	-	-
http://www.cagmdb.org/view_table.php?id=283312&minProb=50&submit=Search	283312	chr21	34523785	34523796	neg	T	12	TTTTTTTTTTTT	RCAN1	utr5,intron	-	-	-	-	-	-	-	-	-
http://www.cagmdb.org/view_table.php?id=340539&minProb=50&submit=Search	340539	chr2	218463176	218463231	neg	AC	56	ACACACACACACACACACACACACACACACACACACACACACACACACACACACAC	USP37	intron	-	-	-	-	-	-	-	-	-
http://www.cagmdb.org/view_table.php?id=412104&minProb=50&submit=Search	412104	chr4	127896751	127896763	pos	T	13	TTTTTTTTTTTTT	PLK4	intron	-	-	-	-	-	-	-	-	-
http://www.cagmdb.org/view_table.php?id=83868&minProb=50&submit=Search	83868	chr12	122204563	122204579	pos	CCG	17	CCGCCGCCGCCGCCGCC	B3GNT4	utr5,intron,exon	-	-	-	-	-	-	-	-	-
http://www.cagmdb.org/view_table.php?id=163642&minProb=50&submit=Search	163642	chr17	5434774	5434785	neg	T	12	TTTTTTTTTTTT	C1QBP	intron	-	-	-	-	-	-	-	-	-
http://www.cagmdb.org/view_table.php?id=12957&minProb=50&submit=Search	12957	chr10	54132841	54132862	neg	AC	22	ACACACACACACACACACACAC	PCDH15	intron	-	-	-	-	-	-	-	-	-
http://www.cagmdb.org/view_table.php?id=207247&minProb=50&submit=Search	207247	chr19	32438944	32438973	pos	GAT	30	GATGATGATGATGATGATGATGATGATGAT	DPY19L3	intron	-	-	-	-	-	-	-	-	-
http://www.cagmdb.org/view_table.php?id=455051&minProb=50&submit=Search	455051	chr5	154294977	154295009	pos	TG	33	TGTGTGTGTGTGTGTGTGTGTGTGTGTGTGTGT	GALNT10	intron	-	-	-	-	-	-	-	-	-
http://www.cagmdb.org/view_table.php?id=206517&minProb=50&submit=Search	206517	chr19	29820636	29820647	pos	T	12	TTTTTTTTTTTT	CCNE1	intron	-	-	-	-	-	-	-	-	-
http://www.cagmdb.org/view_table.php?id=34029&minProb=50&submit=Search	34029	chr11	20389654	20389668	pos	A	15	AAAAAAAAAAAAAAA	PRMT3	utr5,intron	-	-	-	-	-	-	-	-	-
http://www.cagmdb.org/view_table.php?id=591009&minProb=50&submit=Search	591009	chrX	15536503	15536517	pos	A	15	AAAAAAAAAAAAAAA	BMX	intron	-	-	-	-	-	-	-	-	-
http://www.cagmdb.org/view_table.php?id=17711&minProb=50&submit=Search	17711	chr10	75022148	75022171	pos	GAA	24	GAAGAAGAAGAAGAAGAAGAAGAA	KAT6B	cds	KAT6B	2412	2910	13	267	60	|GAAGAAGAAGAAGAAGAAGAAGAA|	|GAAGAAGAAGAAGAAGAAGAAGAA|	EEEEEEEE
http://www.cagmdb.org/view_table.php?id=173001&minProb=50&submit=Search	173001	chr17	46332539	46332549	neg,pos	T	11	TTTTTTTTTTT	LRRC37A,ARL17A,ARL17B	intron	-	-	-	-	-	-	-	-	-
http://www.cagmdb.org/view_table.php?id=168538&minProb=50&submit=Search	168538	chr17	27774189	27774206	neg	CA	18	CACACACACACACACACA	NOS2	intron	-	-	-	-	-	-	-	-	-
http://www.cagmdb.org/view_table.php?id=65130&minProb=50&submit=Search	65130	chr12	40235780	40235812	pos	TG	33	TGTGTGTGTGTGTGTTTTTTTTTTTTTTTTTTT	LRRK2	intron	-	-	-	-	-	-	-	-	-
http://www.cagmdb.org/view_table.php?id=65588&minProb=50&submit=Search	65588	chr12	42374845	42374857	pos	T	13	TTTTTTTTTTTTT	PPHLN1	intron	-	-	-	-	-	-	-	-	-
http://www.cagmdb.org/view_table.php?id=359400&minProb=50&submit=Search	359400	chr3	66383934	66383972	neg	TC	39	TCTCTCTCTCTCGCTCACACACACACACACACACACACA	LRIG1	intron	-	-	-	-	-	-	-	-	-
http://www.cagmdb.org/view_table.php?id=394469&minProb=50&submit=Search	394469	chr4	39869498	39869507	neg	A	10	AAAAAAAAAA	PDS5A	intron	-	-	-	-	-	-	-	-	-
http://www.cagmdb.org/view_table.php?id=144849&minProb=50&submit=Search	144849	chr16	7653784	7653800	pos	CT	17	CTCTCTCTCTCTCTCTC	RBFOX1	intron	-	-	-	-	-	-	-	-	-
http://www.cagmdb.org/view_table.php?id=439158&minProb=50&submit=Search	439158	chr5	74732928	74732979	neg	AC	52	ACACACACACACACACACACACACACACACACACACACACACACACACACAC	GFM2	nc_intron,intron	-	-	-	-	-	-	-	-	-
http://www.cagmdb.org/view_table.php?id=257488&minProb=50&submit=Search	257488	chr1	223235155	223235164	neg	A	10	AAAAAAAAAA	SUSD4	intron	-	-	-	-	-	-	-	-	-
http://www.cagmdb.org/view_table.php?id=394193&minProb=50&submit=Search	394193	chr4	38941077	38941090	pos	T	14	TTTTTTTTTTTTTT	FAM114A1	nc_intron,intron	-	-	-	-	-	-	-	-	-
http://www.cagmdb.org/view_table.php?id=517456&minProb=50&submit=Search	517456	chr7	98897657	98897685	pos	TTTTG	29	TTTTGTTTTGTTTTGTTTTGTTTTGTTTT	TRRAP	intron	-	-	-	-	-	-	-	-	-
http://www.cagmdb.org/view_table.php?id=522683&minProb=50&submit=Search	522683	chr7	123129325	123129373	neg	TG	49	TGTGTGTGTGTGTGTGTGTGTGTGTGTGTGTGTGTGTGTGTGTGTGTGT	SLC13A1	intron	-	-	-	-	-	-	-	-	-
http://www.cagmdb.org/view_table.php?id=376423&minProb=50&submit=Search	376423	chr3	154292727	154292761	neg	AC	35	ACACACACACACACACACACACACACACACACACA	DHX36	intron	-	-	-	-	-	-	-	-	-
http://www.cagmdb.org/view_table.php?id=448592&minProb=50&submit=Search	448592	chr5	122829776	122829811	pos	AC	36	ACACACACACACACACACACACACACACACACACAC	SNX2	exon,utr3	-	-	-	-	-	-	-	-	-
http://www.cagmdb.org/view_table.php?id=210688&minProb=50&submit=Search	210688	chr19	45409232	45409251	pos	AAG	20	AAGAAGAAGAAGAAGAAGAA	CD3EAP,ERCC1	exon,utr3,cds	CD3EAP	1263	250	2	1099	250	|AAGAAGAAGAAGAAGAAGAA|	|AAGAAGAAGAAGAAGAAG|AA	KKKKKK
http://www.cagmdb.org/view_table.php?id=47984&minProb=50&submit=Search	47984	chr11	89768840	89768867	-	GA	28	GAGAGAGAGAGAGAGAGAGAGAGAGAGA	-	-	-	-	-	-	-	-	-	-	-
http://www.cagmdb.org/view_table.php?id=167344&minProb=50&submit=Search	167344	chr17	21198866	21198881	neg	GA	16	GAGAGAGAGAGAGAGA	TMEM11	nc_intron,intron	-	-	-	-	-	-	-	-	-
http://www.cagmdb.org/view_table.php?id=175075&minProb=50&submit=Search	175075	chr17	55047186	55047218	pos	GT	33	GTGTGTGTGTGTGTGTGTGTGTGTGTGTGTGTG	STXBP4	intron	-	-	-	-	-	-	-	-	-
http://www.cagmdb.org/view_table.php?id=9406&minProb=50&submit=Search	9406	chr10	38358536	38358545	pos	T	10	TTTTTTTTTT	HSD17B7P2	nc_intron	-	-	-	-	-	-	-	-	-
http://www.cagmdb.org/view_table.php?id=452068&minProb=50&submit=Search	452068	chr5	140115170	140115203	pos	CA	34	CACACACACACACATGCATACACACACACACACA	PURA	exon	-	-	-	-	-	-	-	-	-
http://www.cagmdb.org/view_table.php?id=297293&minProb=50&submit=Search	297293	chr2	9335072	9335084	pos	TG	13	TGTGTGTGTGTGT	ASAP2	intron	-	-	-	-	-	-	-	-	-
http://www.cagmdb.org/view_table.php?id=239403&minProb=50&submit=Search	239403	chr1	113698153	113698188	neg	AC	36	ACACACACACACACACACACACACACACACACACAC	PHTF1	nc_intron,intron	-	-	-	-	-	-	-	-	-
http://www.cagmdb.org/view_table.php?id=454242&minProb=50&submit=Search	454242	chr5	150117528	150117579	neg	GC	52	GCGCGCGCGCGCGCGCGCACACACACACACACACACACACACACACACACAC	PDGFRB	intron	-	-	-	-	-	-	-	-	-
http://www.cagmdb.org/view_table.php?id=71703&minProb=50&submit=Search	71703	chr12	70635586	70635612	neg	AAAC	27	AAACAAACAAACAAACAAACAAACAAA	PTPRB	intron	-	-	-	-	-	-	-	-	-
http://www.cagmdb.org/view_table.php?id=404140&minProb=50&submit=Search	404140	chr4	87438139	87438153	pos	A	15	AAAAAAAAAAAAAAA	NUDT9	intron	-	-	-	-	-	-	-	-	-
http://www.cagmdb.org/view_table.php?id=348657&minProb=50&submit=Search	348657	chr3	14485105	14485117	pos	T	13	TTTTTTTTTTTTT	SLC6A6	nc_exon,exon,utr3	-	-	-	-	-	-	-	-	-
http://www.cagmdb.org/view_table.php?id=594582&minProb=50&submit=Search	594582	chrX	31323873	31323882	neg	A	10	AAAAAAAAAA	DMD	intron	-	-	-	-	-	-	-	-	-
http://www.cagmdb.org/view_table.php?id=41198&minProb=50&submit=Search	41198	chr11	58796808	58796817	-	T	10	TTTTTTTTTT	-	-	-	-	-	-	-	-	-	-	-
http://www.cagmdb.org/view_table.php?id=320388&minProb=50&submit=Search	320388	chr2	120974780	120974803	pos	GT	24	GTGTGTGTGTGTGTGTGTGTGTGT	GLI2	intron	-	-	-	-	-	-	-	-	-
http://www.cagmdb.org/view_table.php?id=103597&minProb=50&submit=Search	103597	chr13	100209560	100209576	pos	AC	17	ACACACACACACACACA	PCCA	utr5,nc_intron,intron	-	-	-	-	-	-	-	-	-
http://www.cagmdb.org/view_table.php?id=176409&minProb=50&submit=Search	176409	chr17	60433651	60433673	-	TTTTTC	23	TTTTTCTTTTTCTTTTTCTTTTT	-	-	-	-	-	-	-	-	-	-	-
http://www.cagmdb.org/view_table.php?id=64459&minProb=50&submit=Search	64459	chr12	33426063	33426099	neg	CA	37	CACACACACACACACACACACACACACACACACACAC	SYT10	intron	-	-	-	-	-	-	-	-	-
http://www.cagmdb.org/view_table.php?id=597467&minProb=50&submit=Search	597467	chrX	45079502	45079543	pos	TATG	42	TATGTATGTATGTATGTATGTATGTATGTATGTATGTATGTA	KDM6A	nc_intron,intron	-	-	-	-	-	-	-	-	-
http://www.cagmdb.org/view_table.php?id=407814&minProb=50&submit=Search	407814	chr4	106236543	106236554	neg	A	12	AAAAAAAAAAAA	TBCK	intron	-	-	-	-	-	-	-	-	-
http://www.cagmdb.org/view_table.php?id=332845&minProb=50&submit=Search	332845	chr2	181480120	181480129	pos	T	10	TTTTTTTTTT	ITGA4	intron	-	-	-	-	-	-	-	-	-
http://www.cagmdb.org/view_table.php?id=219010&minProb=50&submit=Search	219010	chr1	19978974	19979001	neg	CA	28	CACACACACACACACACACACACACACA	PLA2G2A	utr5,intron	-	-	-	-	-	-	-	-	-
http://www.cagmdb.org/view_table.php?id=292793&minProb=50&submit=Search	292793	chr22	43392780	43392819	-	GA	40	GAGAGAGAGAGAGAGAGAGAGAGAACGAGAGAGAGAGAGA	-	-	-	-	-	-	-	-	-	-	-
http://www.cagmdb.org/view_table.php?id=4276&minProb=50&submit=Search	4276	chr10	17909285	17909297	pos	T	13	TTTTTTTTTTTTT	MRC1	intron	-	-	-	-	-	-	-	-	-
http://www.cagmdb.org/view_table.php?id=347219&minProb=50&submit=Search	347219	chr3	7452559	7452587	pos	TG	29	TGTGTGTGTGTGTGTGTGTGTGTGTGTGT	GRM7	intron	-	-	-	-	-	-	-	-	-
http://www.cagmdb.org/view_table.php?id=3750&minProb=50&submit=Search	3750	chr10	15659213	15659223	neg	A	11	AAAAAAAAAAA	ITGA8	intron	-	-	-	-	-	-	-	-	-
http://www.cagmdb.org/view_table.php?id=211353&minProb=50&submit=Search	211353	chr19	47379901	47379918	pos	GGA	18	GGAGGAGGAGGAGGAGGA	DHX34	cds	DHX34	2897	517	12	191	67	|GGAGGAGGAGGAGGAGGA|	G|GAGGAGGAGGAGGAG|GA	EEEEE
http://www.cagmdb.org/view_table.php?id=609428&minProb=50&submit=Search	609428	chrX	110067155	110067179	pos	CA	25	CACACACACACACACACACACACAC	TMEM164	utr5,intron	-	-	-	-	-	-	-	-	-
http://www.cagmdb.org/view_table.php?id=110664&minProb=50&submit=Search	110664	chr14	39085690	39085729	neg	AC	40	ACACACACACACACACACACACACACACACACACACACAC	SEC23A	intron	-	-	-	-	-	-	-	-	-
http://www.cagmdb.org/view_table.php?id=209351&minProb=50&submit=Search	209351	chr19	40394273	40394295	neg	TCC	23	TCCTCCTCCTCCTCCTCCTCCTC	PRX	exon,utr3,cds	PRX	307	4056	0	307	3675	|TCCTCCTCCTCCTCCTCCTCCTC|	TC|CTCCTCCTCCTCCTCCTCCTC|	EEEEEEE
http://www.cagmdb.org/view_table.php?id=453791&minProb=50&submit=Search	453791	chr5	148095939	148095950	pos	TG	12	TGTGTGTGTGTG	SPINK5	intron	-	-	-	-	-	-	-	-	-
http://www.cagmdb.org/view_table.php?id=122920&minProb=50&submit=Search	122920	chr14	95457420	95457445	neg	GT	26	GTGTGTGTGTGTGTGTGTGTGTGTGT	SYNE3	intron	-	-	-	-	-	-	-	-	-
http://www.cagmdb.org/view_table.php?id=339831&minProb=50&submit=Search	339831	chr2	215404304	215404327	neg	TTTTG	24	TTTTGTTTTGTTTTGTTTTGTTTT	FN1	intron	-	-	-	-	-	-	-	-	-
http://www.cagmdb.org/view_table.php?id=28331&minProb=50&submit=Search	28331	chr10	124984992	124985001	pos	A	10	AAAAAAAAAA	ZRANB1	utr3,cds	ZRANB1	2126	0	8	218	-9	|A|AAAAAAAAA	||	-
http://www.cagmdb.org/view_table.php?id=288061&minProb=50&submit=Search	288061	chr22	24938071	24938100	neg	TCAT	30	TCATTCATTCATTCATTCATTCATTCATTC	TMEM211	intron	-	-	-	-	-	-	-	-	-
http://www.cagmdb.org/view_table.php?id=12509&minProb=50&submit=Search	12509	chr10	51907377	51907389	pos	T	13	TTTTTTTTTTTTT	PRKG1	intron	-	-	-	-	-	-	-	-	-
http://www.cagmdb.org/view_table.php?id=70105&minProb=50&submit=Search	70105	chr12	63647416	63647436	neg	ATA	21	ATAATAATAATAATAATAATA	DPY19L2	intron	-	-	-	-	-	-	-	-	-
http://www.cagmdb.org/view_table.php?id=577749&minProb=50&submit=Search	577749	chr9	107331690	107331701	pos	A	12	AAAAAAAAAAAA	RAD23B	exon,utr3	-	-	-	-	-	-	-	-	-
http://www.cagmdb.org/view_table.php?id=332343&minProb=50&submit=Search	332343	chr2	178612606	178612616	neg,pos	T	11	TTTTTTTTTTT	TTN-AS1,TTN	nc_intron,intron	-	-	-	-	-	-	-	-	-
http://www.cagmdb.org/view_table.php?id=203800&minProb=50&submit=Search	203800	chr19	15990330	15990356	-	AC	27	ACACACACACACACACACACACACACA	-	-	-	-	-	-	-	-	-	-	-
http://www.cagmdb.org/view_table.php?id=595552&minProb=50&submit=Search	595552	chrX	35925961	35925970	pos	T	10	TTTTTTTTTT	CFAP47	intron	-	-	-	-	-	-	-	-	-
http://www.cagmdb.org/view_table.php?id=512628&minProb=50&submit=Search	512628	chr7	76021996	76022018	neg	A	23	AAAAAAAAAAACACACACACACA	STYXL1	utr5,nc_intron,intron	-	-	-	-	-	-	-	-	-
http://www.cagmdb.org/view_table.php?id=245272&minProb=50&submit=Search	245272	chr1	165409493	165409521	neg	AC	29	ACACACACACACACACACACACACACACA	RXRG	intron	-	-	-	-	-	-	-	-	-
http://www.cagmdb.org/view_table.php?id=234849&minProb=50&submit=Search	234849	chr1	91523895	91523925	pos	TG	31	TGTGTGTGTGTGTGTGTGTGTGTGTGTGTGT	CDC7	intron	-	-	-	-	-	-	-	-	-
http://www.cagmdb.org/view_table.php?id=561561&minProb=50&submit=Search	561561	chr9	4629042	4629052	neg	A	11	AAAAAAAAAAA	SPATA6L	utr5,nc_intron,intron	-	-	-	-	-	-	-	-	-
http://www.cagmdb.org/view_table.php?id=324058&minProb=50&submit=Search	324058	chr2	138550814	138550849	pos	TC	36	TCTCTCTCTCTCTTTCTCTCTCTCTCTCTCTCTCTC	SPOPL	intron	-	-	-	-	-	-	-	-	-
http://www.cagmdb.org/view_table.php?id=130402&minProb=50&submit=Search	130402	chr15	44736722	44736732	pos	T	11	TTTTTTTTTTT	TRIM69	utr5,intron	-	-	-	-	-	-	-	-	-
http://www.cagmdb.org/view_table.php?id=531885&minProb=50&submit=Search	531885	chr8	7377191	7377219	-	AC	29	ACACACACACACACACACACACACACACA	-	-	-	-	-	-	-	-	-	-	-
http://www.cagmdb.org/view_table.php?id=536143&minProb=50&submit=Search	536143	chr8	26626483	26626522	pos	AC	40	ACACACACACACACACACACACACACACACACACACACAC	DPYSL2	intron	-	-	-	-	-	-	-	-	-
http://www.cagmdb.org/view_table.php?id=270450&minProb=50&submit=Search	270450	chr20	34581692	34581704	neg	AG	13	AGAGAGAGAGAGA	PIGU	intron	-	-	-	-	-	-	-	-	-
http://www.cagmdb.org/view_table.php?id=39786&minProb=50&submit=Search	39786	chr11	47245858	47245885	neg	GT	28	GTGTGTGTGTGTGTGTGTGTGTGTGTGT	ACP2	utr5,intron	-	-	-	-	-	-	-	-	-
http://www.cagmdb.org/view_table.php?id=609454&minProb=50&submit=Search	609454	chrX	110173461	110173474	pos	T	14	TTTTTTTTTTTTTT	TMEM164	intron,exon,utr3	-	-	-	-	-	-	-	-	-
http://www.cagmdb.org/view_table.php?id=425868&minProb=50&submit=Search	425868	chr5	5200108	5200127	pos	TC	20	TCTCTCTCTCTCTCTCTCTC	ADAMTS16	nc_intron,intron	-	-	-	-	-	-	-	-	-
http://www.cagmdb.org/view_table.php?id=470071&minProb=50&submit=Search	470071	chr6	39311073	39311120	neg	CA	48	CACACACACACACACACACACACACACACACACACACACACACACACA	KCNK17	intron	-	-	-	-	-	-	-	-	-
http://www.cagmdb.org/view_table.php?id=154182&minProb=50&submit=Search	154182	chr16	57037315	57037324	pos	C	10	CCCCCCCCCC	NLRC5	intron	-	-	-	-	-	-	-	-	-
http://www.cagmdb.org/view_table.php?id=356063&minProb=50&submit=Search	356063	chr3	50877651	50877684	pos	TTTTC	34	TTTTCTTTTCTTTTCTTTTCTTTTCTTTTCTTTT	DOCK3	intron	-	-	-	-	-	-	-	-	-
http://www.cagmdb.org/view_table.php?id=180126&minProb=50&submit=Search	180126	chr17	74999289	74999316	pos	CA	28	CACACACACACACACACACACACACACA	CDR2L	intron	-	-	-	-	-	-	-	-	-
http://www.cagmdb.org/view_table.php?id=473239&minProb=50&submit=Search	473239	chr6	53544654	53544676	neg	CCT	23	CCTCCTCCTCCTCCTCCTCCTCC	GCLC	utr5,exon	-	-	-	-	-	-	-	-	-
http://www.cagmdb.org/view_table.php?id=590941&minProb=50&submit=Search	590941	chrX	15252181	15252196	neg	TTTC	16	TTTCTTTCTTTCTTTC	ASB9	intron	-	-	-	-	-	-	-	-	-
http://www.cagmdb.org/view_table.php?id=116877&minProb=50&submit=Search	116877	chr14	68979142	68979163	neg	GGGCT	22	GGGCTGGGCTGGGCTGGGCTGG	ACTN1	utr5,exon	-	-	-	-	-	-	-	-	-
http://www.cagmdb.org/view_table.php?id=448634&minProb=50&submit=Search	448634	chr5	123023808	123023837	neg	AC	30	ACACACACACACACACACACACACACACAC	PPIC	exon,utr3	-	-	-	-	-	-	-	-	-
http://www.cagmdb.org/view_table.php?id=225141&minProb=50&submit=Search	225141	chr1	45007127	45007157	neg	TG	31	TGTGTGTGTGTGTGTGTGTGTGTGTGTGTGT	HECTD3	intron	-	-	-	-	-	-	-	-	-
http://www.cagmdb.org/view_table.php?id=432938&minProb=50&submit=Search	432938	chr5	38528850	38528878	neg	AC	29	ACACACACACACACACACACACACACACA	LIFR	intron	-	-	-	-	-	-	-	-	-
http://www.cagmdb.org/view_table.php?id=331812&minProb=50&submit=Search	331812	chr2	176118859	176118902	pos	AAAACC	44	AAAACCAAAACCAAAACCAAAACAAAAACAAAAACAAAAACAAA	HOXD10	intron	-	-	-	-	-	-	-	-	-
http://www.cagmdb.org/view_table.php?id=125908&minProb=50&submit=Search	125908	chr15	22126443	22126453	pos	A	11	AAAAAAAAAAA	OR4N3P	nc_exon	-	-	-	-	-	-	-	-	-
http://www.cagmdb.org/view_table.php?id=162357&minProb=50&submit=Search	162357	chr17	656701	656731	neg	TG	31	TGTGTGTGTGTGTGTGTGTGTGTGTGTGTGT	VPS53	intron	-	-	-	-	-	-	-	-	-
http://www.cagmdb.org/view_table.php?id=42242&minProb=50&submit=Search	42242	chr11	63906132	63906156	pos	TG	25	TGTGTGTGTGTGTGTGTGTGTGTGT	MARK2	intron	-	-	-	-	-	-	-	-	-
http://www.cagmdb.org/view_table.php?id=382321&minProb=50&submit=Search	382321	chr3	182956396	182956412	neg	AAC	17	AACAACAACAACAACAA	DCUN1D1	intron	-	-	-	-	-	-	-	-	-
http://www.cagmdb.org/view_table.php?id=459202&minProb=50&submit=Search	459202	chr5	172994758	172994772	pos	T	15	TTTTTTTTTTTTTTT	ATP6V0E1	intron	-	-	-	-	-	-	-	-	-
http://www.cagmdb.org/view_table.php?id=542208&minProb=50&submit=Search	542208	chr8	56476756	56476777	pos	TTTTGT	22	TTTTGTTTTTGTTTTTGTTTTT	LOC101929415	nc_intron	-	-	-	-	-	-	-	-	-
http://www.cagmdb.org/view_table.php?id=596442&minProb=50&submit=Search	596442	chrX	40600932	40600944	pos	A	13	AAAAAAAAAAAAA	ATP6AP2	intron	-	-	-	-	-	-	-	-	-
http://www.cagmdb.org/view_table.php?id=611208&minProb=50&submit=Search	611208	chrX	118776542	118776562	pos	T	21	TTTTTTTTTTTTTTTTTTTTT	IL13RA1	intron	-	-	-	-	-	-	-	-	-
http://www.cagmdb.org/view_table.php?id=59306&minProb=50&submit=Search	59306	chr12	8868458	8868475	pos	GT	18	GTGTGTGTGTGTGTGTGT	A2ML1	intron	-	-	-	-	-	-	-	-	-
http://www.cagmdb.org/view_table.php?id=31966&minProb=50&submit=Search	31966	chr11	9850234	9850255	neg,pos	GATT	22	GATTGATTGATTGATTGATTGA	SBF2,LOC101928008	nc_intron,intron	-	-	-	-	-	-	-	-	-
http://www.cagmdb.org/view_table.php?id=530240&minProb=50&submit=Search	530240	chr7	157574514	157574536	neg	GA	23	GAGAGAGAGAGAGAGAGAGAGAG	PTPRN2	intron	-	-	-	-	-	-	-	-	-
http://www.cagmdb.org/view_table.php?id=201767&minProb=50&submit=Search	201767	chr19	9998233	9998257	neg	CA	25	CACACACACACACACACACACACAC	COL5A3	intron	-	-	-	-	-	-	-	-	-
http://www.cagmdb.org/view_table.php?id=471203&minProb=50&submit=Search	471203	chr6	44181417	44181433	pos	CA	17	CACACACACACACACAC	CAPN11	intron	-	-	-	-	-	-	-	-	-
http://www.cagmdb.org/view_table.php?id=164286&minProb=50&submit=Search	164286	chr17	7823348	7823371	pos	AG	24	AGAGAGAGAGAGAGAGAGAGAGAG	DNAH2	intron	-	-	-	-	-	-	-	-	-
http://www.cagmdb.org/view_table.php?id=42330&minProb=50&submit=Search	42330	chr11	64237086	64237123	pos	AG	38	AGAGAGAGAGAGAGAGAGAGAGAGAGAGAGAGAGAGAG	VEGFB	intron	-	-	-	-	-	-	-	-	-
http://www.cagmdb.org/view_table.php?id=329712&minProb=50&submit=Search	329712	chr2	166039404	166039420	neg	T	17	TTTTTTTTTTTTTTTTT	SCN1A	nc_intron,intron	-	-	-	-	-	-	-	-	-
http://www.cagmdb.org/view_table.php?id=373956&minProb=50&submit=Search	373956	chr3	142375975	142376001	neg	CA	27	CACACACACACACACACACACACACAC	XRN1	intron	-	-	-	-	-	-	-	-	-
http://www.cagmdb.org/view_table.php?id=71909&minProb=50&submit=Search	71909	chr12	71626210	71626237	neg	AC	28	ACACACACACACACACACACACACACAC	ZFC3H1	intron	-	-	-	-	-	-	-	-	-
http://www.cagmdb.org/view_table.php?id=488018&minProb=50&submit=Search	488018	chr6	129634007	129634019	neg	A	13	AAAAAAAAAAAAA	ARHGAP18	intron	-	-	-	-	-	-	-	-	-
http://www.cagmdb.org/view_table.php?id=222475&minProb=50&submit=Search	222475	chr1	33572392	33572406	neg	T	15	TTTTTTTTTTTTTTT	CSMD2	intron	-	-	-	-	-	-	-	-	-
http://www.cagmdb.org/view_table.php?id=450617&minProb=50&submit=Search	450617	chr5	133067366	133067375	pos	A	10	AAAAAAAAAA	HSPA4	intron	-	-	-	-	-	-	-	-	-
http://www.cagmdb.org/view_table.php?id=6639&minProb=50&submit=Search	6639	chr10	27044193	27044204	neg	A	12	AAAAAAAAAAAA	ANKRD26	intron	-	-	-	-	-	-	-	-	-
http://www.cagmdb.org/view_table.php?id=222580&minProb=50&submit=Search	222580	chr1	34165583	34165618	neg	CA	36	CACACACACACACACAAACACACACACACACACACA	CSMD2	intron	-	-	-	-	-	-	-	-	-
http://www.cagmdb.org/view_table.php?id=232112&minProb=50&submit=Search	232112	chr1	77966823	77966836	neg	A	14	AAAAAAAAAAAAAA	FUBP1	nc_intron,intron	-	-	-	-	-	-	-	-	-
http://www.cagmdb.org/view_table.php?id=369875&minProb=50&submit=Search	369875	chr3	121781633	121781681	neg	AC	49	ACACACACACACACACACACACACACACACAATATATGTGTGTGTGTGT	IQCB1	nc_intron,intron	-	-	-	-	-	-	-	-	-
http://www.cagmdb.org/view_table.php?id=303475&minProb=50&submit=Search	303475	chr2	38300256	38300269	neg	CT	14	CTCTCTCTCTCTCT	ATL2	intron	-	-	-	-	-	-	-	-	-
http://www.cagmdb.org/view_table.php?id=241858&minProb=50&submit=Search	241858	chr1	150343238	150343266	pos	A	29	AAAAAAAAAAAATATATATATATATATAT	PRPF3	nc_intron,intron	-	-	-	-	-	-	-	-	-
http://www.cagmdb.org/view_table.php?id=340795&minProb=50&submit=Search	340795	chr2	219535328	219535343	pos	TG	16	TGTGTGTGTGTGTGTG	ASIC4	intron	-	-	-	-	-	-	-	-	-
http://www.cagmdb.org/view_table.php?id=420521&minProb=50&submit=Search	420521	chr4	169737794	169737804	neg	A	11	AAAAAAAAAAA	HPF1	intron	-	-	-	-	-	-	-	-	-
http://www.cagmdb.org/view_table.php?id=602082&minProb=50&submit=Search	602082	chrX	71555135	71555179	pos	TG	45	TGTGTGTGTGTGTGTGTGTGTGTGTGTGTGTGTGTGTGTGTGTGT	OGT	intron	-	-	-	-	-	-	-	-	-
http://www.cagmdb.org/view_table.php?id=97029&minProb=50&submit=Search	97029	chr13	69719184	69719235	neg	GT	52	GTGTGTGTGTGTGTGTGTGTGTGTGTGAGAGAGAGAGAGAGAGAGAGAGAGA	KLHL1	intron	-	-	-	-	-	-	-	-	-
http://www.cagmdb.org/view_table.php?id=200691&minProb=50&submit=Search	200691	chr19	6908665	6908677	pos	T	13	TTTTTTTTTTTTT	ADGRE1	intron	-	-	-	-	-	-	-	-	-
http://www.cagmdb.org/view_table.php?id=385947&minProb=50&submit=Search	385947	chr4	952475	952518	pos	TG	44	TGTGTGTGTGTGTGTGTGTGTGTGTGTGTGTGTGTGTGTGTGTG	TMEM175	intron	-	-	-	-	-	-	-	-	-
http://www.cagmdb.org/view_table.php?id=476500&minProb=50&submit=Search	476500	chr6	72392821	72392830	pos	T	10	TTTTTTTTTT	RIMS1	intron	-	-	-	-	-	-	-	-	-
http://www.cagmdb.org/view_table.php?id=491329&minProb=50&submit=Search	491329	chr6	144774410	144774421	pos	T	12	TTTTTTTTTTTT	UTRN	intron	-	-	-	-	-	-	-	-	-
http://www.cagmdb.org/view_table.php?id=330514&minProb=50&submit=Search	330514	chr2	170061474	170061485	pos	T	12	TTTTTTTTTTTT	UBR3	intron	-	-	-	-	-	-	-	-	-
http://www.cagmdb.org/view_table.php?id=315869&minProb=50&submit=Search	315869	chr2	99465000	99465009	neg	A	10	AAAAAAAAAA	REV1	utr5,nc_intron,intron	-	-	-	-	-	-	-	-	-
http://www.cagmdb.org/view_table.php?id=162776&minProb=50&submit=Search	162776	chr17	2236702	2236752	neg	CA	51	CACACACACACACACACACACACACACACACACACACACACACACACACAC	SMG6	utr5,intron	-	-	-	-	-	-	-	-	-
http://www.cagmdb.org/view_table.php?id=53840&minProb=50&submit=Search	53840	chr11	118339710	118339742	neg	AC	33	ACACACACACACACACACACACACACACACACA	CD3D	intron	-	-	-	-	-	-	-	-	-
http://www.cagmdb.org/view_table.php?id=132293&minProb=50&submit=Search	132293	chr15	53613624	53613633	neg	A	10	AAAAAAAAAA	WDR72	nc_intron,intron	-	-	-	-	-	-	-	-	-
http://www.cagmdb.org/view_table.php?id=236404&minProb=50&submit=Search	236404	chr1	98953356	98953395	neg	TG	40	TGTGTGTGTGTGTGTGTGTGTGTGTGTGTGTGTGTGTGTG	PLPPR5	intron	-	-	-	-	-	-	-	-	-
http://www.cagmdb.org/view_table.php?id=198350&minProb=50&submit=Search	198350	chr18	79715188	79715208	pos	GGA	21	GGAGGAGGAGGAGGAGGAGGA	CTDP1	cds	CTDP1	1727	1138	7	697	320	|GGAGGAGGAGGAGGAGGAGGA|	G|GAGGAGGAGGAGGAGGAG|GA	EEEEEE
http://www.cagmdb.org/view_table.php?id=44184&minProb=50&submit=Search	44184	chr11	71837267	71837292	pos	CA	26	CACACACACACACACACACACACACA	DEFB108B	intron	-	-	-	-	-	-	-	-	-
http://www.cagmdb.org/view_table.php?id=38937&minProb=50&submit=Search	38937	chr11	43397902	43397951	pos	GT	50	GTGTGTGTGTGTGTGTGTGTGTGTGTGTGTGTGTGTGTGTGTGTGTGTGT	TTC17	intron	-	-	-	-	-	-	-	-	-
http://www.cagmdb.org/view_table.php?id=260114&minProb=50&submit=Search	260114	chr1	235380162	235380214	pos	TG	53	TGTGTGTGTGTGTGTGTGTGTGTGTGTGTGTGTGTGTGTGTGTGTGTGTGTGT	TBCE	utr5,intron	-	-	-	-	-	-	-	-	-
http://www.cagmdb.org/view_table.php?id=465104&minProb=50&submit=Search	465104	chr6	17805371	17805408	neg	GT	38	GTGTGTGTGTGTGTGTGTGTGTGTGTGTGTGTGTGTGT	KIF13A	intron	-	-	-	-	-	-	-	-	-
http://www.cagmdb.org/view_table.php?id=242358&minProb=50&submit=Search	242358	chr1	152223253	152223263	neg	T	11	TTTTTTTTTTT	HRNR	utr5,cds	HRNR	8552	0	1	137	-10	|T|TTTTTTTTTT	||	-
http://www.cagmdb.org/view_table.php?id=297306&minProb=50&submit=Search	297306	chr2	9412255	9412266	neg	T	12	TTTTTTTTTTTT	ITGB1BP1	nc_intron,intron,nc_exon	-	-	-	-	-	-	-	-	-
http://www.cagmdb.org/view_table.php?id=354280&minProb=50&submit=Search	354280	chr3	42557558	42557571	neg	A	14	AAAAAAAAAAAAAA	SEC22C	intron	-	-	-	-	-	-	-	-	-
http://www.cagmdb.org/view_table.php?id=518605&minProb=50&submit=Search	518605	chr7	103185325	103185365	neg	TG	41	TGTGTGTGTGTGTGTGTGTGTGTGTGTGTGTGTGTGTGTGT	DPY19L2P2	nc_intron	-	-	-	-	-	-	-	-	-
http://www.cagmdb.org/view_table.php?id=440550&minProb=50&submit=Search	440550	chr5	81257142	81257183	neg,pos	GT	42	GTGTGTGTGTGTGTGTGTGTGTGTGTGTGTGTGTGTGTGTGT	CKMT2,CKMT2-AS1	nc_intron,intron	-	-	-	-	-	-	-	-	-
http://www.cagmdb.org/view_table.php?id=164371&minProb=50&submit=Search	164371	chr17	8149195	8149223	neg	CAAAAA	29	CAAAAACAAAAACAAAAACAAAAAAAAAA	PER1	intron	-	-	-	-	-	-	-	-	-
http://www.cagmdb.org/view_table.php?id=71918&minProb=50&submit=Search	71918	chr12	71674187	71674199	pos	T	13	TTTTTTTTTTTTT	THAP2	intron	-	-	-	-	-	-	-	-	-
http://www.cagmdb.org/view_table.php?id=195428&minProb=50&submit=Search	195428	chr18	65810082	65810094	pos	A	13	AAAAAAAAAAAAA	CDH7	intron	-	-	-	-	-	-	-	-	-
http://www.cagmdb.org/view_table.php?id=283943&minProb=50&submit=Search	283943	chr21	37187023	37187032	pos	T	10	TTTTTTTTTT	TTC3	intron	-	-	-	-	-	-	-	-	-
http://www.cagmdb.org/view_table.php?id=336676&minProb=50&submit=Search	336676	chr2	200913995	200914009	neg	A	15	AAAAAAAAAAAAAAA	ORC2	nc_intron,intron	-	-	-	-	-	-	-	-	-
http://www.cagmdb.org/view_table.php?id=397922&minProb=50&submit=Search	397922	chr4	57073235	57073257	neg	TAT	23	TATTATTATTATTATTATTATTA	IGFBP7	intron	-	-	-	-	-	-	-	-	-
http://www.cagmdb.org/view_table.php?id=190482&minProb=50&submit=Search	190482	chr18	42923771	42923785	neg	A	15	AAAAAAAAAAAAAAA	RIT2	intron	-	-	-	-	-	-	-	-	-
http://www.cagmdb.org/view_table.php?id=356443&minProb=50&submit=Search	356443	chr3	52786840	52786871	pos	GAAT	32	GAATGAATGAATGAATGAATGAATGAATGAAT	ITIH1	intron	-	-	-	-	-	-	-	-	-
http://www.cagmdb.org/view_table.php?id=211774&minProb=50&submit=Search	211774	chr19	48616996	48617006	neg	A	11	AAAAAAAAAAA	RPL18	nc_intron,intron	-	-	-	-	-	-	-	-	-
http://www.cagmdb.org/view_table.php?id=210159&minProb=50&submit=Search	210159	chr19	43543342	43543379	neg	GT	38	GTGTGTGTGTGTGTGTGTGTGTGTGTGTGTGTGTGTGT	XRCC1	exon,utr3	-	-	-	-	-	-	-	-	-
http://www.cagmdb.org/view_table.php?id=239401&minProb=50&submit=Search	239401	chr1	113682161	113682176	pos	T	16	TTTTTTTTTTTTTTTT	MAGI3	intron	-	-	-	-	-	-	-	-	-
http://www.cagmdb.org/view_table.php?id=368786&minProb=50&submit=Search	368786	chr3	116444788	116444835	neg	AC	48	ACACACACACACACACACACACAAACACACACACACACACACACACAC	LSAMP	intron	-	-	-	-	-	-	-	-	-
http://www.cagmdb.org/view_table.php?id=12270&minProb=50&submit=Search	12270	chr10	50743028	50743059	pos	GTGC	32	GTGCGTGCGTGCGTGCGTGTGTGTGTGTGTGT	ASAH2B	utr5,nc_intron,intron	-	-	-	-	-	-	-	-	-
http://www.cagmdb.org/view_table.php?id=339735&minProb=50&submit=Search	339735	chr2	215052616	215052631	neg	CA	16	CACACACACACACACA	ABCA12	nc_intron,intron	-	-	-	-	-	-	-	-	-
http://www.cagmdb.org/view_table.php?id=68319&minProb=50&submit=Search	68319	chr12	54536717	54536729	pos	A	13	AAAAAAAAAAAAA	NCKAP1L	intron	-	-	-	-	-	-	-	-	-
http://www.cagmdb.org/view_table.php?id=60563&minProb=50&submit=Search	60563	chr12	14775537	14775546	pos	T	10	TTTTTTTTTT	H2AFJ	nc_exon,exon	-	-	-	-	-	-	-	-	-
http://www.cagmdb.org/view_table.php?id=90803&minProb=50&submit=Search	90803	chr13	39044230	39044268	pos	TG	39	TGTGTGTGTGTGTGTGTGTGTGTGTGTGTGTGTGTGTGT	NHLRC3	nc_intron,intron	-	-	-	-	-	-	-	-	-
http://www.cagmdb.org/view_table.php?id=224476&minProb=50&submit=Search	224476	chr1	42181813	42181828	neg	AC	16	ACACACACACACACAC	FOXJ3	intron	-	-	-	-	-	-	-	-	-
http://www.cagmdb.org/view_table.php?id=58859&minProb=50&submit=Search	58859	chr12	6936729	6936775	pos	CAG	47	CAGCAGCAGCAGCAGCAGCAGCAGCAGCAGCAGCAGCAGCAGCAGCA	ATN1	cds	ATN1	1461	2065	3	1182	786	|CAGCAGCAGCAGCAGCAGCAGCAGCAGCAGCAGCAGCAGCAGCAGCA|	|CAGCAGCAGCAGCAGCAGCAGCAGCAGCAGCAGCAGCAGCAGCAG|CA	QQQQQQQQQQQQQQQ
http://www.cagmdb.org/view_table.php?id=35418&minProb=50&submit=Search	35418	chr11	26671048	26671064	neg	TG	17	TGTGTGTGTGTGTGTGT	SLC5A12	exon,utr3	-	-	-	-	-	-	-	-	-
http://www.cagmdb.org/view_table.php?id=160043&minProb=50&submit=Search	160043	chr16	81024647	81024656	pos	A	10	AAAAAAAAAA	CENPN	intron	-	-	-	-	-	-	-	-	-
http://www.cagmdb.org/view_table.php?id=391355&minProb=50&submit=Search	391355	chr4	26386338	26386348	pos	T	11	TTTTTTTTTTT	RBPJ	intron	-	-	-	-	-	-	-	-	-
http://www.cagmdb.org/view_table.php?id=583747&minProb=50&submit=Search	583747	chr9	132625502	132625513	neg	A	12	AAAAAAAAAAAA	DDX31	nc_intron,intron	-	-	-	-	-	-	-	-	-
http://www.cagmdb.org/view_table.php?id=26005&minProb=50&submit=Search	26005	chr10	113721908	113721922	pos	T	15	TTTTTTTTTTTTTTT	CASP7	intron	-	-	-	-	-	-	-	-	-
http://www.cagmdb.org/view_table.php?id=315644&minProb=50&submit=Search	315644	chr2	98256200	98256210	pos	T	11	TTTTTTTTTTT	VWA3B	nc_intron,intron	-	-	-	-	-	-	-	-	-
http://www.cagmdb.org/view_table.php?id=545591&minProb=50&submit=Search	545591	chr8	73071754	73071768	neg	A	15	AAAAAAAAAAAAAAA	SBSPON	intron	-	-	-	-	-	-	-	-	-
http://www.cagmdb.org/view_table.php?id=271162&minProb=50&submit=Search	271162	chr20	37301136	37301165	pos	ATAA	30	ATAAATAAATAAATAAATAAATAAATAAAT	MANBAL	utr5,intron	-	-	-	-	-	-	-	-	-
http://www.cagmdb.org/view_table.php?id=106959&minProb=50&submit=Search	106959	chr14	21586428	21586437	-	T	10	TTTTTTTTTT	-	-	-	-	-	-	-	-	-	-	-
http://www.cagmdb.org/view_table.php?id=176990&minProb=50&submit=Search	176990	chr17	62788406	62788422	neg	CA	17	CACACACACACACACAC	MARCH10	intron	-	-	-	-	-	-	-	-	-
http://www.cagmdb.org/view_table.php?id=253589&minProb=50&submit=Search	253589	chr1	204265069	204265085	neg	GT	17	GTGTGTGTGTGTGTGTG	PLEKHA6	intron	-	-	-	-	-	-	-	-	-
http://www.cagmdb.org/view_table.php?id=373125&minProb=50&submit=Search	373125	chr3	138397537	138397571	pos	CT	35	CTCTCTCTCTCTCTCTTTCTCTTTCTCTCTCTCTC	MRAS	intron	-	-	-	-	-	-	-	-	-
http://www.cagmdb.org/view_table.php?id=468245&minProb=50&submit=Search	468245	chr6	31741337	31741395	pos	AC	59	ACACACACACACACACACACACACACACACACACACACACACACACATATTTTTTTTTT	MSH5,MSH5-SAPCD1	nc_intron,intron	-	-	-	-	-	-	-	-	-
http://www.cagmdb.org/view_table.php?id=83229&minProb=50&submit=Search	83229	chr12	120303511	120303522	pos	A	12	AAAAAAAAAAAA	SIRT4	utr5,intron	-	-	-	-	-	-	-	-	-
http://www.cagmdb.org/view_table.php?id=317881&minProb=50&submit=Search	317881	chr2	108798709	108798740	pos	AC	32	ACACACACACACACACACACACACACACACAC	CCDC138	utr5,nc_intron,intron	-	-	-	-	-	-	-	-	-
http://www.cagmdb.org/view_table.php?id=24483&minProb=50&submit=Search	24483	chr10	106577135	106577152	neg	TGTT	18	TGTTTGTTTGTTTGTTTG	SORCS1	exon,utr3	-	-	-	-	-	-	-	-	-
http://www.cagmdb.org/view_table.php?id=133308&minProb=50&submit=Search	133308	chr15	58599751	58599762	neg	A	12	AAAAAAAAAAAA	ADAM10	intron	-	-	-	-	-	-	-	-	-
http://www.cagmdb.org/view_table.php?id=178221&minProb=50&submit=Search	178221	chr17	67669493	67669503	pos	T	11	TTTTTTTTTTT	PITPNC1	intron	-	-	-	-	-	-	-	-	-
http://www.cagmdb.org/view_table.php?id=288422&minProb=50&submit=Search	288422	chr22	26313572	26313617	pos	AC	46	ACACACACACACACACACACACACACACACACGCACACACACACAC	SEZ6L	intron	-	-	-	-	-	-	-	-	-
http://www.cagmdb.org/view_table.php?id=229813&minProb=50&submit=Search	229813	chr1	66689048	66689064	pos	A	17	AAAAAAAAAAAAAAAAA	SGIP1	intron	-	-	-	-	-	-	-	-	-
http://www.cagmdb.org/view_table.php?id=197320&minProb=50&submit=Search	197320	chr18	74389991	74390008	-	TCT	18	TCTTCTTCTTCTTCTTCT	-	-	-	-	-	-	-	-	-	-	-
http://www.cagmdb.org/view_table.php?id=526138&minProb=50&submit=Search	526138	chr7	138732852	138732864	neg	A	13	AAAAAAAAAAAAA	ATP6V0A4	intron	-	-	-	-	-	-	-	-	-
http://www.cagmdb.org/view_table.php?id=50368&minProb=50&submit=Search	50368	chr11	102209595	102209609	pos	A	15	AAAAAAAAAAAAAAA	YAP1	intron	-	-	-	-	-	-	-	-	-
http://www.cagmdb.org/view_table.php?id=468234&minProb=50&submit=Search	468234	chr6	31678970	31678980	neg	A	11	AAAAAAAAAAA	LY6G5C	intron	-	-	-	-	-	-	-	-	-
http://www.cagmdb.org/view_table.php?id=419609&minProb=50&submit=Search	419609	chr4	165311810	165311846	pos	TG	37	TGTGTGTGTGTGTGTGTGTGTGTGTGTGTGTGTGTGT	KLHL2	intron	-	-	-	-	-	-	-	-	-
http://www.cagmdb.org/view_table.php?id=350826&minProb=50&submit=Search	350826	chr3	25569982	25570021	pos	AC	40	ACACACACACACACACACACACACACACACACACACACAC	RARB	nc_intron,intron	-	-	-	-	-	-	-	-	-
http://www.cagmdb.org/view_table.php?id=461897&minProb=50&submit=Search	461897	chr6	4052253	4052279	pos	TTG	27	TTGTTGTTGTTGTTGTTGTTGTTGTTG	PRPF4B	nc_intron,intron	-	-	-	-	-	-	-	-	-
http://www.cagmdb.org/view_table.php?id=584580&minProb=50&submit=Search	584580	chr9	136447078	136447087	neg	A	10	AAAAAAAAAA	SEC16A	intron	-	-	-	-	-	-	-	-	-
http://www.cagmdb.org/view_table.php?id=177366&minProb=50&submit=Search	177366	chr17	64504983	64504996	neg	TC	14	TCTCTCTCTCTCTC	DDX5	intron	-	-	-	-	-	-	-	-	-
http://www.cagmdb.org/view_table.php?id=223395&minProb=50&submit=Search	223395	chr1	37587295	37587305	neg	A	11	AAAAAAAAAAA	GNL2	intron	-	-	-	-	-	-	-	-	-
http://www.cagmdb.org/view_table.php?id=268312&minProb=50&submit=Search	268312	chr20	23635183	23635207	neg	CA	25	CACACACACACACACACACACACAC	CST3	intron	-	-	-	-	-	-	-	-	-
http://www.cagmdb.org/view_table.php?id=116624&minProb=50&submit=Search	116624	chr14	67724393	67724409	pos	T	17	TTTTTTTTTTTTTTTTT	RDH12	intron	-	-	-	-	-	-	-	-	-
http://www.cagmdb.org/view_table.php?id=277378&minProb=50&submit=Search	277378	chr20	63532374	63532396	neg	TGTGTC	23	TGTGTCTGTGTCTGTGTCTGTGT	PTK6	intron,utr3	-	-	-	-	-	-	-	-	-
http://www.cagmdb.org/view_table.php?id=170667&minProb=50&submit=Search	170667	chr17	37193338	37193348	neg	T	11	TTTTTTTTTTT	ACACA	intron	-	-	-	-	-	-	-	-	-
http://www.cagmdb.org/view_table.php?id=90770&minProb=50&submit=Search	90770	chr13	38861416	38861426	pos	T	11	TTTTTTTTTTT	FREM2	intron	-	-	-	-	-	-	-	-	-
http://www.cagmdb.org/view_table.php?id=345784&minProb=50&submit=Search	345784	chr3	344467	344490	pos	AC	24	ACACACACACACACACACACACAC	CHL1	intron	-	-	-	-	-	-	-	-	-
http://www.cagmdb.org/view_table.php?id=284401&minProb=50&submit=Search	284401	chr21	39274305	39274326	neg	GA	22	GAGAGAGAGAGAGAGAGAGAGA	BRWD1	intron	-	-	-	-	-	-	-	-	-
http://www.cagmdb.org/view_table.php?id=496150&minProb=50&submit=Search	496150	chr6	167338456	167338478	pos	CA	23	CACACACACACACACACACACAC	TTLL2	intron	-	-	-	-	-	-	-	-	-
http://www.cagmdb.org/view_table.php?id=42463&minProb=50&submit=Search	42463	chr11	64729701	64729725	neg	CAAA	25	CAAACAAACAAACAAAAAAAAAAAA	RASGRP2	intron	-	-	-	-	-	-	-	-	-
http://www.cagmdb.org/view_table.php?id=368136&minProb=50&submit=Search	368136	chr3	113286897	113286917	pos	T	21	TTTTTTTTTTAAAAAAAAAAA	BOC	exon,utr3	-	-	-	-	-	-	-	-	-
http://www.cagmdb.org/view_table.php?id=110119&minProb=50&submit=Search	110119	chr14	36320608	36320625	neg	CCA	18	CCACCACCACCACCACCA	MBIP	utr5,exon	-	-	-	-	-	-	-	-	-
http://www.cagmdb.org/view_table.php?id=68528&minProb=50&submit=Search	68528	chr12	55701260	55701281	neg	CACATG	22	CACATGCACATGCACATGCACA	ITGA7	intron	-	-	-	-	-	-	-	-	-
http://www.cagmdb.org/view_table.php?id=488911&minProb=50&submit=Search	488911	chr6	133889360	133889377	pos	TC	18	TCTCTCTCTCTCTCTCTC	TCF21	utr5,exon	-	-	-	-	-	-	-	-	-
http://www.cagmdb.org/view_table.php?id=85993&minProb=50&submit=Search	85993	chr12	131292828	131292839	-	T	12	TTTTTTTTTTTT	-	-	-	-	-	-	-	-	-	-	-
http://www.cagmdb.org/view_table.php?id=21371&minProb=50&submit=Search	21371	chr10	92834660	92834670	pos	T	11	TTTTTTTTTTT	EXOC6	utr5,intron	-	-	-	-	-	-	-	-	-
http://www.cagmdb.org/view_table.php?id=455306&minProb=50&submit=Search	455306	chr5	155491363	155491375	-	T	13	TTTTTTTTTTTTT	-	-	-	-	-	-	-	-	-	-	-
http://www.cagmdb.org/view_table.php?id=148351&minProb=50&submit=Search	148351	chr16	21678408	21678421	-	AT	14	ATATATATATATAT	-	-	-	-	-	-	-	-	-	-	-
http://www.cagmdb.org/view_table.php?id=572322&minProb=50&submit=Search	572322	chr9	81633289	81633325	neg	GT	37	GTGTGTGTGTGTGTGTGTGTGTGTGTGTGTGTGTGTG	TLE1	intron	-	-	-	-	-	-	-	-	-
http://www.cagmdb.org/view_table.php?id=181303&minProb=50&submit=Search	181303	chr17	79835793	79835803	neg	C	11	CCCCCCCCCCC	CBX4	intron	-	-	-	-	-	-	-	-	-
http://www.cagmdb.org/view_table.php?id=63832&minProb=50&submit=Search	63832	chr12	30734850	30734887	neg	AC	38	ACACACACACACACACACACACACACACACACACACAC	CAPRIN2	utr5,intron	-	-	-	-	-	-	-	-	-
http://www.cagmdb.org/view_table.php?id=281978&minProb=50&submit=Search	281978	chr21	28931067	28931100	neg	GT	34	GTGTGTGTGTGTGTGTGTGTGTGTGTGTGTGTGT	LTN1	intron	-	-	-	-	-	-	-	-	-
http://www.cagmdb.org/view_table.php?id=125012&minProb=50&submit=Search	125012	chr14	104004362	104004398	pos	TTTA	37	TTTATTTATTTATTTATTTATTTATTTATTTATTTAT	TDRD9	intron	-	-	-	-	-	-	-	-	-
http://www.cagmdb.org/view_table.php?id=20171&minProb=50&submit=Search	20171	chr10	87076396	87076405	neg	A	10	AAAAAAAAAA	GLUD1	intron	-	-	-	-	-	-	-	-	-
http://www.cagmdb.org/view_table.php?id=134137&minProb=50&submit=Search	134137	chr15	62012222	62012258	neg	AC	37	ACACACACACACACACACACACACACACACACACACA	VPS13C	intron	-	-	-	-	-	-	-	-	-
http://www.cagmdb.org/view_table.php?id=42161&minProb=50&submit=Search	42161	chr11	63632821	63632862	neg	CAAAA	42	CAAAACAAAACAAAACAAAACAAGAACAAACAAACAAACAAA	ATL3	intron	-	-	-	-	-	-	-	-	-
http://www.cagmdb.org/view_table.php?id=62030&minProb=50&submit=Search	62030	chr12	22062261	22062277	pos	T	17	TTTTTTTTTTTTTTTTT	CMAS	nc_intron,intron	-	-	-	-	-	-	-	-	-
http://www.cagmdb.org/view_table.php?id=318296&minProb=50&submit=Search	318296	chr2	110963566	110963604	pos	TG	39	TGTGTGTGTGTGTGTGTGTGTGTGTGTGTGTGTGTGTGT	ACOXL	intron	-	-	-	-	-	-	-	-	-
http://www.cagmdb.org/view_table.php?id=471845&minProb=50&submit=Search	471845	chr6	47253132	47253148	neg	GT	17	GTGTGTGTGTGTGTGTG	TNFRSF21	intron	-	-	-	-	-	-	-	-	-
http://www.cagmdb.org/view_table.php?id=103497&minProb=50&submit=Search	103497	chr13	99864924	99864956	neg,pos	TC	33	TCTCTCTCTCTCTTTTTCTGTGTGTGTGTGTGT	LOC101927437,CLYBL	nc_intron,intron	-	-	-	-	-	-	-	-	-
http://www.cagmdb.org/view_table.php?id=292030&minProb=50&submit=Search	292030	chr22	40301173	40301197	pos	GCA	25	GCAGCAGCAGCAGCAGCAGCAGCAG	TNRC6B	cds	TNRC6B	3629	1518	12	23	136	|GCAGCAGCAGCAGCAGCAGCAGCAG|	G|CAGCAGCAGCAGCAGCAGCAGCAG|	QQQQQQQQ
http://www.cagmdb.org/view_table.php?id=127054&minProb=50&submit=Search	127054	chr15	28833188	28833197	pos	T	10	TTTTTTTTTT	PDCD6IPP2	nc_intron	-	-	-	-	-	-	-	-	-
http://www.cagmdb.org/view_table.php?id=330298&minProb=50&submit=Search	330298	chr2	169270871	169270891	neg	AC	21	ACACACACACACACACACACA	LRP2	intron	-	-	-	-	-	-	-	-	-
http://www.cagmdb.org/view_table.php?id=124723&minProb=50&submit=Search	124723	chr14	102875529	102875540	pos	T	12	TTTTTTTTTTTT	TRAF3	intron	-	-	-	-	-	-	-	-	-
http://www.cagmdb.org/view_table.php?id=547348&minProb=50&submit=Search	547348	chr8	81255359	81255370	-	AT	12	ATATATATATAT	-	-	-	-	-	-	-	-	-	-	-
http://www.cagmdb.org/view_table.php?id=165001&minProb=50&submit=Search	165001	chr17	10641380	10641389	neg	A	10	AAAAAAAAAA	MYH3	intron	-	-	-	-	-	-	-	-	-
http://www.cagmdb.org/view_table.php?id=259839&minProb=50&submit=Search	259839	chr1	234383574	234383598	pos	AC	25	ACACACACACACACACACACACACA	COA6	intron	-	-	-	-	-	-	-	-	-
http://www.cagmdb.org/view_table.php?id=438415&minProb=50&submit=Search	438415	chr5	71126892	71126906	neg	CGGGG	15	CGGGGCGGGGCGGGG	NAIP	intron	-	-	-	-	-	-	-	-	-
http://www.cagmdb.org/view_table.php?id=435903&minProb=50&submit=Search	435903	chr5	57246198	57246212	pos	A	15	AAAAAAAAAAAAAAA	GPBP1	utr5,intron	-	-	-	-	-	-	-	-	-
http://www.cagmdb.org/view_table.php?id=242995&minProb=50&submit=Search	242995	chr1	154869855	154869879	neg	TGC	25	TGCTGCTGCTGCTGCTGCTGCTGCT	KCNN3	cds	KCNN3	2086	85	7	823	85	|TGCTGCTGCTGCTGCTGCTGCTGCT|	TG|CTGCTGCTGCTGCTGCTGCTG|CT	QQQQQQQ
http://www.cagmdb.org/view_table.php?id=523855&minProb=50&submit=Search	523855	chr7	128858577	128858599	neg,pos	AC	23	ACACACACACACACACACACACA	FLNC-AS1,FLNC	nc_intron,exon,utr3	-	-	-	-	-	-	-	-	-
http://www.cagmdb.org/view_table.php?id=20082&minProb=50&submit=Search	20082	chr10	86699240	86699268	pos	TC	29	TCTCTCTCTCTCTCTCTCTCTCTCTCTCT	LDB3	intron	-	-	-	-	-	-	-	-	-
http://www.cagmdb.org/view_table.php?id=143747&minProb=50&submit=Search	143747	chr16	3758052	3758064	neg	A	13	AAAAAAAAAAAAA	CREBBP	intron	-	-	-	-	-	-	-	-	-
http://www.cagmdb.org/view_table.php?id=179561&minProb=50&submit=Search	179561	chr17	72849811	72849825	neg	A	15	AAAAAAAAAAAAAAA	SLC39A11	intron	-	-	-	-	-	-	-	-	-
http://www.cagmdb.org/view_table.php?id=463998&minProb=50&submit=Search	463998	chr6	13316549	13316562	neg	A	14	AAAAAAAAAAAAAA	TBC1D7-LOC100130357,TBC1D7	nc_intron,intron	-	-	-	-	-	-	-	-	-
http://www.cagmdb.org/view_table.php?id=60236&minProb=50&submit=Search	60236	chr12	13211493	13211502	pos	A	10	AAAAAAAAAA	EMP1	utr5,exon	-	-	-	-	-	-	-	-	-
http://www.cagmdb.org/view_table.php?id=526154&minProb=50&submit=Search	526154	chr7	138769148	138769163	neg	A	16	AAAAAAAAAAAAAAAA	ATP6V0A4	intron	-	-	-	-	-	-	-	-	-
http://www.cagmdb.org/view_table.php?id=229393&minProb=50&submit=Search	229393	chr1	64675994	64676040	pos	TAA	47	TAATAATAATAATAATAATAATAATAATAATAATAATAATAATAATA	CACHD1	intron	-	-	-	-	-	-	-	-	-
http://www.cagmdb.org/view_table.php?id=355912&minProb=50&submit=Search	355912	chr3	50118455	50118476	pos	GA	22	GAGAGAGAGAGAGAGAGAGAGA	RBM5,SEMA3F-AS1	nc_intron,nc_exon,utr3,cds	RBM5	2446	0	23	124	-20	|GA|GAGAGAGAGAGAGAGAGAGA	||	-
http://www.cagmdb.org/view_table.php?id=412101&minProb=50&submit=Search	412101	chr4	127891076	127891089	pos	T	14	TTTTTTTTTTTTTT	PLK4	intron	-	-	-	-	-	-	-	-	-
http://www.cagmdb.org/view_table.php?id=368192&minProb=50&submit=Search	368192	chr3	113620026	113620046	pos	TAGA	21	TAGATAGATAGATAGATAGAT	SIDT1	nc_intron,intron	-	-	-	-	-	-	-	-	-
http://www.cagmdb.org/view_table.php?id=231547&minProb=50&submit=Search	231547	chr1	75238386	75238413	neg	AT	28	ATATATATATATATATATATATATATAT	SLC44A5	intron	-	-	-	-	-	-	-	-	-
http://www.cagmdb.org/view_table.php?id=270430&minProb=50&submit=Search	270430	chr20	34471674	34471715	pos	GT	42	GTGTGTGTGTGTGTGTGTGTGTGTGTGTGTGTGTGTGTGTGT	ITCH	intron	-	-	-	-	-	-	-	-	-
http://www.cagmdb.org/view_table.php?id=40721&minProb=50&submit=Search	40721	chr11	56448926	56448936	-	A	11	AAAAAAAAAAA	-	-	-	-	-	-	-	-	-	-	-
http://www.cagmdb.org/view_table.php?id=105730&minProb=50&submit=Search	105730	chr13	110206970	110206981	neg	A	12	AAAAAAAAAAAA	COL4A1	intron	-	-	-	-	-	-	-	-	-
http://www.cagmdb.org/view_table.php?id=140428&minProb=50&submit=Search	140428	chr15	90499961	90499989	pos	TGTTT	29	TGTTTTGTTTTGTTTTGTTTTGTTTTGTT	IQGAP1	intron	-	-	-	-	-	-	-	-	-
http://www.cagmdb.org/view_table.php?id=45576&minProb=50&submit=Search	45576	chr11	78127328	78127338	neg	A	11	AAAAAAAAAAA	ALG8	intron	-	-	-	-	-	-	-	-	-
http://www.cagmdb.org/view_table.php?id=107331&minProb=50&submit=Search	107331	chr14	23275592	23275637	neg	CAT	46	CATCATCATCATCATCATCATCATCTTCCTCCTCCTCCTCCTCCTC	HOMEZ	cds	HOMEZ	17	1590	0	17	1550	|CATCATCATCATCATCATCATCATCTTCCTCCTCCTCCTCCTCCTC|	C|ATCATCATCATCATCATCATCATCTTCCTCCTCCTCCTCCTCCTC|	DDDDDDDDEEEEEEE
http://www.cagmdb.org/view_table.php?id=289960&minProb=50&submit=Search	289960	chr22	32154016	32154041	neg	CA	26	CACACACACACACACACACACACACA	C22orf42	intron	-	-	-	-	-	-	-	-	-
http://www.cagmdb.org/view_table.php?id=311083&minProb=50&submit=Search	311083	chr2	72961093	72961111	neg	CCCTG	19	CCCTGCCCTGCCCTGCCCT	SFXN5	nc_intron,intron	-	-	-	-	-	-	-	-	-
http://www.cagmdb.org/view_table.php?id=336621&minProb=50&submit=Search	336621	chr2	200605511	200605525	pos	T	15	TTTTTTTTTTTTTTT	AOX1	intron	-	-	-	-	-	-	-	-	-
http://www.cagmdb.org/view_table.php?id=62989&minProb=50&submit=Search	62989	chr12	26494031	26494043	neg	T	13	TTTTTTTTTTTTT	ITPR2	intron	-	-	-	-	-	-	-	-	-
http://www.cagmdb.org/view_table.php?id=578544&minProb=50&submit=Search	578544	chr9	110776068	110776079	pos	T	12	TTTTTTTTTTTT	MUSK	intron	-	-	-	-	-	-	-	-	-
http://www.cagmdb.org/view_table.php?id=134780&minProb=50&submit=Search	134780	chr15	64680562	64680589	pos	TG	28	TGTGTGTGTGTGTGTGTGTGTGTGTGTG	ZNF609	intron	-	-	-	-	-	-	-	-	-
http://www.cagmdb.org/view_table.php?id=18140&minProb=50&submit=Search	18140	chr10	77108408	77108422	neg	A	15	AAAAAAAAAAAAAAA	KCNMA1	intron	-	-	-	-	-	-	-	-	-
http://www.cagmdb.org/view_table.php?id=164837&minProb=50&submit=Search	164837	chr17	9897983	9898000	neg	TG	18	TGTGTGTGTGTGTGTGTG	RCVRN	exon,utr3	-	-	-	-	-	-	-	-	-
http://www.cagmdb.org/view_table.php?id=528719&minProb=50&submit=Search	528719	chr7	150687106	150687155	pos	GT	50	GTGTGTGTGTGTGTGTGTGTGTGTGTGTGTGTGTGTGTGTGTGTGTGTGT	GIMAP2	intron	-	-	-	-	-	-	-	-	-
http://www.cagmdb.org/view_table.php?id=43868&minProb=50&submit=Search	43868	chr11	70325462	70325476	pos	AC	15	ACACACACACACACA	PPFIA1	nc_intron,intron	-	-	-	-	-	-	-	-	-
http://www.cagmdb.org/view_table.php?id=200994&minProb=50&submit=Search	200994	chr19	7605148	7605177	pos	GT	30	GTGTGTGTGTGTGTGTGTGTGTGTGTGTGT	CAMSAP3	intron	-	-	-	-	-	-	-	-	-
http://www.cagmdb.org/view_table.php?id=599062&minProb=50&submit=Search	599062	chrX	52677200	52677240	-	TCTT	41	TCTTTCTTTCTTTCTTTCTTTCTTTCTTTCTTTTTTTTTTT	-	-	-	-	-	-	-	-	-	-	-
http://www.cagmdb.org/view_table.php?id=34432&minProb=50&submit=Search	34432	chr11	22276061	22276072	pos	T	12	TTTTTTTTTTTT	ANO5	intron	-	-	-	-	-	-	-	-	-
http://www.cagmdb.org/view_table.php?id=401245&minProb=50&submit=Search	401245	chr4	73500387	73500396	pos	T	10	TTTTTTTTTT	AFM	intron	-	-	-	-	-	-	-	-	-
http://www.cagmdb.org/view_table.php?id=236766&minProb=50&submit=Search	236766	chr1	100729410	100729420	pos	T	11	TTTTTTTTTTT	VCAM1	intron	-	-	-	-	-	-	-	-	-
http://www.cagmdb.org/view_table.php?id=110041&minProb=50&submit=Search	110041	chr14	35870326	35870351	pos	ATTC	26	ATTCATTCATTCATTCTTTTTTTTTT	BRMS1L	intron	-	-	-	-	-	-	-	-	-
http://www.cagmdb.org/view_table.php?id=404181&minProb=50&submit=Search	404181	chr4	87611031	87611063	pos	GT	33	GTGTGTGTGTGTGTGTGTGTGTGTGTGTGTGTG	DSPP	intron	-	-	-	-	-	-	-	-	-
http://www.cagmdb.org/view_table.php?id=428318&minProb=50&submit=Search	428318	chr5	17275945	17275970	pos	CT	26	CTCTCTCTCTCTCTCTCTCTCTCTCT	BASP1	exon,utr3	-	-	-	-	-	-	-	-	-
http://www.cagmdb.org/view_table.php?id=348877&minProb=50&submit=Search	348877	chr3	15571773	15571797	neg	A	25	AAAAAAAAAAAAACACACACACACA	HACL1	nc_intron,intron	-	-	-	-	-	-	-	-	-
http://www.cagmdb.org/view_table.php?id=460303&minProb=50&submit=Search	460303	chr5	177608488	177608498	pos	C	11	CCCCCCCCCCC	B4GALT7	intron	-	-	-	-	-	-	-	-	-
http://www.cagmdb.org/view_table.php?id=339837&minProb=50&submit=Search	339837	chr2	215423181	215423212	neg	CA	32	CACACACACACACACACACACACACACACACA	FN1	intron	-	-	-	-	-	-	-	-	-
http://www.cagmdb.org/view_table.php?id=561453&minProb=50&submit=Search	561453	chr9	4125634	4125655	neg	GT	22	GTGTGTGTGTGTGTGTGTGTGT	GLIS3	intron	-	-	-	-	-	-	-	-	-
http://www.cagmdb.org/view_table.php?id=166412&minProb=50&submit=Search	166412	chr17	16746260	16746286	pos	TC	27	TCTCTCTCTCTCTTTTTTTTTTTTTTT	CCDC144A	nc_intron,intron	-	-	-	-	-	-	-	-	-
http://www.cagmdb.org/view_table.php?id=329534&minProb=50&submit=Search	329534	chr2	165162255	165162264	neg	T	10	TTTTTTTTTT	SCN3A	intron	-	-	-	-	-	-	-	-	-
http://www.cagmdb.org/view_table.php?id=460245&minProb=50&submit=Search	460245	chr5	177302736	177302747	neg	C	12	CCCCCCCCCCCC	RAB24	nc_intron,intron	-	-	-	-	-	-	-	-	-
http://www.cagmdb.org/view_table.php?id=168706&minProb=50&submit=Search	168706	chr17	28468443	28468454	-	A	12	AAAAAAAAAAAA	-	-	-	-	-	-	-	-	-	-	-
http://www.cagmdb.org/view_table.php?id=234408&minProb=50&submit=Search	234408	chr1	89193452	89193473	neg	TTCA	22	TTCATTCATTCATTCATTCATT	GBP4	intron	-	-	-	-	-	-	-	-	-
http://www.cagmdb.org/view_table.php?id=173015&minProb=50&submit=Search	173015	chr17	46550387	46550412	neg,pos	T	26	TTTTTTTTTTGTGTGTTTTTTTTTTT	LRRC37A2,ARL17B,ARL17A	intron	-	-	-	-	-	-	-	-	-
http://www.cagmdb.org/view_table.php?id=297750&minProb=50&submit=Search	297750	chr2	11133282	11133300	pos	TC	19	TCTCTCTCTCTCTCTCTCT	C2orf50	utr5,exon	-	-	-	-	-	-	-	-	-
http://www.cagmdb.org/view_table.php?id=70465&minProb=50&submit=Search	70465	chr12	65068650	65068686	neg	TG	37	TGTGTGTGTGTGTGTGTGTGTGTGTGTGTGTGTGTGT	WIF1	intron	-	-	-	-	-	-	-	-	-
http://www.cagmdb.org/view_table.php?id=492312&minProb=50&submit=Search	492312	chr6	149541318	149541357	neg	TAAA	40	TAAATAAATAAATAAATAAATAAATAAATAAATAAATAAA	PPIL4	intron	-	-	-	-	-	-	-	-	-
http://www.cagmdb.org/view_table.php?id=197360&minProb=50&submit=Search	197360	chr18	74556357	74556373	pos	TGC	17	TGCTGCTGCTGCTGCTG	CNDP1	cds	CNDP1	43	1464	1	19	93	|TGCTGCTGCTGCTGCTG|	TG|CTGCTGCTGCTGCTG|	LLLLL
http://www.cagmdb.org/view_table.php?id=90065&minProb=50&submit=Search	90065	chr13	35476297	35476355	neg,pos	CTG	59	CTGCTGCTGCTGCTGCTGCTGCTGCTGCTGCTGCTGCTGCTGCTGCTGCTGCTGCTGCT	NBEA,MAB21L1	intron,exon	-	-	-	-	-	-	-	-	-
http://www.cagmdb.org/view_table.php?id=334729&minProb=50&submit=Search	334729	chr2	191360752	191360789	pos	TGT	38	TGTTGTTGTTGTTGTTGTTGTTGTTGTTGTTGTTGTTG	MYO1B	intron	-	-	-	-	-	-	-	-	-
http://www.cagmdb.org/view_table.php?id=472386&minProb=50&submit=Search	472386	chr6	49470141	49470153	pos	T	13	TTTTTTTTTTTTT	CENPQ	utr5,intron	-	-	-	-	-	-	-	-	-
