# Supplementary material for: Abundance of ethnically biased microsatellites in human gene regions
Source: PLoS One. 2019 Dec 12;14(12):e0225216. doi: 10.1371/journal.pone.0225216 (PMC6907796; doi:10.1371/journal.pone.0225216)
Supplement: S7 Table — (XLSX) [file pone.0225216.s007.xlsx]

## Sheet: overlapping_micros_annotated
link_to_genetic_table_on_cagm_website	microID	chr	start	stop	strand	unit	alleles	length	sequence	near	feature	gene	gFrom	gGoto	exonNum	exonFrom	exonGoto	seqStr	exonStr	amino
http://www.cagmdb.org/view_table.php?id=248188&minProb=50&submit=Search	248188	chr1	179348761	179348815	pos	TG	19	55	TGTGTGTGTGTGTGTGTGTGTGTGTGTGTGTGTGTGTGTGTGTGTGTGTGTGTGT	SOAT1	nc_intron,intron	-	-	-	-	-	-	-	-	-
http://www.cagmdb.org/view_table.php?id=248955&minProb=50&submit=Search	248955	chr1	183132293	183132321	pos	AAT	6	29	AATAATAATAATAATAATAATAATAATAA	LAMC1	intron	-	-	-	-	-	-	-	-	-
http://www.cagmdb.org/view_table.php?id=230613&minProb=50&submit=Search	230613	chr1	70438841	70438869	pos	TG	9	29	TGTGTGTGTGTGTGTGTGTGTGTGTGTGT	CTH	intron	-	-	-	-	-	-	-	-	-
http://www.cagmdb.org/view_table.php?id=236818&minProb=50&submit=Search	236818	chr1	101021818	101021859	neg	AC	14	42	ACACACACACACACACACACACACACACACACACACACACAC	DPH5	intron	-	-	-	-	-	-	-	-	-
http://www.cagmdb.org/view_table.php?id=255341&minProb=50&submit=Search	255341	chr1	212888676	212888692	pos	TTG	6	17	TTGTTGTTGTTGTTGTT	FLVCR1	intron	-	-	-	-	-	-	-	-	-
http://www.cagmdb.org/view_table.php?id=16082&minProb=50&submit=Search	16082	chr10	68337746	68337768	pos	TTTTG	3	23	TTTTGTTTTGTTTTGTTTTGTTT	HNRNPH3	utr5,intron	-	-	-	-	-	-	-	-	-
http://www.cagmdb.org/view_table.php?id=8073&minProb=50&submit=Search	8073	chr10	32804931	32804952	pos	AC	5	22	ACACACACACACACACACACAC	CCDC7	intron	-	-	-	-	-	-	-	-	-
http://www.cagmdb.org/view_table.php?id=29910&minProb=50&submit=Search	29910	chr10	133402253	133402279	pos	GGGGCT	3	27	GGGGCTGGGGCTGGGGCTGGGGCTGGG	MTG1	intron	-	-	-	-	-	-	-	-	-
http://www.cagmdb.org/view_table.php?id=42330&minProb=50&submit=Search	42330	chr11	64237086	64237123	pos	AG	14	38	AGAGAGAGAGAGAGAGAGAGAGAGAGAGAGAGAGAGAG	VEGFB	intron	-	-	-	-	-	-	-	-	-
http://www.cagmdb.org/view_table.php?id=39786&minProb=50&submit=Search	39786	chr11	47245858	47245885	neg	GT	9	28	GTGTGTGTGTGTGTGTGTGTGTGTGTGT	ACP2	utr5,intron	-	-	-	-	-	-	-	-	-
http://www.cagmdb.org/view_table.php?id=33622&minProb=50&submit=Search	33622	chr11	18338437	18338457	pos	TGTT	2	21	TGTTTGTTTGTTTGTTTGTTT	GTF2H1	intron	-	-	-	-	-	-	-	-	-
http://www.cagmdb.org/view_table.php?id=33646&minProb=50&submit=Search	33646	chr11	18456407	18456420	pos	CT	3	14	CTCTCTCTCTCTCT	LDHAL6A	utr5,intron,exon	-	-	-	-	-	-	-	-	-
http://www.cagmdb.org/view_table.php?id=41162&minProb=50&submit=Search	41162	chr11	58617071	58617099	pos	TG	10	29	TGTGTGTGTGTGTGTGTGTGTGTGTGTGT	ZFP91-CNTF,ZFP91	nc_intron,intron	-	-	-	-	-	-	-	-	-
http://www.cagmdb.org/view_table.php?id=31280&minProb=50&submit=Search	31280	chr11	6528405	6528436	pos	GT	9	32	GTGTGTGTGTGTGTGTGTGTGTGTGTGTGTGT	DNHD1	intron	-	-	-	-	-	-	-	-	-
http://www.cagmdb.org/view_table.php?id=54026&minProb=50&submit=Search	54026	chr11	119018676	119018701	pos	GGA	9	26	GGAGGAGGAGGAGGAGGAGGAGGAGG	TRAPPC4	utr5,exon	-	-	-	-	-	-	-	-	-
http://www.cagmdb.org/view_table.php?id=66900&minProb=50&submit=Search	66900	chr12	48903350	48903366	-	TTG	4	17	TTGTTGTTGTTGTTGTT	-	-	-	-	-	-	-	-	-	-	-
http://www.cagmdb.org/view_table.php?id=87608&minProb=50&submit=Search	87608	chr13	23875028	23875063	neg	AC	15	36	ACACACACACACACACACACACACACACACACACAC	MIPEP	intron	-	-	-	-	-	-	-	-	-
http://www.cagmdb.org/view_table.php?id=91601&minProb=50&submit=Search	91601	chr13	42963142	42963156	neg	AG	3	15	AGAGAGAGAGAGAGA	EPSTI1	intron	-	-	-	-	-	-	-	-	-
http://www.cagmdb.org/view_table.php?id=124944&minProb=50&submit=Search	124944	chr14	103710854	103710883	neg	AC	7	30	ACACACACACACACACACACACACACACAC	XRCC3	intron	-	-	-	-	-	-	-	-	-
http://www.cagmdb.org/view_table.php?id=107520&minProb=50&submit=Search	107520	chr14	24300644	24300669	pos	GAG	8	26	GAGGAGGAGGAGGAGGAGGAGGAGGA	NOP9	cds	NOP9	483	1402	1	236	188	|GAGGAGGAGGAGGAGGAGGAGGAGGA|	|GAGGAGGAGGAGGAGGAGGAGGAG|GA	EEEEEEEE
http://www.cagmdb.org/view_table.php?id=129676&minProb=50&submit=Search	129676	chr15	41464934	41464967	pos	GT	8	34	GTGTGTGTGTGTGTGTGTGTGTGTGTGTGTGTGT	RTF1	intron	-	-	-	-	-	-	-	-	-
http://www.cagmdb.org/view_table.php?id=134859&minProb=50&submit=Search	134859	chr15	64980738	64980772	neg	AACA	4	35	AACAAACAAACAAACAAACAAACAAACAAACAAAC	SPG21	intron	-	-	-	-	-	-	-	-	-
http://www.cagmdb.org/view_table.php?id=170758&minProb=50&submit=Search	170758	chr17	37513564	37513580	-	TAAC	4	17	TAACTAACTAACTAACT	-	-	-	-	-	-	-	-	-	-	-
http://www.cagmdb.org/view_table.php?id=181070&minProb=50&submit=Search	181070	chr17	78802467	78802484	neg	TTTTTC	2	18	TTTTTCTTTTTCTTTTTC	USP36	cds	USP36	493	2861	3	143	51	|TTTTTCTTTTTCTTTTTC|	TT|TTTCTTTTTCTTTTT|C	KKKKK
http://www.cagmdb.org/view_table.php?id=162776&minProb=50&submit=Search	162776	chr17	2236702	2236752	neg	CA	17	51	CACACACACACACACACACACACACACACACACACACACACACACACACAC	SMG6	utr5,intron	-	-	-	-	-	-	-	-	-
http://www.cagmdb.org/view_table.php?id=172631&minProb=50&submit=Search	172631	chr17	44859642	44859661	neg	CA	7	20	CACACACACACACACACACA	EFTUD2	intron	-	-	-	-	-	-	-	-	-
http://www.cagmdb.org/view_table.php?id=190278&minProb=50&submit=Search	190278	chr18	41962443	41962454	pos	AT	3	12	ATATATATATAT	PIK3C3	intron	-	-	-	-	-	-	-	-	-
http://www.cagmdb.org/view_table.php?id=208168&minProb=50&submit=Search	208168	chr19	35767032	35767043	pos	CT	2	12	CTCTCTCTCTCT	PROSER3	intron	-	-	-	-	-	-	-	-	-
http://www.cagmdb.org/view_table.php?id=211773&minProb=50&submit=Search	211773	chr19	48616644	48616681	neg	CAGCA	7	38	CAGCACAGCACAGCACAGCACAGCACAGCACAGCACAG	RPL18	nc_intron,intron	-	-	-	-	-	-	-	-	-
http://www.cagmdb.org/view_table.php?id=209465&minProb=50&submit=Search	209465	chr19	40685303	40685323	neg	TG	5	21	TGTGTGTGTGTGTGTGTGTGT	NUMBL	utr5,intron	-	-	-	-	-	-	-	-	-
http://www.cagmdb.org/view_table.php?id=205092&minProb=50&submit=Search	205092	chr19	20056600	20056629	-	ACACACCC	9	30	ACACACCCACACACCCACACACCCACACAC	-	-	-	-	-	-	-	-	-	-	-
http://www.cagmdb.org/view_table.php?id=207247&minProb=50&submit=Search	207247	chr19	32438944	32438973	pos	GAT	7	30	GATGATGATGATGATGATGATGATGATGAT	DPY19L3	intron	-	-	-	-	-	-	-	-	-
http://www.cagmdb.org/view_table.php?id=336724&minProb=50&submit=Search	336724	chr2	201085734	201085745	pos	AT	3	12	ATATATATATAT	NDUFB3	exon,utr3	-	-	-	-	-	-	-	-	-
http://www.cagmdb.org/view_table.php?id=345014&minProb=50&submit=Search	345014	chr2	238240356	238240377	-	CCGT	2	22	CCGTCCGTCCGTCCGTCCGTCC	-	-	-	-	-	-	-	-	-	-	-
http://www.cagmdb.org/view_table.php?id=322385&minProb=50&submit=Search	322385	chr2	130372356	130372380	pos	GACGGG	2	25	GACGGGGACGGGGACGGGGACGGGG	PTPN18	cds	PTPN18	1112	246	12	99	103	|GACGGGGACGGGGACGGGGACGGGG|	G|ACGGGGACGGGGACGGGGACGGGG|	TGTGTGTG
http://www.cagmdb.org/view_table.php?id=310093&minProb=50&submit=Search	310093	chr2	68217012	68217040	neg	AC	9	29	ACACACACACACACACACACACACACACA	PPP3R1	intron	-	-	-	-	-	-	-	-	-
http://www.cagmdb.org/view_table.php?id=311234&minProb=50&submit=Search	311234	chr2	73559315	73559328	pos	TA	3	14	TATATATATATATA	ALMS1	intron	-	-	-	-	-	-	-	-	-
http://www.cagmdb.org/view_table.php?id=318792&minProb=50&submit=Search	318792	chr2	113195535	113195579	pos	GGAT	7	45	GGATGGATGGATGGATGGATGGATGGATGGATGGATGGATGGATG	PSD4	intron	-	-	-	-	-	-	-	-	-
http://www.cagmdb.org/view_table.php?id=297750&minProb=50&submit=Search	297750	chr2	11133282	11133300	pos	TC	6	19	TCTCTCTCTCTCTCTCTCT	C2orf50	utr5,exon	-	-	-	-	-	-	-	-	-
http://www.cagmdb.org/view_table.php?id=264025&minProb=50&submit=Search	264025	chr20	3343841	3343859	neg	GT	7	19	GTGTGTGTGTGTGTGTGTG	C20orf194	intron	-	-	-	-	-	-	-	-	-
http://www.cagmdb.org/view_table.php?id=268312&minProb=50&submit=Search	268312	chr20	23635183	23635207	neg	CA	9	25	CACACACACACACACACACACACAC	CST3	intron	-	-	-	-	-	-	-	-	-
http://www.cagmdb.org/view_table.php?id=285917&minProb=50&submit=Search	285917	chr21	46258738	46258758	neg	TG	4	21	TGTGTGTGTGTGTGTGTGTGT	MCM3AP	intron	-	-	-	-	-	-	-	-	-
http://www.cagmdb.org/view_table.php?id=281978&minProb=50&submit=Search	281978	chr21	28931067	28931100	neg	GT	12	34	GTGTGTGTGTGTGTGTGTGTGTGTGTGTGTGTGT	LTN1	intron	-	-	-	-	-	-	-	-	-
http://www.cagmdb.org/view_table.php?id=289439&minProb=50&submit=Search	289439	chr22	30345242	30345262	neg	AGGGG	2	21	AGGGGAGGGGAGGGGAGGGGA	SF3A1	intron	-	-	-	-	-	-	-	-	-
http://www.cagmdb.org/view_table.php?id=292317&minProb=50&submit=Search	292317	chr22	41351811	41351840	pos	ATTTT	4	30	ATTTTATTTTATTTTATTTTATTTTATTTT	ZC3H7B	intron	-	-	-	-	-	-	-	-	-
http://www.cagmdb.org/view_table.php?id=367892&minProb=50&submit=Search	367892	chr3	111986429	111986451	pos	TTTGT	5	23	TTTGTTTTGTTTTGTTTTGTTTT	ABHD10	nc_intron,intron	-	-	-	-	-	-	-	-	-
http://www.cagmdb.org/view_table.php?id=385948&minProb=50&submit=Search	385948	chr4	952564	952592	pos	TG	9	29	TGTGTGTGTGTGTGTGTGTGTGTGTGTGT	TMEM175	intron	-	-	-	-	-	-	-	-	-
http://www.cagmdb.org/view_table.php?id=455749&minProb=50&submit=Search	455749	chr5	157648936	157648952	neg	AC	4	17	ACACACACACACACACA	SOX30	intron	-	-	-	-	-	-	-	-	-
http://www.cagmdb.org/view_table.php?id=448592&minProb=50&submit=Search	448592	chr5	122829776	122829811	pos	AC	12	36	ACACACACACACACACACACACACACACACACACAC	SNX2	exon,utr3	-	-	-	-	-	-	-	-	-
http://www.cagmdb.org/view_table.php?id=449310&minProb=50&submit=Search	449310	chr5	126593309	126593344	neg	AC	13	36	ACACACACACACACACACACACACACACACACACAC	ALDH7A1	intron	-	-	-	-	-	-	-	-	-
http://www.cagmdb.org/view_table.php?id=492319&minProb=50&submit=Search	492319	chr6	149572079	149572104	pos	AAAT	3	26	AAATAAATAAATAAATAAATAAATAA	GINM1	intron	-	-	-	-	-	-	-	-	-
http://www.cagmdb.org/view_table.php?id=476132&minProb=50&submit=Search	476132	chr6	70588843	70588856	pos	AT	7	14	ATATATATATATAT	SDHAF4	exon,utr3	-	-	-	-	-	-	-	-	-
http://www.cagmdb.org/view_table.php?id=488681&minProb=50&submit=Search	488681	chr6	132750996	132751026	neg	GT	5	31	GTGTGTGTGTGTGTGTTGTGTGTGTGTGTGT	VNN2	nc_intron,intron	-	-	-	-	-	-	-	-	-
http://www.cagmdb.org/view_table.php?id=484011&minProb=50&submit=Search	484011	chr6	109448134	109448160	neg	CA	10	27	CACACACACACACACACACACACACAC	MICAL1	intron	-	-	-	-	-	-	-	-	-
http://www.cagmdb.org/view_table.php?id=484042&minProb=50&submit=Search	484042	chr6	109585127	109585141	neg	CTT	3	15	CTTCTTCTTCTTCTT	AK9	cds	AK9	3626	2095	22	4	96	|CTTCTTCTTCTTCTT|	C|TTCTTCTTCTTC|TT	EEEE
http://www.cagmdb.org/view_table.php?id=468569&minProb=50&submit=Search	468569	chr6	33205972	33205998	pos	AG	8	27	AGAGAGAGAGAGAGAGAGAGAGAGAGA	HSD17B8	intron	-	-	-	-	-	-	-	-	-
http://www.cagmdb.org/view_table.php?id=481070&minProb=50&submit=Search	481070	chr6	95586994	95587006	pos	TA	7	13	TATATATATATAT	MANEA	intron	-	-	-	-	-	-	-	-	-
http://www.cagmdb.org/view_table.php?id=468235&minProb=50&submit=Search	468235	chr6	31701373	31701390	neg	AC	4	18	ACACACACACACACACAC	ABHD16A	nc_intron,intron	-	-	-	-	-	-	-	-	-
http://www.cagmdb.org/view_table.php?id=509420&minProb=50&submit=Search	509420	chr7	64544440	64544471	neg	AC	8	32	ACACACACACACACACACACACACACACACAC	ZNF680	intron	-	-	-	-	-	-	-	-	-
http://www.cagmdb.org/view_table.php?id=560392&minProb=50&submit=Search	560392	chr8	143559982	143560001	pos	AGGGC	4	20	AGGGCAGGGCAGGGCAGGGC	GSDMD	intron	-	-	-	-	-	-	-	-	-
http://www.cagmdb.org/view_table.php?id=546785&minProb=50&submit=Search	546785	chr8	78686432	78686464	pos	TTTA	6	33	TTTATTTATTTATTTATTTATTTATTTATTTAT	ZC2HC1A	intron	-	-	-	-	-	-	-	-	-
http://www.cagmdb.org/view_table.php?id=582597&minProb=50&submit=Search	582597	chr9	128262324	128262352	neg	AAAAC	3	29	AAAACAAAACAAAACAAAACAAAACAAAA	GOLGA2	intron	-	-	-	-	-	-	-	-	-
http://www.cagmdb.org/view_table.php?id=568326&minProb=50&submit=Search	568326	chr9	37422524	37422535	-	CA	3	12	CACACACACACA	-	-	-	-	-	-	-	-	-	-	-
http://www.cagmdb.org/view_table.php?id=584568&minProb=50&submit=Search	584568	chr9	136383543	136383569	neg	GCT	7	27	GCTGCTGCTGCTGCTGCTGCTGCTGCT	SNAPC4	cds	SNAPC4	2784	1599	7	357	99	|GCTGCTGCTGCTGCTGCTGCTGCTGCT|	|GCTGCTGCTGCTGCTGCTGCTGCTGCT|	SSSSSSSSS
