# Supplementary material for: Abundance of ethnically biased microsatellites in human gene regions
Source: PLoS One. 2019 Dec 12;14(12):e0225216. doi: 10.1371/journal.pone.0225216 (PMC6907796; doi:10.1371/journal.pone.0225216)
Supplement: S8 Table — (XLSX) [file pone.0225216.s008.xlsx]

## Sheet: matrisome_redo
link_to_genetic_table_on_cagm_website	microID	chr	start	stop	strand	unit	alleles	length	sequence	near	feature	gene	gFrom	gGoto	exonNum	exonFrom	exonGoto	seqStr	exonStr	amino
http://www.cagmdb.org/view_table.php?id=365708&minProb=50&submit=Search	365708	chr3	100850609	100850619	neg	T	3	11	TTTTTTTTTTT	ABI3BP	intron	-	-	-	-	-	-	-	-	-
http://www.cagmdb.org/view_table.php?id=214545&minProb=50&submit=Search	214545	chr1	1050064	1050078	pos	G	4	15	GGGGGGGGGGGGGGG	AGRN	intron	-	-	-	-	-	-	-	-	-
http://www.cagmdb.org/view_table.php?id=504019&minProb=50&submit=Search	504019	chr7	34057832	34057858	pos	AC	7	27	ACACACACACACACACACACACACACA	BMPER	intron	-	-	-	-	-	-	-	-	-
http://www.cagmdb.org/view_table.php?id=348862&minProb=50&submit=Search	348862	chr3	15498470	15498486	neg	CA	6	17	CACACACACACACACAC	COLQ	intron	-	-	-	-	-	-	-	-	-
http://www.cagmdb.org/view_table.php?id=347730&minProb=50&submit=Search	347730	chr3	9940762	9940786	pos	AGGGAG	3	25	AGGGAGAGGGAGAGGGAGAGGGAGA	CRELD1	intron	-	-	-	-	-	-	-	-	-
http://www.cagmdb.org/view_table.php?id=546002&minProb=50&submit=Search	546002	chr8	75032175	75032186	pos	T	4	12	TTTTTTTTTTTT	CRISPLD1	intron	-	-	-	-	-	-	-	-	-
http://www.cagmdb.org/view_table.php?id=160939&minProb=50&submit=Search	160939	chr16	84873894	84873913	pos	T	8	20	TTTTTTTTTTTTTTTTTTTT	CRISPLD2	intron	-	-	-	-	-	-	-	-	-
http://www.cagmdb.org/view_table.php?id=160941&minProb=50&submit=Search	160941	chr16	84880694	84880721	pos	AATT	4	28	AATTAATTAATTAATTAATTAATTAATT	CRISPLD2	intron	-	-	-	-	-	-	-	-	-
http://www.cagmdb.org/view_table.php?id=245971&minProb=50&submit=Search	245971	chr1	168700891	168700928	neg	GT	11	38	GTGTGTGTGTGTGTGTGGGTGTGTGTGTGTGTGTGTGT	DPT	intron	-	-	-	-	-	-	-	-	-
http://www.cagmdb.org/view_table.php?id=404181&minProb=50&submit=Search	404181	chr4	87611031	87611063	pos	GT	11	33	GTGTGTGTGTGTGTGTGTGTGTGTGTGTGTGTG	DSPP	intron	-	-	-	-	-	-	-	-	-
http://www.cagmdb.org/view_table.php?id=441199&minProb=50&submit=Search	441199	chr5	84254243	84254252	neg	T	5	10	TTTTTTTTTT	EDIL3	intron	-	-	-	-	-	-	-	-	-
http://www.cagmdb.org/view_table.php?id=307348&minProb=50&submit=Search	307348	chr2	55870644	55870674	neg	ACA	5	31	ACAACAACAACAACAACAACAACAACAACAA	EFEMP1	intron	-	-	-	-	-	-	-	-	-
http://www.cagmdb.org/view_table.php?id=512060&minProb=50&submit=Search	512060	chr7	74063754	74063776	pos	GAGACA	3	23	GAGACAGAGACAGAGACAGAGAC	ELN	intron	-	-	-	-	-	-	-	-	-
http://www.cagmdb.org/view_table.php?id=512039&minProb=50&submit=Search	512039	chr7	74042428	74042440	pos	A	7	13	AAAAAAAAAAAAA	ELN	intron	-	-	-	-	-	-	-	-	-
http://www.cagmdb.org/view_table.php?id=475021&minProb=50&submit=Search	475021	chr6	65295848	65295857	neg	A	4	10	AAAAAAAAAA	EYS	intron	-	-	-	-	-	-	-	-	-
http://www.cagmdb.org/view_table.php?id=122137&minProb=50&submit=Search	122137	chr14	91881121	91881154	neg	AC	11	34	ACACACACACACACACACACACACACACACACAC	FBLN5	intron	-	-	-	-	-	-	-	-	-
http://www.cagmdb.org/view_table.php?id=131174&minProb=50&submit=Search	131174	chr15	48534231	48534242	neg	A	4	12	AAAAAAAAAAAA	FBN1	intron	-	-	-	-	-	-	-	-	-
http://www.cagmdb.org/view_table.php?id=201151&minProb=50&submit=Search	201151	chr19	8085221	8085257	neg	AC	10	37	ACACACACACACACACACACACACACACACACACACA	FBN3	intron	-	-	-	-	-	-	-	-	-
http://www.cagmdb.org/view_table.php?id=201146&minProb=50&submit=Search	201146	chr19	8072967	8073003	neg	GT	12	37	GTGTGTGTGTGTGTGTGTGTGTGTGTGTGTGTGTGTG	FBN3	intron	-	-	-	-	-	-	-	-	-
http://www.cagmdb.org/view_table.php?id=339831&minProb=50&submit=Search	339831	chr2	215404304	215404327	neg	TTTTG	11	24	TTTTGTTTTGTTTTGTTTTGTTTT	FN1	intron	-	-	-	-	-	-	-	-	-
http://www.cagmdb.org/view_table.php?id=339834&minProb=50&submit=Search	339834	chr2	215410131	215410152	neg	AC	6	22	ACACACACACACACACACACAC	FN1	intron	-	-	-	-	-	-	-	-	-
http://www.cagmdb.org/view_table.php?id=339837&minProb=50&submit=Search	339837	chr2	215423181	215423212	neg	CA	9	32	CACACACACACACACACACACACACACACACA	FN1	intron	-	-	-	-	-	-	-	-	-
http://www.cagmdb.org/view_table.php?id=339832&minProb=50&submit=Search	339832	chr2	215407955	215407980	neg	CA	6	26	CACACACACACACACACACACACACA	FN1	intron	-	-	-	-	-	-	-	-	-
http://www.cagmdb.org/view_table.php?id=494530&minProb=50&submit=Search	494530	chr6	159265928	159265970	pos	AAAC	3	43	AAACAAACAAACAAACAACAACACAAACAAACAAACAAACAAA	FNDC1	intron	-	-	-	-	-	-	-	-	-
http://www.cagmdb.org/view_table.php?id=402271&minProb=50&submit=Search	402271	chr4	78429026	78429078	pos	GT	9	53	GTGTGTGTGTGTGCGTGTCTCTGTGTGTGTGTGTGTGTCTCTGTGTGTGTGTG	FRAS1	intron	-	-	-	-	-	-	-	-	-
http://www.cagmdb.org/view_table.php?id=402186&minProb=50&submit=Search	402186	chr4	78058104	78058139	pos	GT	7	36	GTGTGTGTGTGTGTGTGCGTGTGCGTGTGTGTGTGT	FRAS1	intron	-	-	-	-	-	-	-	-	-
http://www.cagmdb.org/view_table.php?id=402290&minProb=50&submit=Search	402290	chr4	78539494	78539509	pos	A	7	16	AAAAAAAAAAAAAAAA	FRAS1	intron	-	-	-	-	-	-	-	-	-
http://www.cagmdb.org/view_table.php?id=402266&minProb=50&submit=Search	402266	chr4	78407576	78407585	pos	A	4	10	AAAAAAAAAA	FRAS1	intron	-	-	-	-	-	-	-	-	-
http://www.cagmdb.org/view_table.php?id=402276&minProb=50&submit=Search	402276	chr4	78469736	78469758	pos	TTG	3	23	TTGTTGTTGTTGTTGTTGTTGTT	FRAS1	intron	-	-	-	-	-	-	-	-	-
http://www.cagmdb.org/view_table.php?id=249529&minProb=50&submit=Search	249529	chr1	185865583	185865631	pos	AC	14	49	ACACACACACACACACACACACACACACACACACACACACACACACACA	HMCN1	intron	-	-	-	-	-	-	-	-	-
http://www.cagmdb.org/view_table.php?id=249559&minProb=50&submit=Search	249559	chr1	186057032	186057067	pos	CA	9	36	CACACACACACACACACACACACACACACACACACA	HMCN1	intron	-	-	-	-	-	-	-	-	-
http://www.cagmdb.org/view_table.php?id=583179&minProb=50&submit=Search	583179	chr9	130265926	130265946	pos	GGCAGT	2	21	GGCAGTGGCAGTGGCAGTGGC	HMCN2	cds	HMCN2	47	15172	0	47	191	|GGCAGTGGCAGTGGCAGTGGC|	G|GCAGTGGCAGTGGCAGTG|GC	AVAVAV
http://www.cagmdb.org/view_table.php?id=397922&minProb=50&submit=Search	397922	chr4	57073235	57073257	neg	TAT	4	23	TATTATTATTATTATTATTATTA	IGFBP7	intron	-	-	-	-	-	-	-	-	-
http://www.cagmdb.org/view_table.php?id=568527&minProb=50&submit=Search	568527	chr9	38414034	38414064	neg	CA	9	31	CACACACACACACACACACACACACACACAC	IGFBPL1	intron	-	-	-	-	-	-	-	-	-
http://www.cagmdb.org/view_table.php?id=184074&minProb=50&submit=Search	184074	chr18	7031880	7031901	neg	A	7	22	AAAAAAAAAACAAAAAAAAAAA	LAMA1	intron	-	-	-	-	-	-	-	-	-
http://www.cagmdb.org/view_table.php?id=184066&minProb=50&submit=Search	184066	chr18	7015589	7015604	neg	T	6	16	TTTTTTTTTTTTTTTT	LAMA1	intron	-	-	-	-	-	-	-	-	-
http://www.cagmdb.org/view_table.php?id=186423&minProb=50&submit=Search	186423	chr18	23713906	23713916	pos	T	4	11	TTTTTTTTTTT	LAMA3	nc_intron,intron	-	-	-	-	-	-	-	-	-
http://www.cagmdb.org/view_table.php?id=186424&minProb=50&submit=Search	186424	chr18	23714154	23714163	pos	A	4	10	AAAAAAAAAA	LAMA3	nc_intron,intron	-	-	-	-	-	-	-	-	-
http://www.cagmdb.org/view_table.php?id=484574&minProb=50&submit=Search	484574	chr6	112206947	112206974	neg	CAAAA	4	28	CAAAACAAAACAAAACAAAACAAAACAA	LAMA4	intron	-	-	-	-	-	-	-	-	-
http://www.cagmdb.org/view_table.php?id=484566&minProb=50&submit=Search	484566	chr6	112158541	112158567	neg	CAAC	3	27	CAACCAACCAACCAACCAACCAACCAA	LAMA4	intron	-	-	-	-	-	-	-	-	-
http://www.cagmdb.org/view_table.php?id=277125&minProb=50&submit=Search	277125	chr20	62329366	62329391	neg	CAGCC	5	26	CAGCCCAGCCCAGCCCAGCCCAGCCC	LAMA5	intron	-	-	-	-	-	-	-	-	-
http://www.cagmdb.org/view_table.php?id=277128&minProb=50&submit=Search	277128	chr20	62333837	62333856	neg	GTGGG	3	20	GTGGGGTGGGGTGGGGTGGG	LAMA5	intron	-	-	-	-	-	-	-	-	-
http://www.cagmdb.org/view_table.php?id=519607&minProb=50&submit=Search	519607	chr7	107980861	107980873	neg	T	5	13	TTTTTTTTTTTTT	LAMB1	intron	-	-	-	-	-	-	-	-	-
http://www.cagmdb.org/view_table.php?id=248955&minProb=50&submit=Search	248955	chr1	183132293	183132321	pos	AAT	6	29	AATAATAATAATAATAATAATAATAATAA	LAMC1	intron	-	-	-	-	-	-	-	-	-
http://www.cagmdb.org/view_table.php?id=248954&minProb=50&submit=Search	248954	chr1	183131429	183131460	pos	GT	12	32	GTGTGTGTGTGTGTGTGTGTGTGTGTGTGTGT	LAMC1	intron	-	-	-	-	-	-	-	-	-
http://www.cagmdb.org/view_table.php?id=248971&minProb=50&submit=Search	248971	chr1	183207836	183207850	pos	T	8	15	TTTTTTTTTTTTTTT	LAMC2	intron	-	-	-	-	-	-	-	-	-
http://www.cagmdb.org/view_table.php?id=21620&minProb=50&submit=Search	21620	chr10	93790080	93790094	pos	T	8	15	TTTTTTTTTTTTTTT	LGI1	nc_intron,intron	-	-	-	-	-	-	-	-	-
http://www.cagmdb.org/view_table.php?id=302451&minProb=50&submit=Search	302451	chr2	33365627	33365650	pos	GT	7	24	GTGTGTGTGTGTGTGTGTGTGTGT	LTBP1	intron	-	-	-	-	-	-	-	-	-
http://www.cagmdb.org/view_table.php?id=302426&minProb=50&submit=Search	302426	chr2	33263013	33263024	pos	T	5	12	TTTTTTTTTTTT	LTBP1	intron	-	-	-	-	-	-	-	-	-
http://www.cagmdb.org/view_table.php?id=302450&minProb=50&submit=Search	302450	chr2	33364005	33364021	pos	CAG	3	17	CAGCAGCAGCAGCAGCA	LTBP1	intron	-	-	-	-	-	-	-	-	-
http://www.cagmdb.org/view_table.php?id=42682&minProb=50&submit=Search	42682	chr11	65542932	65542996	neg	GGAT	5	65	GGATGGATGGATGGATGGATGGATGGATGGATGGATGGATGGATAGATGGATGGATGGATGGATG	LTBP3	intron	-	-	-	-	-	-	-	-	-
http://www.cagmdb.org/view_table.php?id=130200&minProb=50&submit=Search	130200	chr15	43817167	43817183	neg	TAT	3	17	TATTATTATTATTATTA	MFAP1	intron	-	-	-	-	-	-	-	-	-
http://www.cagmdb.org/view_table.php?id=59243&minProb=50&submit=Search	59243	chr12	8655387	8655396	neg	T	3	10	TTTTTTTTTT	MFAP5	nc_intron,intron	-	-	-	-	-	-	-	-	-
http://www.cagmdb.org/view_table.php?id=59244&minProb=50&submit=Search	59244	chr12	8655754	8655773	neg	CAAA	2	20	CAAACAAACAAACAAACAAA	MFAP5	nc_intron,intron	-	-	-	-	-	-	-	-	-
http://www.cagmdb.org/view_table.php?id=588025&minProb=50&submit=Search	588025	chrX	3319974	3319986	neg	A	7	13	AAAAAAAAAAAAA	MXRA5	intron	-	-	-	-	-	-	-	-	-
http://www.cagmdb.org/view_table.php?id=66006&minProb=50&submit=Search	66006	chr12	44519900	44519913	neg	A	5	14	AAAAAAAAAAAAAA	NELL2	intron	-	-	-	-	-	-	-	-	-
http://www.cagmdb.org/view_table.php?id=260264&minProb=50&submit=Search	260264	chr1	235991116	235991128	neg	CA	5	13	CACACACACACAC	NID1	intron	-	-	-	-	-	-	-	-	-
http://www.cagmdb.org/view_table.php?id=113334&minProb=50&submit=Search	113334	chr14	52060365	52060397	neg	A	10	33	AAAAAAAAAAAAAAAGAGAGAGAGAGAGAGAGA	NID2	intron	-	-	-	-	-	-	-	-	-
http://www.cagmdb.org/view_table.php?id=238166&minProb=50&submit=Search	238166	chr1	107324110	107324120	pos	T	3	11	TTTTTTTTTTT	NTNG1	intron	-	-	-	-	-	-	-	-	-
http://www.cagmdb.org/view_table.php?id=238188&minProb=50&submit=Search	238188	chr1	107407493	107407511	pos	TG	5	19	TGTGTGTGTGTGTGTGTGT	NTNG1	intron	-	-	-	-	-	-	-	-	-
http://www.cagmdb.org/view_table.php?id=117844&minProb=50&submit=Search	117844	chr14	73246266	73246279	pos	AT	6	14	ATATATATATATAT	PAPLN	intron	-	-	-	-	-	-	-	-	-
http://www.cagmdb.org/view_table.php?id=541121&minProb=50&submit=Search	541121	chr8	51372095	51372104	neg	A	5	10	AAAAAAAAAA	PXDNL	intron	-	-	-	-	-	-	-	-	-
http://www.cagmdb.org/view_table.php?id=518677&minProb=50&submit=Search	518677	chr7	103594539	103594549	neg	T	5	11	TTTTTTTTTTT	RELN	intron	-	-	-	-	-	-	-	-	-
http://www.cagmdb.org/view_table.php?id=518672&minProb=50&submit=Search	518672	chr7	103561960	103561978	neg	A	7	19	AAAAAAAAAAAAAAAAAAA	RELN	intron	-	-	-	-	-	-	-	-	-
http://www.cagmdb.org/view_table.php?id=518667&minProb=50&submit=Search	518667	chr7	103539398	103539417	neg	GTTT	3	20	GTTTGTTTGTTTGTTTGTTT	RELN	intron	-	-	-	-	-	-	-	-	-
http://www.cagmdb.org/view_table.php?id=22281&minProb=50&submit=Search	22281	chr10	97018818	97018854	neg	TTCA	5	37	TTCATTCATTCATTCATTCATTCATTCATTCATTCAT	SLIT1	intron	-	-	-	-	-	-	-	-	-
http://www.cagmdb.org/view_table.php?id=389991&minProb=50&submit=Search	389991	chr4	20533935	20533956	pos	AC	7	22	ACACACACACACACACACACAC	SLIT2	intron	-	-	-	-	-	-	-	-	-
http://www.cagmdb.org/view_table.php?id=117100&minProb=50&submit=Search	117100	chr14	70030203	70030219	pos	T	8	17	TTTTTTTTTTTTTTTTT	SMOC1	intron	-	-	-	-	-	-	-	-	-
http://www.cagmdb.org/view_table.php?id=221979&minProb=50&submit=Search	221979	chr1	31579064	31579079	pos	TG	4	16	TGTGTGTGTGTGTGTG	TINAGL1	utr5,intron	-	-	-	-	-	-	-	-	-
http://www.cagmdb.org/view_table.php?id=579525&minProb=50&submit=Search	579525	chr9	115021273	115021306	neg	A	10	34	AAAAAAAAAAAAGAGAGAGAGAGAGAGAGAGAGA	TNC	intron	-	-	-	-	-	-	-	-	-
http://www.cagmdb.org/view_table.php?id=579530&minProb=50&submit=Search	579530	chr9	115035081	115035090	neg	T	4	10	TTTTTTTTTT	TNC	intron	-	-	-	-	-	-	-	-	-
http://www.cagmdb.org/view_table.php?id=579534&minProb=50&submit=Search	579534	chr9	115040907	115040925	neg	AC	5	19	ACACACACACACACACACA	TNC	intron	-	-	-	-	-	-	-	-	-
http://www.cagmdb.org/view_table.php?id=148447&minProb=50&submit=Search	148447	chr16	22138292	22138314	pos	TG	6	23	TGTGTGTGTGTGTGTGTGTGTGT	VWA3A	intron	-	-	-	-	-	-	-	-	-
http://www.cagmdb.org/view_table.php?id=315644&minProb=50&submit=Search	315644	chr2	98256200	98256210	pos	T	5	11	TTTTTTTTTTT	VWA3B	nc_intron,intron	-	-	-	-	-	-	-	-	-
http://www.cagmdb.org/view_table.php?id=512755&minProb=50&submit=Search	512755	chr7	76433118	76433136	pos	TTTGGT	8	19	TTTGGTTTTGGTTTTGGTT	ZP3	intron	-	-	-	-	-	-	-	-	-
http://www.cagmdb.org/view_table.php?id=237214&minProb=50&submit=Search	237214	chr1	103005901	103005932	neg	CAT	5	32	CATCATCATCATCATCATCATCATCATCATCA	COL11A1	nc_intron,intron	-	-	-	-	-	-	-	-	-
http://www.cagmdb.org/view_table.php?id=237215&minProb=50&submit=Search	237215	chr1	103006179	103006209	neg	AAAT	5	31	AAATAAATAAATAAATAAATAAATAAATAAA	COL11A1	nc_intron,intron	-	-	-	-	-	-	-	-	-
http://www.cagmdb.org/view_table.php?id=237217&minProb=50&submit=Search	237217	chr1	103021815	103021849	neg	TTTC	3	35	TTTCTTTCTTTCTTTCTTTTCTTCTTTTTTTTTTT	COL11A1	nc_intron,intron	-	-	-	-	-	-	-	-	-
http://www.cagmdb.org/view_table.php?id=237208&minProb=50&submit=Search	237208	chr1	102979191	102979212	neg	TCAT	2	22	TCATTCATTCATTCATTCATTC	COL11A1	nc_intron,intron	-	-	-	-	-	-	-	-	-
http://www.cagmdb.org/view_table.php?id=237213&minProb=50&submit=Search	237213	chr1	103003300	103003311	neg	A	5	12	AAAAAAAAAAAA	COL11A1	nc_intron,intron	-	-	-	-	-	-	-	-	-
http://www.cagmdb.org/view_table.php?id=237216&minProb=50&submit=Search	237216	chr1	103008370	103008379	neg	A	3	10	AAAAAAAAAA	COL11A1	nc_intron,intron	-	-	-	-	-	-	-	-	-
http://www.cagmdb.org/view_table.php?id=477095&minProb=50&submit=Search	477095	chr6	75085407	75085424	neg	CA	6	18	CACACACACACACACACA	COL12A1	exon,utr3	-	-	-	-	-	-	-	-	-
http://www.cagmdb.org/view_table.php?id=555461&minProb=50&submit=Search	555461	chr8	120280904	120280918	pos	T	7	15	TTTTTTTTTTTTTTT	COL14A1	intron	-	-	-	-	-	-	-	-	-
http://www.cagmdb.org/view_table.php?id=23941&minProb=50&submit=Search	23941	chr10	104055445	104055482	neg	CA	9	38	CACACACACACACACACACACACACACACACACACACA	COL17A1	intron	-	-	-	-	-	-	-	-	-
http://www.cagmdb.org/view_table.php?id=23944&minProb=50&submit=Search	23944	chr10	104077700	104077738	neg	TTTTG	7	39	TTTTGTTTTGTTTTGTTTTGTTTTGTTTTGTTTTGTTTT	COL17A1	intron	-	-	-	-	-	-	-	-	-
http://www.cagmdb.org/view_table.php?id=23937&minProb=50&submit=Search	23937	chr10	104037288	104037301	neg	T	8	14	TTTTTTTTTTTTTT	COL17A1	intron	-	-	-	-	-	-	-	-	-
http://www.cagmdb.org/view_table.php?id=476043&minProb=50&submit=Search	476043	chr6	70207127	70207136	pos	T	4	10	TTTTTTTTTT	COL19A1	intron	-	-	-	-	-	-	-	-	-
http://www.cagmdb.org/view_table.php?id=174044&minProb=50&submit=Search	174044	chr17	50188800	50188816	neg	AG	4	17	AGAGAGAGAGAGAGAGA	COL1A1	intron	-	-	-	-	-	-	-	-	-
http://www.cagmdb.org/view_table.php?id=174046&minProb=50&submit=Search	174046	chr17	50199688	50199738	neg	CCCCAG	2	51	CCCCAGCCCCAGCCCCAGGCCCCAGGCCCCAGGCCCCAGGCCCCAGGCCCC	COL1A1	intron	-	-	-	-	-	-	-	-	-
http://www.cagmdb.org/view_table.php?id=516449&minProb=50&submit=Search	516449	chr7	94401530	94401556	pos	TA	5	27	TATATATATATATAATTTTTTTTTTTT	COL1A2	intron	-	-	-	-	-	-	-	-	-
http://www.cagmdb.org/view_table.php?id=516454&minProb=50&submit=Search	516454	chr7	94418592	94418601	pos	T	3	10	TTTTTTTTTT	COL1A2	intron	-	-	-	-	-	-	-	-	-
http://www.cagmdb.org/view_table.php?id=559419&minProb=50&submit=Search	559419	chr8	138684260	138684275	neg	A	7	16	AAAAAAAAAAAAAAAA	COL22A1	intron	-	-	-	-	-	-	-	-	-
http://www.cagmdb.org/view_table.php?id=559436&minProb=50&submit=Search	559436	chr8	138762589	138762610	neg	CA	14	22	CACACACACACACACACACACA	COL22A1	intron	-	-	-	-	-	-	-	-	-
http://www.cagmdb.org/view_table.php?id=559421&minProb=50&submit=Search	559421	chr8	138689159	138689168	neg	G	5	10	GGGGGGGGGG	COL22A1	intron	-	-	-	-	-	-	-	-	-
http://www.cagmdb.org/view_table.php?id=460446&minProb=50&submit=Search	460446	chr5	178249986	178250009	neg	CA	7	24	CACACACACACACACACACACACA	COL23A1	intron	-	-	-	-	-	-	-	-	-
http://www.cagmdb.org/view_table.php?id=408353&minProb=50&submit=Search	408353	chr4	108869191	108869224	neg	AATA	10	34	AATAAATAAATAAATAAATAAATAAATAAATAAA	COL25A1	nc_intron,intron	-	-	-	-	-	-	-	-	-
http://www.cagmdb.org/view_table.php?id=498654&minProb=50&submit=Search	498654	chr7	7532737	7532749	neg	T	4	13	TTTTTTTTTTTTT	COL28A1	intron	-	-	-	-	-	-	-	-	-
http://www.cagmdb.org/view_table.php?id=334267&minProb=50&submit=Search	334267	chr2	188996250	188996283	pos	GT	6	34	GTGTGTGTGTGTGTGTGTGTGTATATATATATAT	COL3A1	intron	-	-	-	-	-	-	-	-	-
http://www.cagmdb.org/view_table.php?id=334266&minProb=50&submit=Search	334266	chr2	188994709	188994720	pos	T	5	12	TTTTTTTTTTTT	COL3A1	intron	-	-	-	-	-	-	-	-	-
http://www.cagmdb.org/view_table.php?id=334268&minProb=50&submit=Search	334268	chr2	188996306	188996328	pos	AC	6	23	ACACACACACACACACACACACA	COL3A1	intron	-	-	-	-	-	-	-	-	-
http://www.cagmdb.org/view_table.php?id=334265&minProb=50&submit=Search	334265	chr2	188987356	188987366	pos	A	6	11	AAAAAAAAAAA	COL3A1	intron	-	-	-	-	-	-	-	-	-
http://www.cagmdb.org/view_table.php?id=105722&minProb=50&submit=Search	105722	chr13	110181405	110181416	neg	A	5	12	AAAAAAAAAAAA	COL4A1	intron	-	-	-	-	-	-	-	-	-
http://www.cagmdb.org/view_table.php?id=105730&minProb=50&submit=Search	105730	chr13	110206970	110206981	neg	A	4	12	AAAAAAAAAAAA	COL4A1	intron	-	-	-	-	-	-	-	-	-
http://www.cagmdb.org/view_table.php?id=105732&minProb=50&submit=Search	105732	chr13	110211628	110211642	neg	AAAAT	2	15	AAAATAAAATAAAAT	COL4A1	intron	-	-	-	-	-	-	-	-	-
http://www.cagmdb.org/view_table.php?id=342551&minProb=50&submit=Search	342551	chr2	227062474	227062486	neg	T	5	13	TTTTTTTTTTTTT	COL4A4	intron	-	-	-	-	-	-	-	-	-
http://www.cagmdb.org/view_table.php?id=609091&minProb=50&submit=Search	609091	chrX	108440272	108440281	pos	G	7	10	GGGGGGGGGG	COL4A5	intron	-	-	-	-	-	-	-	-	-
http://www.cagmdb.org/view_table.php?id=584207&minProb=50&submit=Search	584207	chr9	134727047	134727080	pos	GGAT	6	34	GGATGGATGGATGGATGGATGGATGGATGGATGG	COL5A1	intron	-	-	-	-	-	-	-	-	-
http://www.cagmdb.org/view_table.php?id=584211&minProb=50&submit=Search	584211	chr9	134752420	134752431	pos	G	7	12	GGGGGGGGGGGG	COL5A1	intron	-	-	-	-	-	-	-	-	-
http://www.cagmdb.org/view_table.php?id=334280&minProb=50&submit=Search	334280	chr2	189088560	189088579	neg	AATG	3	20	AATGAATGAATGAATGAATG	COL5A2	intron	-	-	-	-	-	-	-	-	-
http://www.cagmdb.org/view_table.php?id=201767&minProb=50&submit=Search	201767	chr19	9998233	9998257	neg	CA	7	25	CACACACACACACACACACACACAC	COL5A3	intron	-	-	-	-	-	-	-	-	-
http://www.cagmdb.org/view_table.php?id=201754&minProb=50&submit=Search	201754	chr19	9967496	9967507	neg	CA	4	12	CACACACACACA	COL5A3	intron	-	-	-	-	-	-	-	-	-
http://www.cagmdb.org/view_table.php?id=201757&minProb=50&submit=Search	201757	chr19	9980592	9980643	neg	TC	11	52	TCTCTCTCTCTCACACACACACACATTCACACACACACACACACACACACAC	COL5A3	intron	-	-	-	-	-	-	-	-	-
http://www.cagmdb.org/view_table.php?id=285897&minProb=50&submit=Search	285897	chr21	46124538	46124548	pos	C	5	11	CCCCCCCCCCC	COL6A2	intron	-	-	-	-	-	-	-	-	-
http://www.cagmdb.org/view_table.php?id=344837&minProb=50&submit=Search	344837	chr2	237363144	237363153	neg	C	5	10	CCCCCCCCCC	COL6A3	intron	-	-	-	-	-	-	-	-	-
http://www.cagmdb.org/view_table.php?id=476059&minProb=50&submit=Search	476059	chr6	70240619	70240630	neg	TA	3	12	TATATATATATA	COL9A1	intron	-	-	-	-	-	-	-	-	-
http://www.cagmdb.org/view_table.php?id=476069&minProb=50&submit=Search	476069	chr6	70281301	70281313	neg	A	6	13	AAAAAAAAAAAAA	COL9A1	intron	-	-	-	-	-	-	-	-	-
http://www.cagmdb.org/view_table.php?id=476058&minProb=50&submit=Search	476058	chr6	70240579	70240595	neg	AT	6	17	ATATATATATATATATA	COL9A1	intron	-	-	-	-	-	-	-	-	-
http://www.cagmdb.org/view_table.php?id=476056&minProb=50&submit=Search	476056	chr6	70234290	70234308	neg	AAAAC	6	19	AAAACAAAACAAAACAAAA	COL9A1	intron	-	-	-	-	-	-	-	-	-
http://www.cagmdb.org/view_table.php?id=224063&minProb=50&submit=Search	224063	chr1	40302812	40302835	neg	GGAG	4	24	GGAGGGAGGGAGGGAGGGAGGGAG	COL9A2	intron	-	-	-	-	-	-	-	-	-
http://www.cagmdb.org/view_table.php?id=75986&minProb=50&submit=Search	75986	chr12	90971673	90971711	neg	AATA	6	39	AATAAATAAATAAATAAATAAATAAATAAATAAATAAAT	EPYC	intron	-	-	-	-	-	-	-	-	-
http://www.cagmdb.org/view_table.php?id=570628&minProb=50&submit=Search	570628	chr9	73168881	73168912	pos	GT	9	32	GTGTGTGTGTGTGTGTGTGTGTGTGTGTGTGT	ANXA1	intron	-	-	-	-	-	-	-	-	-
http://www.cagmdb.org/view_table.php?id=420162&minProb=50&submit=Search	420162	chr4	168128285	168128298	pos	A	6	14	AAAAAAAAAAAAAA	ANXA10	intron	-	-	-	-	-	-	-	-	-
http://www.cagmdb.org/view_table.php?id=18736&minProb=50&submit=Search	18736	chr10	80166227	80166237	neg	A	4	11	AAAAAAAAAAA	ANXA11	intron	-	-	-	-	-	-	-	-	-
http://www.cagmdb.org/view_table.php?id=402299&minProb=50&submit=Search	402299	chr4	78578853	78578891	pos	AAAT	4	39	AAATAAATAAATAAATAAATAAATAAATAAATAAATAAA	ANXA3	intron	-	-	-	-	-	-	-	-	-
http://www.cagmdb.org/view_table.php?id=454435&minProb=50&submit=Search	454435	chr5	151126544	151126571	neg	AC	10	28	ACACACACACACACACACACACACACAC	ANXA6	intron	-	-	-	-	-	-	-	-	-
http://www.cagmdb.org/view_table.php?id=454439&minProb=50&submit=Search	454439	chr5	151133015	151133029	neg	AAAGA	2	15	AAAGAAAAGAAAAGA	ANXA6	intron	-	-	-	-	-	-	-	-	-
http://www.cagmdb.org/view_table.php?id=59152&minProb=50&submit=Search	59152	chr12	8133501	8133514	pos	T	5	14	TTTTTTTTTTTTTT	CLEC4A	intron	-	-	-	-	-	-	-	-	-
http://www.cagmdb.org/view_table.php?id=59043&minProb=50&submit=Search	59043	chr12	7737325	7737337	neg	T	5	13	TTTTTTTTTTTTT	CLEC4C	intron	-	-	-	-	-	-	-	-	-
http://www.cagmdb.org/view_table.php?id=291270&minProb=50&submit=Search	291270	chr22	37375837	37375870	neg	CCT	7	34	CCTCCTCCTCCTCCTCCTCCTCCTCCTCCTCCTC	ELFN2	utr5,nc_intron,exon	-	-	-	-	-	-	-	-	-
http://www.cagmdb.org/view_table.php?id=90770&minProb=50&submit=Search	90770	chr13	38861416	38861426	pos	T	4	11	TTTTTTTTTTT	FREM2	intron	-	-	-	-	-	-	-	-	-
http://www.cagmdb.org/view_table.php?id=90771&minProb=50&submit=Search	90771	chr13	38876447	38876460	pos	A	9	14	AAAAAAAAAAAAAA	FREM2	intron	-	-	-	-	-	-	-	-	-
http://www.cagmdb.org/view_table.php?id=260394&minProb=50&submit=Search	260394	chr1	236544532	236544541	pos	T	4	10	TTTTTTTTTT	LGALS8	intron	-	-	-	-	-	-	-	-	-
http://www.cagmdb.org/view_table.php?id=193962&minProb=50&submit=Search	193962	chr18	59333287	59333297	neg	T	6	11	TTTTTTTTTTT	LMAN1	intron	-	-	-	-	-	-	-	-	-
http://www.cagmdb.org/view_table.php?id=201420&minProb=50&submit=Search	201420	chr19	8876673	8876685	neg	AG	2	13	AGAGAGAGAGAGA	MUC16	intron	-	-	-	-	-	-	-	-	-
http://www.cagmdb.org/view_table.php?id=201428&minProb=50&submit=Search	201428	chr19	8892542	8892552	neg	A	5	11	AAAAAAAAAAA	MUC16	intron	-	-	-	-	-	-	-	-	-
http://www.cagmdb.org/view_table.php?id=385201&minProb=50&submit=Search	385201	chr3	195746886	195746906	neg	GT	7	21	GTGTGTGTGTGTGTGTGTGTG	MUC4	exon,utr3	-	-	-	-	-	-	-	-	-
http://www.cagmdb.org/view_table.php?id=30210&minProb=50&submit=Search	30210	chr11	1233860	1233882	pos	CCCTG	2	23	CCCTGCCCTGCCCTGCCCTGCCC	MUC5B	intron	-	-	-	-	-	-	-	-	-
http://www.cagmdb.org/view_table.php?id=30151&minProb=50&submit=Search	30151	chr11	1023686	1023707	neg	CCTGGC	2	22	CCTGGCCCTGGCCCTGGCCCTG	MUC6	intron	-	-	-	-	-	-	-	-	-
http://www.cagmdb.org/view_table.php?id=514532&minProb=50&submit=Search	514532	chr7	85098092	85098123	neg	AAAG	2	32	AAAGAAAGAAAGAAAGAGAAAGAAAGAAAGAA	SEMA3D	intron	-	-	-	-	-	-	-	-	-
http://www.cagmdb.org/view_table.php?id=514160&minProb=50&submit=Search	514160	chr7	83368194	83368238	neg	TC	7	45	TCTCTCTCTCTCTCTCTGTGTGTGTGTGTGTGTGTGTGTGTGTGT	SEMA3E	intron	-	-	-	-	-	-	-	-	-
http://www.cagmdb.org/view_table.php?id=514166&minProb=50&submit=Search	514166	chr7	83394272	83394288	neg	AC	6	17	ACACACACACACACACA	SEMA3E	intron	-	-	-	-	-	-	-	-	-
http://www.cagmdb.org/view_table.php?id=574019&minProb=50&submit=Search	574019	chr9	89402683	89402695	neg	A	5	13	AAAAAAAAAAAAA	SEMA4D	intron	-	-	-	-	-	-	-	-	-
http://www.cagmdb.org/view_table.php?id=136851&minProb=50&submit=Search	136851	chr15	74416319	74416342	neg	AC	7	24	ACACACACACACACACACACACAC	SEMA7A	intron	-	-	-	-	-	-	-	-	-
http://www.cagmdb.org/view_table.php?id=313776&minProb=50&submit=Search	313776	chr2	85666494	85666522	neg	TG	7	29	TGTGTGTGTGTGTGTGTGTGTGTGTGTGT	SFTPB	intron	-	-	-	-	-	-	-	-	-
http://www.cagmdb.org/view_table.php?id=59306&minProb=50&submit=Search	59306	chr12	8868458	8868475	pos	GT	5	18	GTGTGTGTGTGTGTGTGT	A2ML1	intron	-	-	-	-	-	-	-	-	-
http://www.cagmdb.org/view_table.php?id=133308&minProb=50&submit=Search	133308	chr15	58599751	58599762	neg	A	5	12	AAAAAAAAAAAA	ADAM10	intron	-	-	-	-	-	-	-	-	-
http://www.cagmdb.org/view_table.php?id=28544&minProb=50&submit=Search	28544	chr10	126101037	126101046	neg	T	4	10	TTTTTTTTTT	ADAM12	intron	-	-	-	-	-	-	-	-	-
http://www.cagmdb.org/view_table.php?id=28536&minProb=50&submit=Search	28536	chr10	126049712	126049723	neg	T	5	12	TTTTTTTTTTTT	ADAM12	intron	-	-	-	-	-	-	-	-	-
http://www.cagmdb.org/view_table.php?id=297340&minProb=50&submit=Search	297340	chr2	9518260	9518281	neg	A	10	22	AAAAAAAAAAAAAAAAAAAAAA	ADAM17	intron	-	-	-	-	-	-	-	-	-
http://www.cagmdb.org/view_table.php?id=539165&minProb=50&submit=Search	539165	chr8	39638292	39638316	pos	ATTTAGT	2	25	ATTTAGTATTTAGTATTTAGTATTT	ADAM18	nc_intron,intron	-	-	-	-	-	-	-	-	-
http://www.cagmdb.org/view_table.php?id=539182&minProb=50&submit=Search	539182	chr8	39749565	39749600	neg	GT	6	36	GTGTGTGTGTGTGTGTGTGTGCGTGTGTGTGTGTGT	ADAM2	intron	-	-	-	-	-	-	-	-	-
http://www.cagmdb.org/view_table.php?id=515138&minProb=50&submit=Search	515138	chr7	88075452	88075499	pos	GT	5	48	GTGTGTGTGTGTCTGTGTGTGTGTGTGAGTGTGAGAGAGAGAGAGAGA	ADAM22	intron	-	-	-	-	-	-	-	-	-
http://www.cagmdb.org/view_table.php?id=431945&minProb=50&submit=Search	431945	chr5	33560924	33560937	neg	A	6	14	AAAAAAAAAAAAAA	ADAMTS12	intron	-	-	-	-	-	-	-	-	-
http://www.cagmdb.org/view_table.php?id=432001&minProb=50&submit=Search	432001	chr5	33881565	33881577	neg	T	7	13	TTTTTTTTTTTTT	ADAMTS12	intron	-	-	-	-	-	-	-	-	-
http://www.cagmdb.org/view_table.php?id=431940&minProb=50&submit=Search	431940	chr5	33546009	33546022	neg	A	5	14	AAAAAAAAAAAAAA	ADAMTS12	intron	-	-	-	-	-	-	-	-	-
http://www.cagmdb.org/view_table.php?id=16714&minProb=50&submit=Search	16714	chr10	70749609	70749637	pos	GT	8	29	GTGTGTGTGTGTGTGTGTGTGTGTGTGTG	ADAMTS14	intron	-	-	-	-	-	-	-	-	-
http://www.cagmdb.org/view_table.php?id=425868&minProb=50&submit=Search	425868	chr5	5200108	5200127	pos	TC	6	20	TCTCTCTCTCTCTCTCTCTC	ADAMTS16	nc_intron,intron	-	-	-	-	-	-	-	-	-
http://www.cagmdb.org/view_table.php?id=425878&minProb=50&submit=Search	425878	chr5	5236799	5236813	pos	AAACA	2	15	AAACAAAACAAAACA	ADAMTS16	nc_intron,intron	-	-	-	-	-	-	-	-	-
http://www.cagmdb.org/view_table.php?id=65801&minProb=50&submit=Search	65801	chr12	43427533	43427544	neg	A	4	12	AAAAAAAAAAAA	ADAMTS20	intron	-	-	-	-	-	-	-	-	-
http://www.cagmdb.org/view_table.php?id=65802&minProb=50&submit=Search	65802	chr12	43432475	43432486	neg	A	4	12	AAAAAAAAAAAA	ADAMTS20	intron	-	-	-	-	-	-	-	-	-
http://www.cagmdb.org/view_table.php?id=281521&minProb=50&submit=Search	281521	chr21	26930181	26930192	neg	A	6	12	AAAAAAAAAAAA	ADAMTS5	intron	-	-	-	-	-	-	-	-	-
http://www.cagmdb.org/view_table.php?id=437484&minProb=50&submit=Search	437484	chr5	65470679	65470702	neg	TA	6	24	TATATATATATATATTTTTTTTTT	ADAMTS6	nc_intron,intron	-	-	-	-	-	-	-	-	-
http://www.cagmdb.org/view_table.php?id=358990&minProb=50&submit=Search	358990	chr3	64540976	64541000	neg	CAATGTG	2	25	CAATGTGCAATGTGCAATGTGCAAT	ADAMTS9	intron	-	-	-	-	-	-	-	-	-
http://www.cagmdb.org/view_table.php?id=138978&minProb=50&submit=Search	138978	chr15	84016367	84016376	pos	T	4	10	TTTTTTTTTT	ADAMTSL3	intron	-	-	-	-	-	-	-	-	-
http://www.cagmdb.org/view_table.php?id=138952&minProb=50&submit=Search	138952	chr15	83858896	83858916	pos	AAAAAAC	2	21	AAAAAACAAAAAACAAAAAAC	ADAMTSL3	intron	-	-	-	-	-	-	-	-	-
http://www.cagmdb.org/view_table.php?id=476862&minProb=50&submit=Search	476862	chr6	73781007	73781020	pos	GT	3	14	GTGTGTGTGTGTGT	CD109	intron	-	-	-	-	-	-	-	-	-
http://www.cagmdb.org/view_table.php?id=219515&minProb=50&submit=Search	219515	chr1	21988929	21988951	pos	ATAC	4	23	ATACATACATACATACATACATA	CELA3B	intron	-	-	-	-	-	-	-	-	-
http://www.cagmdb.org/view_table.php?id=268312&minProb=50&submit=Search	268312	chr20	23635183	23635207	neg	CA	9	25	CACACACACACACACACACACACAC	CST3	intron	-	-	-	-	-	-	-	-	-
http://www.cagmdb.org/view_table.php?id=268290&minProb=50&submit=Search	268290	chr20	23492886	23492897	pos	T	4	12	TTTTTTTTTTTT	CST8	intron	-	-	-	-	-	-	-	-	-
http://www.cagmdb.org/view_table.php?id=47671&minProb=50&submit=Search	47671	chr11	88326527	88326541	neg	A	7	15	AAAAAAAAAAAAAAA	CTSC	intron	-	-	-	-	-	-	-	-	-
http://www.cagmdb.org/view_table.php?id=22666&minProb=50&submit=Search	22666	chr10	98721559	98721584	neg	AAAT	4	26	AAATAAATAAATAAATAAATAAATAA	HPSE2	intron	-	-	-	-	-	-	-	-	-
http://www.cagmdb.org/view_table.php?id=22611&minProb=50&submit=Search	22611	chr10	98490263	98490292	neg	AC	9	30	ACACACACACACACACACACACACACACAC	HPSE2	intron	-	-	-	-	-	-	-	-	-
http://www.cagmdb.org/view_table.php?id=539038&minProb=50&submit=Search	539038	chr8	38988126	38988138	pos	A	8	13	AAAAAAAAAAAAA	HTRA4	exon,utr3	-	-	-	-	-	-	-	-	-
http://www.cagmdb.org/view_table.php?id=356442&minProb=50&submit=Search	356442	chr3	52781839	52781856	pos	AC	3	18	ACACACACACACACACAC	ITIH1	utr5,intron	-	-	-	-	-	-	-	-	-
http://www.cagmdb.org/view_table.php?id=356443&minProb=50&submit=Search	356443	chr3	52786840	52786871	pos	GAAT	4	32	GAATGAATGAATGAATGAATGAATGAATGAAT	ITIH1	intron	-	-	-	-	-	-	-	-	-
http://www.cagmdb.org/view_table.php?id=356445&minProb=50&submit=Search	356445	chr3	52806004	52806018	pos	AGGGG	2	15	AGGGGAGGGGAGGGG	ITIH3	intron	-	-	-	-	-	-	-	-	-
http://www.cagmdb.org/view_table.php?id=494765&minProb=50&submit=Search	494765	chr6	160467024	160467033	neg	A	3	10	AAAAAAAAAA	LPAL2	nc_intron	-	-	-	-	-	-	-	-	-
http://www.cagmdb.org/view_table.php?id=188212&minProb=50&submit=Search	188212	chr18	32195626	32195635	pos	A	3	10	AAAAAAAAAA	MEP1B	intron	-	-	-	-	-	-	-	-	-
http://www.cagmdb.org/view_table.php?id=188211&minProb=50&submit=Search	188211	chr18	32195264	32195290	pos	AC	7	27	ACACACACACACACACACACACACACA	MEP1B	intron	-	-	-	-	-	-	-	-	-
http://www.cagmdb.org/view_table.php?id=50494&minProb=50&submit=Search	50494	chr11	102771813	102771843	neg	AC	11	31	ACACACACACACACACACACACACACACACA	MMP10	intron	-	-	-	-	-	-	-	-	-
http://www.cagmdb.org/view_table.php?id=50506&minProb=50&submit=Search	50506	chr11	102874740	102874768	neg	CAAA	5	29	CAAACAAACAAACAAACAAACAAACAAAC	MMP12	intron	-	-	-	-	-	-	-	-	-
http://www.cagmdb.org/view_table.php?id=153833&minProb=50&submit=Search	153833	chr16	55488768	55488777	pos	A	4	10	AAAAAAAAAA	MMP2	intron	-	-	-	-	-	-	-	-	-
http://www.cagmdb.org/view_table.php?id=50440&minProb=50&submit=Search	50440	chr11	102525101	102525110	neg	T	3	10	TTTTTTTTTT	MMP7	intron	-	-	-	-	-	-	-	-	-
http://www.cagmdb.org/view_table.php?id=50483&minProb=50&submit=Search	50483	chr11	102721319	102721339	neg	TG	6	21	TGTGTGTGTGTGTGTGTGTGT	MMP8	intron	-	-	-	-	-	-	-	-	-
http://www.cagmdb.org/view_table.php?id=17219&minProb=50&submit=Search	17219	chr10	73045231	73045242	neg	T	4	12	TTTTTTTTTTTT	P4HA1	intron	-	-	-	-	-	-	-	-	-
http://www.cagmdb.org/view_table.php?id=37284&minProb=50&submit=Search	37284	chr11	35441303	35441313	neg	A	4	11	AAAAAAAAAAA	PAMR1	intron	-	-	-	-	-	-	-	-	-
http://www.cagmdb.org/view_table.php?id=247607&minProb=50&submit=Search	247607	chr1	176702746	176702803	pos	TG	11	58	TGTGTGTGTGTGTGTGTGTGTGTGTGTGTGTGAGAGAGAGAGAGAGAGAGAGAGAGAG	PAPPA2	intron	-	-	-	-	-	-	-	-	-
http://www.cagmdb.org/view_table.php?id=571223&minProb=50&submit=Search	571223	chr9	76134065	76134076	pos	T	5	12	TTTTTTTTTTTT	PCSK5	nc_intron,intron	-	-	-	-	-	-	-	-	-
http://www.cagmdb.org/view_table.php?id=571219&minProb=50&submit=Search	571219	chr9	76096179	76096215	pos	AT	10	37	ATATATATATATACACACACACACACACACACACACA	PCSK5	nc_intron,intron	-	-	-	-	-	-	-	-	-
http://www.cagmdb.org/view_table.php?id=494808&minProb=50&submit=Search	494808	chr6	160741619	160741635	pos	TC	4	17	TCTCTCTCTCTCTCTCT	PLG	intron	-	-	-	-	-	-	-	-	-
http://www.cagmdb.org/view_table.php?id=217116&minProb=50&submit=Search	217116	chr1	11944423	11944454	pos	AC	9	32	ACACACACACACACACACACACACACACACAC	PLOD1	intron	-	-	-	-	-	-	-	-	-
http://www.cagmdb.org/view_table.php?id=194970&minProb=50&submit=Search	194970	chr18	63933020	63933044	pos	TGTTTTTT	2	25	TGTTTTTTTGTTTTTTTGTTTTTTT	SERPINB10	intron	-	-	-	-	-	-	-	-	-
http://www.cagmdb.org/view_table.php?id=194866&minProb=50&submit=Search	194866	chr18	63503884	63503895	pos	T	7	12	TTTTTTTTTTTT	SERPINB5	exon,utr3	-	-	-	-	-	-	-	-	-
http://www.cagmdb.org/view_table.php?id=194862&minProb=50&submit=Search	194862	chr18	63497500	63497514	pos	A	11	15	AAAAAAAAAAAAAAA	SERPINB5	intron	-	-	-	-	-	-	-	-	-
http://www.cagmdb.org/view_table.php?id=194976&minProb=50&submit=Search	194976	chr18	63984881	63984890	pos	T	5	10	TTTTTTTTTT	SERPINB8	nc_intron,intron	-	-	-	-	-	-	-	-	-
http://www.cagmdb.org/view_table.php?id=247006&minProb=50&submit=Search	247006	chr1	173910581	173910602	neg	AAAT	3	22	AAATAAATAAATAAATAAATAA	SERPINC1	intron	-	-	-	-	-	-	-	-	-
http://www.cagmdb.org/view_table.php?id=518043&minProb=50&submit=Search	518043	chr7	101131807	101131829	pos	AAC	6	23	AACAACAACAACAACAACAACAA	SERPINE1	intron	-	-	-	-	-	-	-	-	-
http://www.cagmdb.org/view_table.php?id=45004&minProb=50&submit=Search	45004	chr11	75566996	75567010	pos	TCC	4	15	TCCTCCTCCTCCTCC	SERPINH1	intron	-	-	-	-	-	-	-	-	-
http://www.cagmdb.org/view_table.php?id=379173&minProb=50&submit=Search	379173	chr3	167822954	167822964	pos	A	3	11	AAAAAAAAAAA	SERPINI1	intron	-	-	-	-	-	-	-	-	-
http://www.cagmdb.org/view_table.php?id=419736&minProb=50&submit=Search	419736	chr4	165989664	165989678	pos	T	6	15	TTTTTTTTTTTTTTT	TLL1	intron	-	-	-	-	-	-	-	-	-
http://www.cagmdb.org/view_table.php?id=473741&minProb=50&submit=Search	473741	chr6	55874914	55874927	neg	A	5	14	AAAAAAAAAAAAAA	BMP5	utr5,exon	-	-	-	-	-	-	-	-	-
http://www.cagmdb.org/view_table.php?id=275745&minProb=50&submit=Search	275745	chr20	55997700	55997711	neg	A	3	12	AAAAAAAAAAAA	CBLN4	exon,utr3	-	-	-	-	-	-	-	-	-
http://www.cagmdb.org/view_table.php?id=170048&minProb=50&submit=Search	170048	chr17	34287805	34287837	pos	TA	6	33	TATATATATATATTTTTTTTTTTAAAAAAAAAA	CCL11	exon,utr3	-	-	-	-	-	-	-	-	-
http://www.cagmdb.org/view_table.php?id=382652&minProb=50&submit=Search	382652	chr3	184388388	184388432	pos	CATC	7	45	CATCCATCCATCCATCCATCCATCCATCCATCCATCCATCCATCC	CHRD	nc_intron,intron	-	-	-	-	-	-	-	-	-
http://www.cagmdb.org/view_table.php?id=382651&minProb=50&submit=Search	382651	chr3	184383171	184383180	pos	G	4	10	GGGGGGGGGG	CHRD	nc_intron,intron	-	-	-	-	-	-	-	-	-
http://www.cagmdb.org/view_table.php?id=401361&minProb=50&submit=Search	401361	chr4	74097587	74097611	neg	AAAT	2	25	AAATAAATAAATAAATAAATAAATA	CXCL2	exon,utr3	-	-	-	-	-	-	-	-	-
http://www.cagmdb.org/view_table.php?id=408578&minProb=50&submit=Search	408578	chr4	109987993	109988003	pos	A	4	11	AAAAAAAAAAA	EGF	intron	-	-	-	-	-	-	-	-	-
http://www.cagmdb.org/view_table.php?id=584618&minProb=50&submit=Search	584618	chr9	136671028	136671042	pos	G	6	15	GGGGGGGGGGGGGGG	EGFL7	nc_intron,intron	-	-	-	-	-	-	-	-	-
http://www.cagmdb.org/view_table.php?id=517917&minProb=50&submit=Search	517917	chr7	100722509	100722551	pos	TCAC	3	43	TCACTCACTCACTCACTCACTCATTCATTCATTCATTCATTCA	EPO	intron	-	-	-	-	-	-	-	-	-
http://www.cagmdb.org/view_table.php?id=246756&minProb=50&submit=Search	246756	chr1	172659642	172659654	pos	T	4	13	TTTTTTTTTTTTT	FASLG	intron	-	-	-	-	-	-	-	-	-
http://www.cagmdb.org/view_table.php?id=384443&minProb=50&submit=Search	384443	chr3	192170664	192170676	neg	A	5	13	AAAAAAAAAAAAA	FGF12	intron	-	-	-	-	-	-	-	-	-
http://www.cagmdb.org/view_table.php?id=58262&minProb=50&submit=Search	58262	chr12	4379202	4379235	neg	CA	6	34	CACACACACACACACACAAACACACACACACACA	FGF23	intron	-	-	-	-	-	-	-	-	-
http://www.cagmdb.org/view_table.php?id=87127&minProb=50&submit=Search	87127	chr13	21671796	21671808	pos	TC	5	13	TCTCTCTCTCTCT	FGF9	utr5,exon	-	-	-	-	-	-	-	-	-
http://www.cagmdb.org/view_table.php?id=242358&minProb=50&submit=Search	242358	chr1	152223253	152223263	neg	T	4	11	TTTTTTTTTTT	HRNR	utr5,cds	HRNR	8552	0	1	137	-10	|T|TTTTTTTTTT	||	-
http://www.cagmdb.org/view_table.php?id=564983&minProb=50&submit=Search	564983	chr9	21165804	21165819	neg	AATA	2	16	AATAAATAAATAAATA	IFNA21	exon	-	-	-	-	-	-	-	-	-
http://www.cagmdb.org/view_table.php?id=138405&minProb=50&submit=Search	138405	chr15	81300635	81300646	pos	GT	2	12	GTGTGTGTGTGT	IL16	nc_intron,intron	-	-	-	-	-	-	-	-	-
http://www.cagmdb.org/view_table.php?id=318689&minProb=50&submit=Search	318689	chr2	112778194	112778233	neg	GT	10	40	GTGTGTGTGTGTGTGTGTGTGTGTGTGTGTGTGTGTGTGT	IL1A	intron	-	-	-	-	-	-	-	-	-
http://www.cagmdb.org/view_table.php?id=546800&minProb=50&submit=Search	546800	chr8	78736231	78736244	neg	A	6	14	AAAAAAAAAAAAAA	IL7	intron	-	-	-	-	-	-	-	-	-
http://www.cagmdb.org/view_table.php?id=75427&minProb=50&submit=Search	75427	chr12	88532514	88532524	neg	A	4	11	AAAAAAAAAAA	KITLG	intron	-	-	-	-	-	-	-	-	-
http://www.cagmdb.org/view_table.php?id=214994&minProb=50&submit=Search	214994	chr1	3491129	3491139	neg	G	4	11	GGGGGGGGGGG	MEGF6	intron	-	-	-	-	-	-	-	-	-
http://www.cagmdb.org/view_table.php?id=242314&minProb=50&submit=Search	242314	chr1	151983479	151983493	neg	T	9	15	TTTTTTTTTTTTTTT	S100A10	intron	-	-	-	-	-	-	-	-	-
http://www.cagmdb.org/view_table.php?id=242322&minProb=50&submit=Search	242322	chr1	152036883	152036899	neg	AAG	3	17	AAGAAGAAGAAGAAGAA	S100A11	intron	-	-	-	-	-	-	-	-	-
http://www.cagmdb.org/view_table.php?id=242599&minProb=50&submit=Search	242599	chr1	153543687	153543696	neg	A	2	10	AAAAAAAAAA	S100A4	exon,utr3	-	-	-	-	-	-	-	-	-
http://www.cagmdb.org/view_table.php?id=285986&minProb=50&submit=Search	285986	chr21	46599781	46599791	neg	A	5	11	AAAAAAAAAAA	S100B	intron	-	-	-	-	-	-	-	-	-
http://www.cagmdb.org/view_table.php?id=387118&minProb=50&submit=Search	387118	chr4	6695806	6695822	pos	GGGCT	2	17	GGGCTGGGCTGGGCTGG	S100P	intron	-	-	-	-	-	-	-	-	-
http://www.cagmdb.org/view_table.php?id=256467&minProb=50&submit=Search	256467	chr1	218405344	218405375	pos	TTG	8	32	TTGTTGTTGTTGTTGTTGTTGTTGTTGTTGTT	TGFB2	nc_intron,intron	-	-	-	-	-	-	-	-	-
http://www.cagmdb.org/view_table.php?id=256468&minProb=50&submit=Search	256468	chr1	218405385	218405402	pos	CT	5	18	CTCTCTCTCTCTCTCTCT	TGFB2	nc_intron,intron	-	-	-	-	-	-	-	-	-
http://www.cagmdb.org/view_table.php?id=105290&minProb=50&submit=Search	105290	chr13	108306733	108306742	pos	T	5	10	TTTTTTTTTT	TNFSF13B	intron	-	-	-	-	-	-	-	-	-
http://www.cagmdb.org/view_table.php?id=579478&minProb=50&submit=Search	579478	chr9	114792225	114792266	neg	AC	13	42	ACACACACACACACACACACACACACACACACACACACACAC	TNFSF15	intron	-	-	-	-	-	-	-	-	-
http://www.cagmdb.org/view_table.php?id=295602&minProb=50&submit=Search	295602	chr2	1496341	1496365	pos	GGGGC	5	25	GGGGCGGGGCGGGGCGGGGCGGGGC	TPO	intron	-	-	-	-	-	-	-	-	-
http://www.cagmdb.org/view_table.php?id=42330&minProb=50&submit=Search	42330	chr11	64237086	64237123	pos	AG	14	38	AGAGAGAGAGAGAGAGAGAGAGAGAGAGAGAGAGAGAG	VEGFB	intron	-	-	-	-	-	-	-	-	-
http://www.cagmdb.org/view_table.php?id=70465&minProb=50&submit=Search	70465	chr12	65068650	65068686	neg	TG	13	37	TGTGTGTGTGTGTGTGTGTGTGTGTGTGTGTGTGTGT	WIF1	intron	-	-	-	-	-	-	-	-	-
