# Supplementary material for: Abundance of ethnically biased microsatellites in human gene regions
Source: PLoS One. 2019 Dec 12;14(12):e0225216. doi: 10.1371/journal.pone.0225216 (PMC6907796; doi:10.1371/journal.pone.0225216)
Supplement: S9 Table — (XLSX) [file pone.0225216.s009.xlsx]

## Sheet: Table S1
	Table: List of CDS microsatellites in sweep regions.
	microID	chr	start	stop	bps	unit	gene	annot	sweep
	13469	chr10	56358653	56358671	19	GCCTCA	ZWINT	cds	EUR(CEU):soft,AFR(GWD):soft,EAS(JPT):soft,AFR(LWK):soft,AMR(PEL):soft,AFR(YRI):soft
	31249	chr11	6390706	6390741	36	GCTGGC	SMPD1	utr5,nc_exon,exon,cds	EAS(JPT):soft
	55401	chr11	125431297	125431314	18	GAG	PKNOX2	cds	EUR(CEU):soft,EAS(JPT):soft,AMR(PEL):soft
	58780	chr12	6667904	6667947	44	TGC	ZNF384	cds	EUR(CEU):soft,AFR(GWD):soft,EAS(JPT):soft,AFR(LWK):soft,AMR(PEL):soft,AFR(YRI):soft
	107331	chr14	23275592	23275637	46	CAT	HOMEZ	cds	AFR(GWD):soft
	158113	chr16	72788135	72788150	16	GCT	ZFHX3	cds	EUR(CEU):hard,AFR(GWD):soft,AFR(LWK):soft,AFR(YRI):soft
	158114	chr16	72788665	72788687	23	TGC	ZFHX3	cds	EUR(CEU):hard,AFR(GWD):soft,AFR(LWK):soft,AFR(YRI):soft
	158115	chr16	72797459	72797488	30	TTG	ZFHX3	cds	EUR(CEU):hard,AFR(GWD):soft,AFR(LWK):soft,AFR(YRI):soft
	164295	chr17	7846860	7846898	39	ACC	KDM6B	cds	AFR(GWD):soft,AFR(LWK):soft,AFR(YRI):soft
	164296	chr17	7848541	7848573	33	CAC	KDM6B	cds	AFR(GWD):soft,AFR(LWK):soft,AFR(YRI):soft
	175751	chr17	57979226	57979283	58	TGT	VEZF1	cds	EUR(CEU):soft,EAS(JPT):hard
	181070	chr17	78802467	78802484	18	TTTTTC	USP36	cds	EUR(CEU):soft,AFR(GWD):soft,EAS(JPT):soft,AFR(LWK):soft,AMR(PEL):soft,AFR(YRI):soft
	198933	chr19	1827022	1827048	27	GGA	REXO1	cds	AFR(LWK):soft
	208817	chr19	38408862	38408879	18	AAG	FAM98C	cds	AFR(GWD):soft
	231864	chr1	76868592	76868615	24	GCA	ST6GALNAC5	cds	AFR(LWK):soft
	233874	chr1	86580220	86580246	27	CCTACT	LOC105378828	nc_intron,nc_exon,cds	EUR(CEU):soft,AMR(PEL):soft
	276669	chr20	60012729	60012738	10	A	CDH26	nc_exon,utr3,cds	EUR(CEU):soft,AFR(GWD):soft,EAS(JPT):soft,AMR(PEL):soft,AFR(YRI):soft
	359163	chr3	65439886	65439915	30	CTG	MAGI1	cds	EUR(CEU):soft,AFR(GWD):soft,EAS(JPT):soft,AFR(LWK):soft,AFR(YRI):soft
	371042	chr3	127660521	127660540	20	GAAGAG	PODXL2	cds	EUR(CEU):soft,AFR(GWD):soft,EAS(JPT):soft,AFR(LWK):soft,AMR(PEL):soft,AFR(YRI):soft
	382501	chr3	183775956	183775984	29	GGA	YEATS2	cds	EUR(CEU):soft,AFR(GWD):soft,AFR(LWK):soft
	546397	chr8	76853063	76853085	23	CCT	ZFHX4	cds	AFR(LWK):soft
