# Supplementary material for: Abundance of ethnically biased microsatellites in human gene regions
Source: PLoS One. 2019 Dec 12;14(12):e0225216. doi: 10.1371/journal.pone.0225216 (PMC6907796; doi:10.1371/journal.pone.0225216)
Supplement: S10 Table — (XLSX) [file pone.0225216.s010.xlsx]

## Sheet: Sheet2
Search Term	Gene	Amino Acid
AAK1 AND (microsatellite OR repeat) AND glutamine	AAK1	glutamine
AK9 AND (microsatellite OR repeat) AND glutamic	AK9	glutamic
APLP2 AND (microsatellite OR repeat) AND glutamic	APLP2	glutamic
ARHGEF40 AND (microsatellite OR repeat) AND glycine	ARHGEF40	glycine
ARID1A AND (microsatellite OR repeat) AND glutamine	ARID1A	glutamine
ARID4B AND (microsatellite OR repeat) AND glutamic	ARID4B	glutamic
ASIC3 AND (microsatellite OR repeat) AND proline	ASIC3	proline
ASPN AND (microsatellite OR repeat) AND aspartic	ASPN	aspartic
ATN1 AND (microsatellite OR repeat) AND glutamine	ATN1	glutamine
ATXN3 AND (microsatellite OR repeat) AND glutamine	ATXN3	glutamine
AUTS2 AND (microsatellite OR repeat) AND histadine	AUTS2	histadine
BMP2K AND (microsatellite OR repeat) AND glutamine	BMP2K	glutamine
C16orf74 AND (microsatellite OR repeat) AND serine	C16orf74	serine
C21orf58 AND (microsatellite OR repeat) AND histadine	C21orf58	histadine
C9orf43 AND (microsatellite OR repeat) AND glutamine	C9orf43	glutamine
CACNA1F AND (microsatellite OR repeat) AND glutamic	CACNA1F	glutamic
CARD10 AND (microsatellite OR repeat) AND glutamic	CARD10	glutamic
CASP5 AND (microsatellite OR repeat) AND lysine	CASP5	lysine
CD3EAP AND (microsatellite OR repeat) AND lysine	CD3EAP	lysine
CHGA AND (microsatellite OR repeat) AND glutamic	CHGA	glutamic
CHST15 AND (microsatellite OR repeat) AND proline	CHST15	proline
CLCA4 AND (microsatellite OR repeat) AND proline	CLCA4	proline
CLSTN2 AND (microsatellite OR repeat) AND glutamic	CLSTN2	glutamic
CNDP1 AND (microsatellite OR repeat) AND leucine	CNDP1	leucine
CNPY4 AND (microsatellite OR repeat) AND glutamic	CNPY4	glutamic
CTDP1 AND (microsatellite OR repeat) AND glutamic	CTDP1	glutamic
DCHS1 AND (microsatellite OR repeat) AND leucine	DCHS1	leucine
DCHS2 AND (microsatellite OR repeat) AND lysine	DCHS2	lysine
DCP1B AND (microsatellite OR repeat) AND glutamine	DCP1B	glutamine
DDX10 AND (microsatellite OR repeat) AND aspartic	DDX10	aspartic
DENND4B AND (microsatellite OR repeat) AND glutamine	DENND4B	glutamine
DGKK AND (microsatellite OR repeat) AND serine	DGKK	serine
DHX34 AND (microsatellite OR repeat) AND glutamic	DHX34	glutamic
DHX57 AND (microsatellite OR repeat) AND glycine	DHX57	glycine
DNER AND (microsatellite OR repeat) AND serine	DNER	serine
EGR1 AND (microsatellite OR repeat) AND serine	EGR1	serine
FAM171B AND (microsatellite OR repeat) AND glutamine	FAM171B	glutamine
FAM98C AND (microsatellite OR repeat) AND lysine	FAM98C	lysine
FDFT1 AND (microsatellite OR repeat) AND serine	FDFT1	serine
FLT1 AND (microsatellite OR repeat) AND serine	FLT1	serine
FMN2 AND (microsatellite OR repeat) AND glycine	FMN2	glycine
FOXP2 AND (microsatellite OR repeat) AND glutamine	FOXP2	glutamine
GIGYF2 AND (microsatellite OR repeat) AND glutamine	GIGYF2	glutamine
GNRH2 AND (microsatellite OR repeat) AND proline	GNRH2	proline
GOLGA2 AND (microsatellite OR repeat) AND glutamic	GOLGA2	glutamic
GOLIM4 AND (microsatellite OR repeat) AND glutamine	GOLIM4	glutamine
GP6 AND (microsatellite OR repeat) AND leucine	GP6	leucine
HMCN2 AND (microsatellite OR repeat) AND alanine	HMCN2	alanine
HOMEZ AND (microsatellite OR repeat) AND aspartic	HOMEZ	aspartic
HRC AND (microsatellite OR repeat) AND aspartic	HRC	aspartic
IGSF3 AND (microsatellite OR repeat) AND aspartic	IGSF3	aspartic
IL9R AND (microsatellite OR repeat) AND serine	IL9R	serine
IST1 AND (microsatellite OR repeat) AND methionine	IST1	methionine
JCAD AND (microsatellite OR repeat) AND serine	JCAD	serine
KAT6B AND (microsatellite OR repeat) AND glutamic	KAT6B	glutamic
KCNN3 AND (microsatellite OR repeat) AND glutamine	KCNN3	glutamine
KDM6B AND (microsatellite OR repeat) AND proline	KDM6B	proline
KDM6B AND (microsatellite OR repeat) AND threonine	KDM6B	threonine
KIAA0040 AND (microsatellite OR repeat) AND lysine	KIAA0040	lysine
KIF1A AND (microsatellite OR repeat) AND glutamic	KIF1A	glutamic
KIF20B AND (microsatellite OR repeat) AND glutamic	KIF20B	glutamic
MAGEF1 AND (microsatellite OR repeat) AND glutamic	MAGEF1	glutamic
MAGI1 AND (microsatellite OR repeat) AND glutamine	MAGI1	glutamine
MAK16 AND (microsatellite OR repeat) AND aspartic	MAK16	aspartic
MAP3K4 AND (microsatellite OR repeat) AND alanine	MAP3K4	alanine
MED15 AND (microsatellite OR repeat) AND glutamine	MED15	glutamine
MEF2A AND (microsatellite OR repeat) AND glutamine	MEF2A	glutamine
MEOX2 AND (microsatellite OR repeat) AND histadine	MEOX2	histadine
MOG AND (microsatellite OR repeat) AND leucine	MOG	leucine
MPRIP AND (microsatellite OR repeat) AND serine	MPRIP	serine
MTERF4 AND (microsatellite OR repeat) AND aspartic	MTERF4	aspartic
NADK AND (microsatellite OR repeat) AND glutamic	NADK	glutamic
NANOS3 AND (microsatellite OR repeat) AND glycine	NANOS3	glycine
NCOR2 AND (microsatellite OR repeat) AND glutamine	NCOR2	glutamine
NLRP6 AND (microsatellite OR repeat) AND lysine	NLRP6	lysine
NOP9 AND (microsatellite OR repeat) AND glutamic	NOP9	glutamic
NOTCH4 AND (microsatellite OR repeat) AND leucine	NOTCH4	leucine
NUMBL AND (microsatellite OR repeat) AND glutamine	NUMBL	glutamine
ONECUT2 AND (microsatellite OR repeat) AND histadine	ONECUT2	histadine
PCNX3 AND (microsatellite OR repeat) AND leucine	PCNX3	leucine
PIEZO1 AND (microsatellite OR repeat) AND glutamic	PIEZO1	glutamic
PKNOX2 AND (microsatellite OR repeat) AND glutamic	PKNOX2	glutamic
PLEKHG5 AND (microsatellite OR repeat) AND glutamic	PLEKHG5	glutamic
PODXL2 AND (microsatellite OR repeat) AND glutamic	PODXL2	glutamic
PRDM2 AND (microsatellite OR repeat) AND glutamic	PRDM2	glutamic
PRKCSH AND (microsatellite OR repeat) AND glutamic	PRKCSH	glutamic
PRX AND (microsatellite OR repeat) AND glutamic	PRX	glutamic
PTPN14 AND (microsatellite OR repeat) AND glutamic	PTPN14	glutamic
PTPN18 AND (microsatellite OR repeat) AND threonine	PTPN18	threonine
RAI1 AND (microsatellite OR repeat) AND glutamine	RAI1	glutamine
RBM23 AND (microsatellite OR repeat) AND alanine	RBM23	alanine
RERE AND (microsatellite OR repeat) AND glutamic	RERE	glutamic
REXO1 AND (microsatellite OR repeat) AND serine	REXO1	serine
RPL29 AND (microsatellite OR repeat) AND lysine	RPL29	lysine
SAAL1 AND (microsatellite OR repeat) AND glutamic	SAAL1	glutamic
SALL1 AND (microsatellite OR repeat) AND serine	SALL1	serine
SCFD1 AND (microsatellite OR repeat) AND alanine	SCFD1	alanine
SERINC2 AND (microsatellite OR repeat) AND glutamine	SERINC2	glutamine
SH3PXD2B AND (microsatellite OR repeat) AND arginine	SH3PXD2B	arginine
SLC4A2 AND (microsatellite OR repeat) AND glutamic	SLC4A2	glutamic
SMPD1 AND (microsatellite OR repeat) AND leucine	SMPD1	leucine
SNAPC4 AND (microsatellite OR repeat) AND serine	SNAPC4	serine
SOCS7 AND (microsatellite OR repeat) AND glutamine	SOCS7	glutamine
SOWAHB AND (microsatellite OR repeat) AND glutamine	SOWAHB	glutamine
SPAG8 AND (microsatellite OR repeat) AND serine	SPAG8	serine
SPIRE2 AND (microsatellite OR repeat) AND glutamic	SPIRE2	glutamic
ST6GALNAC5 AND (microsatellite OR repeat) AND glutamine	ST6GALNAC5	glutamine
SUPT20HL1 AND (microsatellite OR repeat) AND alanine	SUPT20HL1	alanine
SUSD4 AND (microsatellite OR repeat) AND glutamine	SUSD4	glutamine
TAF7L AND (microsatellite OR repeat) AND aspartic	TAF7L	aspartic
THAP11 AND (microsatellite OR repeat) AND glutamine	THAP11	glutamine
TICAM1 AND (microsatellite OR repeat) AND proline	TICAM1	proline
TMIE AND (microsatellite OR repeat) AND lysine	TMIE	lysine
TNRC6B AND (microsatellite OR repeat) AND glutamine	TNRC6B	glutamine
TPRN AND (microsatellite OR repeat) AND glutamic	TPRN	glutamic
TRAK1 AND (microsatellite OR repeat) AND glutamic	TRAK1	glutamic
TRERF1 AND (microsatellite OR repeat) AND glutamic	TRERF1	glutamic
TSC22D1 AND (microsatellite OR repeat) AND glutamine	TSC22D1	glutamine
TYW3 AND (microsatellite OR repeat) AND aspartic	TYW3	aspartic
URI1 AND (microsatellite OR repeat) AND aspartic	URI1	aspartic
USF3 AND (microsatellite OR repeat) AND glutamine	USF3	glutamine
USP36 AND (microsatellite OR repeat) AND lysine	USP36	lysine
UTP3 AND (microsatellite OR repeat) AND glutamic	UTP3	glutamic
VEZF1 AND (microsatellite OR repeat) AND glutamine	VEZF1	glutamine
VPS13A AND (microsatellite OR repeat) AND aspartic	VPS13A	aspartic
VSIG10 AND (microsatellite OR repeat) AND glutamic	VSIG10L	glutamic
YEATS2 AND (microsatellite OR repeat) AND glycine	YEATS2	glycine
ZBTB33 AND (microsatellite OR repeat) AND aspartic	ZBTB33	aspartic
ZFHX3 AND (microsatellite OR repeat) AND glutamine	ZFHX3	glutamine
ZFHX3 AND (microsatellite OR repeat) AND glutamine	ZFHX3	glutamine
ZFHX3 AND (microsatellite OR repeat) AND glutamine	ZFHX3	glutamine
ZFHX4 AND (microsatellite OR repeat) AND proline	ZFHX4	proline
ZIC2 AND (microsatellite OR repeat) AND histadine	ZIC2	histadine
ZMYND8 AND (microsatellite OR repeat) AND glutamine	ZMYND8	glutamine
ZNF384 AND (microsatellite OR repeat) AND glutamine	ZNF384	glutamine
ZNF598 AND (microsatellite OR repeat) AND glutamic	ZNF598	glutamic
ZNF718 AND (microsatellite OR repeat) AND aspartic	ZNF718	aspartic
ZWINT AND (microsatellite OR repeat) AND glutamic	ZWINT	glutamic

## Sheet: Sheet1
	Search Term	Gene	Amino Acid	Function	Diseases	Source	Source	Source	Source	Source	Source
D	ASPN AND (microsatellite OR repeat) AND aspartic	ASPN	aspartic	"leucine-rich repeat (LRR) proteins associated with the cartilage matrix" (OMIM)	Osteoarthritis and intervertebral disk degeneration: 14 or 15 aspartic acid repeats in the N-terminal region of the protein (versus 13 repeats) potentially gives greater susceptibility	http://www.omim.org/entry/608135	Gonzalez-Huerta NC, Borgonio-Cuadra VM, Zenteno JC, Cortes-Gonzalez S, Duarte-Salazar C, Miranda-Duarte A. D14 repeat polymorphism of the asporin gene is associated with primary osteoarthritis of the knee in a Mexican Mestizo population. International Journal of Rheumatic Diseases. 2017;(12):1935.	Kizawa H, Kou I, Iida A, Sudo A, Miyamoto Y, Fukuda A, et al. An aspartic acid repeat polymorphism in asporin inhibits chondrogenesis and increases susceptibility to osteoarthritis. Nature Genetics. 2005; 2:138.
E	CHGA AND (microsatellite OR repeat) AND glutamic	CHGA	glutamic	chromogranin/secretogranin family of neuroendocrine secretory proteins; peptides 1) are autocrine or paracrine negative modulators of the neuroendocrine system, or 2) have antimicrobial/antifungal properties	Possibly hypertension	Gene [Internet]. Bethesda (MD): National Library of Medicine (US), National Center for Biotechnology Information; 2004 –2019 [cited 2019 Apr 26]. Available from: https://www.ncbi.nlm.nih.gov/gene/	Friese RS, Schmid-Schönbein GW, O’Connor DT. Systematic polymorphism discovery after genome-wide identification of potential susceptibility loci in a hereditary rodent model of human hypertension. Blood Pressure. 2011;20(4):222–31.	Friese RS, Altshuler AE, Zhang K, Miramontes-Gonzalez JP, Hightower CM, Jirout ML, Salem RM, Gayen JR, Mahapatra NR, Biswas N, Cale M. MicroRNA-22 and promoter motif polymorphisms at the Chga locus in genetic hypertension: functional and therapeutic implications for gene expression and the pathogenesis of hypertension. Human molecular genetics. 2013 May 13;22(18):3624-40.
E	PIEZO1 AND (microsatellite OR repeat) AND glutamic	PIEZO1	glutamic	protein that induces mechanically activated (MA) cationic currents in various cell types; Piezo1 channels are sensors of frictional force (shear stress) and determinants of vascular structure; baroreception	Dehydrated hereditary stomatocytosis and pseudohyperkalemia (duplication) Novel allele, E756del, is present in one-third of populations of African descent and showed that it causes red blood cell (RBC) dehydration and attenuates Plasmodium infection	https://omim.org/entry/611184
Q	ATN1 AND (microsatellite OR repeat) AND glutamine	ATN1	glutamine	encodes atrophin-1 protein, which binds interacting proteins in the vicinity of the polyglutamine tract; interactors were found to be similar to huntingtin-interacting proteins, suggesting the proteins responsible for Huntington disease and DRPLA have similar function; may be involved in development, repression of transcription	Dentatorubral-pallidoluysian atrophy: unstable expansion of CAG unit (54-68 repeats) --> progressive brain disorder that causes involuntary movements, decline in thinking ability, seizures, ataxia, behavioral changes - appears to be more common in Japanese people (5-10%) and one African American family	http://www.omim.org/entry/607462	Koide, R., Ikeuchi, T., Onodera, O., Tanaka, H., Igarashi, S., Endo, K., Takahashi, H., Kondo, R., Ishikawa, A., Hayashi, T., Saito, M., Tomoda, A., Miike, T., Naito, H., Ikuta, F., Tsuji, S. Unstable expansion of CAG repeat in hereditary dentatorubral-pallidoluysian atrophy (DRPLA). Nature Genet. 1994; 6: 9-13.	Zhang, S., Xu, L., Lee, J., Xu, T. Drosophila Atrophin homolog functions as a transcriptional corepressor in multiple developmental processes. Cell 108: 45-56, 2002.	Wood, J. D., Yuan, J., Margolis, R. L., Colomer, V., Duan, K., Kushi, J., Kaminsky, Z., Kleiderlein, J. J., Jr., Sharp, A. H., Ross, C. A. Atrophin-1, the DRPLA gene product, interacts with two families of WW domain-containing proteins. Molec. Cell. Neurosci. 11: 149-160, 1998.
Q	ATXN3 AND (microsatellite OR repeat) AND glutamine	ATXN3	glutamine	"deubiquitinase activity and appears to be a component of the ubiquitin proteasome system. It may also have roles in transcriptional regulation and neuroprotection " (OMIM)	Machado-Joseph disease/spinocerebellar ataxia-3: CAG repeat expansion from 13-36 to 52-86. --> progressive ataxia similar to Parkinson's, peripheral neuromuscular signs, vision loss	http://www.omim.org/entry/607047	Haacke, A., Broadley, S. A., Boteva, R., Tzvetkov, N., Hartl, F. U., Breuer, P. Proteolytic cleavage of polyglutamine-expanded ataxin-3 is critical for aggregation and sequestration of non-expanded ataxin-3. Hum. Molec. Genet. 15: 555-568, 2006.	Kawaguchi, Y., Okamoto, T., Taniwaki, M., Aizawa, M., Inoue, M., Katayama, S., Kawakami, H., Nakamura, S., Nishimura, M., Akiguchi, I., Kimura, J., Narumiya, S., Kakizuka, A. CAG expansions in a novel gene for Machado-Joseph disease at chromosome 14q32.1. Nature Genet. 8: 221-228, 1994.
Q	NUMBL AND (microsatellite OR repeat) AND glutamine	NUMBL	glutamine	one of a group of brain cDNAs containing CAG repeats; part of NOTCH family	potentially schizophrenia	http://www.omim.org/entry/604018	Gregorio SP, Gattaz WF, Tavares H, Kieling C, Timm S, Wang AG, Rasmussen HB, Werge T, Dias-Neto E. Analysis of coding-polymorphisms in NOTCH-related genes reveals NUMBL poly-glutamine repeat to be associated with schizophrenia in Brazilian and Danish subjects. Schizophrenia research. 2006;88(1-3):275-82.
Q	RAI1 AND (microsatellite OR repeat) AND glutamine	RAI1	glutamine	"major positive regulator of CLOCK gene expression and is a circadian regulator" (OMIM); regulation of lipid metabolism and neurotransmitter function; deletion associated with Smith-Magenis Syndrome	Perinatal depression and psychological symptoms during menstruation: glutamine 14-repeat allele Cerebellar ataxia type 2: CAG repeat length associated with age onset Neuroleptic drug response in schizophrenia related to fewer CAG repeats Possibly Smith-Magenis Syndrome in non-deletion	http://www.omim.org/entry/607642	Gene [Internet]. Bethesda (MD): National Library of Medicine (US), National Center for Biotechnology Information; 2004 –2019 [cited 2019 Apr 26]. Available from: https://www.ncbi.nlm.nih.gov/gene/	Hayes S, Turecki G, Brisebois K, Lopes-Cendes I, Gaspar C, Riess O, Ranum LP, Pulst SM, Rouleau GA. CAG repeat length in RAI1 is associated with age at onset variability in spinocerebellar ataxia type 2 (SCA2). Human molecular genetics. 2000 Jul 22;9(12):1753-8.	Bi W, Saifi GM, Girirajan S, Shi X, Szomju B, Firth H, Magenis RE, Potocki L, Elsea SH, Lupski JR. RAI1 point mutations, CAG repeat variation, and SNP analysis in non‐deletion Smith–Magenis syndrome. American Journal of Medical Genetics Part A. 2006 Nov 15;140(22):2454-63.	Wang P, Chen Z, Peng Y, Cao L, Li X, Wang C, Yang H, Peng H, Shi Y, Zhou X, Li T. (CAG) n loci as genetic modifiers of age at onset in patients with spinocerebellar ataxia type 1 from mainland China. European journal of neurology. 2019.	Joober R, Benkelfat C, Toulouse A, Lafrenière RG, Lal S, Ajroud S, Turecki G, Bloom D, Labelle A, Lalonde P, Alda M. Analysis of 14 CAG repeat‐containing genes in schizophrenia. American journal of medical genetics. 1999 Dec 15;88(6):694-9.
Q	THAP11 AND (microsatellite OR repeat) AND glutamine	THAP11	glutamine	conserved DNA-binding domain; brain development and neural precursor differentiation; conditional knockout prevents growth of embryonic stem cells; overexpression allows ES cells to proliferate without differentiation; THAP11 protein contains a 29‐residue repeat polyglutamine motif	Hereditary neurodegenerative disorders: expansion of CAG triplet (glutamine) leads to intracellular aggregation and cell cycle arrest	http://www.omim.org/entry/609119	Sharma D, Sharma S, Pasha S, Brahmachari SK. Peptide models for inherited neurodegenerative disorders: conformation and aggregation properties of long polyglutamine peptides with and without interruptions. Febs Letters. 1999; 456(1):181-5.	Yin RH, Li Y, Yang F, Zhan YQ, Yu M, Ge CH, Xu WX, Tang LJ, Wang XH, Chen B, Yang Y. Expansion of the polyQ repeats in THAP11 forms intranuclear aggregation and causes cell G0/G1 arrest. Cell biology international. 2014; 38(6):757-67.
Q	ZFHX3 AND (microsatellite OR repeat) AND glutamine	ZFHX3	glutamine	transcription factor that regulates myogenic and neuronal differentiation, suppresses expression of the alpha-fetoprotein gene and c-Myb, and activates a cell cycle inhibitor (p21CIP1); may be related to tumor suppression; mutations related to atrial fibrillation	Coronary heart disease	http://www.omim.org/entry/104155	Sun S, Zhang W, Chen X, Song H. The CAA repeat polymorphism in the ZFHX3 gene is associated with risk of coronary heart disease in a Chinese population. Tohoku J Exp Med. 2015 Apr;235(4):261-6.
H	AUTS2 AND (microsatellite OR repeat) AND histadine	AUTS2	histadine	decreases repressive activity and recruits p300 to activate genes; regulates neuronal gene expression through promoter association; exon deletion associated with developmental delay, intellextual disability, dysmorphic features; mutations may be associated with acute lymphoblastic leukemia, alopecia, other cancers, autism, and antidepressant response, heroin dependence, schizophrenia, etc.	Non-progressive neurocognitive syndrome with hypotonia, facial gestalt: disruptions (missense or insertion variants) to histidine+other amino acid (HX) repeat motif	http://www.omim.org/entry/607270	Palmer EE, Hong S, Al Zahrani F, Hashem MO, Aleisa FA, Ahmed HM, Kandula T, Macintosh R, Minoche AE, Puttick C, Gayevskiy V. De Novo Variants Disrupting the HX Repeat Motif of ATN1 Cause a Recognizable Non-Progressive Neurocognitive Syndrome. The American Journal of Human Genetics. 2019;104(3):542-52.	Gene [Internet]. Bethesda (MD): National Library of Medicine (US), National Center for Biotechnology Information; 2004 –2019 [cited 2019 Apr 26]. Available from: https://www.ncbi.nlm.nih.gov/gene/
H	ZIC2 AND (microsatellite OR repeat) AND histadine	ZIC2	histadine	"transcriptional repressor and may regulate tissue specific expression of dopamine receptor D1." (NCBI); expansion of alanine repeat --> holoprosencephaly type 5; biased expression in brain and testis; assocated with liver and breast cancer, osteosarcoma,	Neural tube defects: 10H allele confers a small risk (8 of the 11 NTD patients with the 10H allele were “Hispanic”), however another study did not find any relationship	http://www.omim.org/entry/603073	Brown LY, Hodge SE, Johnson WG, Guy SG, Nye JS, Brown S. Possible association of NTDs with a polyhistidine tract polymorphism in the ZIC2 gene. American journal of medical genetics. 2002; 108(2):128-31.	Costa-Lima MA, Meneses HN, El-Jaick KB, Amorim MR, Castilla EE, Orioli IM. No association of the polyhistidine tract polymorphism of the ZIC2 gene with neural tube defects in a South American (ECLAMC) population. Molecular medicine reports. 2008 May 1;1(3):443-6.
L	CNDP1 AND (microsatellite OR repeat) AND leucine	CNDP1	leucine	also known as serum carnosinase; distributed in plasma and brain; encodes protein that degrades carnosine, homocarnosine, and related peptides	Diabetic nephropathy - homozygous CNDP1 (CTG)5 genotype affords protection in female patients - patients with diabetic nephropathy exhibited lower frequencies of 5L-5L genotype and 5L allele of CNDP1 gene, suggesting that this allele might confer protection against development of kidney disease in this population	http://www.omim.org/entry/609064	Albrecht T, Zhang S, Braun JD, et al. The CNDP1 (CTG)5 Polymorphism Is Associated with Biopsy-Proven Diabetic Nephropathy, Time on Hemodialysis, and Diabetes Duration. J Diabetes Res 2017;9506730.	Yadav AK, Sinha N, Kumae V, et al. Association of CTG repeat polymorphism in carnosine dipeptidase 1 (CNDP1) gene with diabetic nephropathy in north Indians. Indian J Med Res 2016; 144(1):32-37.
L	NOTCH4 AND (microsatellite OR repeat) AND leucine	NOTCH4	leucine	encodes type 1 membrane protein (NOTCH) that regulates cell fate decisions during development; extracellular domain contains multiple epidermal growth factor-like repeats; regulates interactions between physically adjacent cells through binding of Notch family receptors to their cognate ligands	Leucine (CTG)n repeat in exon 1 of NOTCH4 is considered a possible candidate site for susceptibility to schizophrenia - however, two studies found no association Systemic sclerosis: "Multiple NOTCH4 exonic variants were associated with SSc and/or SSc subtypes," "one is a CTG tandem repeat that encodes for a poly-leucine" (Zhou et al. 2019)	http://www.omim.org/entry/600511	Gene [Internet]. Bethesda (MD): National Library of Medicine (US), National Center for Biotechnology Information; 2004 –2019 [cited 2019 Apr 26]. Available from: https://www.ncbi.nlm.nih.gov/gene/	Wei, J., Hemmings, G. P. The NOTCH4 locus is associated with susceptibility to schizophrenia. (Letter) Nature Genet. 25: 376-377, 2000.	Stefansson, H., Ophoff, R. A., Steinberg, S., Andreassen, O. A., Cichon, S., Rujescu, D., Werge, T., Pietilainen, O. P. H., Mors, O., Mortensen, P. B., Sigurdsson, E., Gustafsson, O., and 76 others. Common variants conferring risk of schizophrenia. Nature 460: 744-747, 2009.
L	SMPD1 AND (microsatellite OR repeat) AND leucine	SMPD1	leucine	"lysosomal acid sphingomyelinase that converts sphingomyelin to ceramide" (NCBI); mutations cause Niemann-Pick disease types A and B	Sporadic Parkinson's disease: hydrophobic core comprised of leucine/alanine or leucine/valine repeats; Leu-Ala repeat variants may affect formation of secreted ASM signal peptides	http://www.omim.org/entry/607608	Mao CY, Yang J, Wang H, Zhang SY, Yang ZH, Luo HY, Li F, Shi M, Liu YT, Zhuang ZP, Du P. SMPD1 variants in Chinese Han patients with sporadic Parkinson's disease. Parkinsonism & related disorders. 2017 Jan 1;34:59-61.
