# Supplementary material for: Abundance of ethnically biased microsatellites in human gene regions
Source: PLoS One. 2019 Dec 12;14(12):e0225216. doi: 10.1371/journal.pone.0225216 (PMC6907796; doi:10.1371/journal.pone.0225216)
Supplement: S1 Dataset — (BZ2) [file pone.0225216.s011.bz2]

Archive with 1 entries (1 files):
- pone.0225216.s011
