# Supplementary material for: Abundance of ethnically biased microsatellites in human gene regions
Source: PLoS One. 2019 Dec 12;14(12):e0225216. doi: 10.1371/journal.pone.0225216 (PMC6907796; doi:10.1371/journal.pone.0225216)
Supplement: S1 Code — (R) [file pone.0225216.s013.R]

###########################################################################################################
## supplementary code for "Abundance of Super-Population Specific Microsatellites in Human Gene Regions"
## usage: Rscript Supplementary_Code.R [microsatellite ID#] [print to file 1(yes) or 0(no)] 
## example: Rscript Supplementary_Code.R 197360 0
## needs access to Supplementary_Dataset_1.bz2 
###########################################################################################################

options(warn=-1)
genotypes <- read.table("Supplementary_Dataset_1.bz2",sep="\t",header = TRUE)
microName <- genotypes[,1]
rownames(genotypes) <- microName

getContingencyAll <- function(micro) {
	microA <- getGenotypes("EUR",micro)
	microB <- getGenotypes("AMR",micro)
	microC <- getGenotypes("EAS",micro)
	microD <- getGenotypes("AFR",micro)
	microE <- getGenotypes("SAS",micro)
	myLevels <- unique(c(levels(microA$genotype),levels(microB$genotype),levels(microC$genotype),levels(microD$genotype),levels(microE$genotype)))
	microA$genotype <- factor(microA$genotype,levels = myLevels)
	microB$genotype <- factor(microB$genotype,levels = myLevels)
	microC$genotype <- factor(microC$genotype,levels = myLevels)
	microD$genotype <- factor(microD$genotype,levels = myLevels)
	microE$genotype <- factor(microE$genotype,levels = myLevels)
	tableA <- as.data.frame(table(microA))
	tableB <- as.data.frame(table(microB))
	tableC <- as.data.frame(table(microC))
	tableD <- as.data.frame(table(microD))
	tableE <- as.data.frame(table(microE))
	names(tableA) <- c("geno","freq")
	names(tableB) <- c("geno","freq")
	names(tableC) <- c("geno","freq")
	names(tableD) <- c("geno","freq")
	names(tableE) <- c("geno","freq")
	contingency <- Reduce(function(x,y) merge(x, y, by = "geno"), list(tableA,tableB,tableC,tableD,tableE))
	names(contingency) <- c("genotype","EUR","AMR","EAS","AFR","SAS")
	return(contingency)
	}

getGenotypes <- function(ethnicity,micro) {
	eth <- ethnicity
	search <- paste0("^",eth)
	micro <- genotypes[as.character(micro),grepl(search,names(genotypes))]
	micro <- micro[,which(micro[1,]!='-')]
	row.names(micro) <- c("genotype")
	micro <- as.data.frame(t(micro))
	micro$genotype <- as.factor(micro$genotype)
	return(micro)
	}

getPvalueAll <- function(tab) {
	ethA <- c("AFR","AFR","AFR","AFR","EUR","EUR","EUR","EAS","EAS","SAS")
	ethB <- c("EUR","EAS","SAS","AMR","EAS","SAS","AMR","SAS","AMR","AMR")
	pVal <- c(1,1,1,1,1,1,1,1,1,1)
	pValues <- data.frame(ethA,ethB,pVal)
	for ( i in 1:10 ) {
		ethA <- pValues$ethA[i]			
		ethB <- pValues$ethB[i]			
		pValues$pVal[i] <- fisher.test(as.matrix(tab[,c(as.character(ethA),as.character(ethB))]),simulate.p.value=TRUE,B=1000000)$p.value
		}
	return(pValues)
	}

###################################################################################################################
# main programming section
###################################################################################################################
micro <- 197360
printOptional <- 0
args = commandArgs(trailingOnly=TRUE)

if (length(args)>=1) {
  micro <- args[1]
  printOptional <- args[2]
} else { print("usage: Rscript Supplementary_Code.R [microsatellite ID#] [print to file 1(yes) or 0(no)]")
	 print("example: Rscript Supplementary_Code.R 197360 0")
	 q() 
}

print(paste0("tables for microsatellite ",micro))
myTableAll <- getContingencyAll(micro)
pValuesAll <- getPvalueAll(myTableAll) # returns a list of pvalues for the 10 pairs of ethnicities

#output
print(myTableAll)
print(pValuesAll)

# write the table of genotypes to a file
if (printOptional==1) {
	write.table(myTableAll,file=paste0("table_for_",micro,".txt"),sep="\t",append=FALSE,row.names=FALSE,quote=FALSE)
	}
